# Supplementary material for: catena-Poly[[[bis­(aceto­nitrile-κN)(4,4′-dimeth­oxy-2,2′-bi­pyridine-κ2 N,N′)copper(II)]-μ-tri­fluoro­methane­sulfonato-κ2 O:O′] tri­fluoro­methane­sulfonate]
Source: IUCrdata. 2020 Oct 30;5(Pt 10):x201407. doi: 10.1107/S2414314620014078 (PMC9462164; doi:10.1107/S2414314620014078)
Supplement: Supplementary file 1 [file x-05-x201407-sup1.cif]

##############################################################################
#                                                                            #
# This CIF contains the data for a data article accepted for                 #
# publication in IUCrData. It conforms to the requirements of                #
# Notes for Authors for IUCrData, and has been                               #
# peer reviewed under the auspices of IUCrData.                              #
#                                                                            #
# Full details of the Crystallographic Information File format               #
# are given in the paper "The Crystallographic Information File (CIF):       #
# a New Standard Archive File for Crystallography" by S. R. Hall, F. H.      #
# Allen and I. D. Brown [Acta Cryst. (1991), A47, 655-685].                  #
#                                                                            #
# The current version of the core CIF dictionary is obtainable from          #
# ftp://ftp.iucr.org/pub/cif_core.dic.                                       #
#                                                                            #
# Software is freely available for graphical display of the structure(s)     #
# in this CIF. For information consult the CIF software page                 #
# http://www.iucr.org/resources/cif/software.                                #
#                                                                            #
# This file may be used for bona fide research purposes within the           #
# scientific community so long as proper attribution is given to the data    # 
# article from which it was obtained.                                        #
#                                                                            #
##############################################################################
data_I
_database_code_depnum_ccdc_archive 'CCDC 2039861'
_audit_creation_method
;
Olex2 1.3-ac4
(compiled 2019.10.09 svn.r3662 for Rigaku Oxford Diffraction, GUI svn.r5959)
;
_journal_date_recd_electronic     2020-09-22
_journal_date_accepted     2020-10-21
_journal_name_full     'IUCrData'
_journal_year     2020
_journal_volume     5
_journal_issue     10
_journal_page_first     0
_journal_page_last     0
_journal_paper_category     HM
_journal_paper_doi     10.1107/S2414314620014078
_journal_coeditor_code     WM4141
_publ_contact_author_name     'Rafael A. Adrian'
_publ_contact_author_address
;
Department of Chemistry and Biochemistry, University of the Incarnate Word, San
Antonio, TX 78209,
USA
;
_publ_contact_author_email     adrian@uiwtx.edu
_publ_contact_author_fax     ?
_publ_contact_author_phone     '12108322117'
_publ_section_title
;\
<i>catena</i>-Poly[[[bis(acetonitrile-\k<i>N</i>)(4,4'-dimethoxy-2,2'-\
bipyridine-\k^2^<i>N</i>,<i>N</i>')copper(II)]-\m-trifluoromethanesulfonato-\
\k^2^<i>O</i>:<i>O</i>'] trifluoromethanesulfonate]
;
_publ_section_title_footnote     .
loop_
    _publ_author_name
    _publ_author_footnote
    _publ_author_address
    'Adrian, Rafael A.' .
;
Department of Chemistry and Biochemistry, University of the Incarnate Word,
San Antonio, TX 78209,
USA
;
    'Hernandez, Diego R.' .
;
Department of Chemistry and Biochemistry, University of the Incarnate Word,
San Antonio, TX 78209,
USA
;
    'Arman, Hadi D.' .
;
Department of Chemistry, The University of Texas at San Antonio, San Antonio,
TX 78249,
USA
;
_publ_section_synopsis
;
The title Cu^II^ complex shows the typical Jahn--Teller distortion of the
octahedral coordination sphere, defined by the N atoms of a
4,4'-dimethoxy-2,2'-bipyridine and two acetonitrile ligands in the equatorial
plane and two O atoms of trifluoromethanesulfonate anions in the elongated
axial positions.
;
_chemical_name_systematic
;\
<i>catena</i>-Poly[[[bis(acetonitrile-\k<i>N</i>)(4,4'-dimethoxy-2,2'-\
bipyridine-\k^2^<i>N</i>,<i>N</i>')copper(II)]-\m-trifluoromethanesulfonato-\
\k^2^<i>O</i>:<i>O</i>'] trifluoromethanesulfonate]
;
_chemical_name_common     ?
_chemical_formula_moiety     'C17 H18 Cu F3 N4 O5 S +, C F3 O3 S -'
_chemical_formula_sum     'C18 H18 Cu F6 N4 O8 S2'
_chemical_formula_iupac
                       '[Cu (C F3 S O3) (C2 H3 N)2 (C12 H12 N2 O2)] (C F3 O3 S)'
_chemical_formula_weight     660.02
_chemical_melting_point     ?
_space_group_crystal_system     triclinic
_space_group_name_H-M_alt     'P -1'
_space_group_name_Hall     '-P 1'
loop_
    _space_group_symop_operation_xyz
    'x, y, z'
    '-x, -y, -z'
_cell_length_a     7.1004(2)
_cell_length_b     12.0708(4)
_cell_length_c     14.8155(4)
_cell_angle_alpha     87.368(2)
_cell_angle_beta     89.436(2)
_cell_angle_gamma     76.819(3)
_cell_volume     1235.04(6)
_cell_formula_units_Z     2
_cell_measurement_reflns_used     13491
_cell_measurement_theta_min     2.7420
_cell_measurement_theta_max     29.0020
_cell_measurement_temperature     100(3)
_exptl_crystal_description     plate
_exptl_crystal_colour     'clear light blue'
_exptl_crystal_size_max     0.40
_exptl_crystal_size_mid     0.10
_exptl_crystal_size_min     0.07
_exptl_crystal_density_diffrn     1.775
_exptl_crystal_density_meas     ?
_exptl_crystal_density_method     ?
_exptl_crystal_F_000     666
_exptl_absorpt_coefficient_mu     1.151
_exptl_absorpt_correction_type     multi-scan
_exptl_absorpt_process_details
;
(CrysAlisPro; Rigaku OD, 2019)
;
_exptl_absorpt_correction_T_min     0.88381
_exptl_absorpt_correction_T_max     1.00000
_diffrn_ambient_temperature     100(3)
_diffrn_source     'Rotating-anode X-ray tube'
_diffrn_radiation_type     'Mo K\a'
_diffrn_radiation_wavelength     0.71073
_diffrn_radiation_monochromator     mirror
_diffrn_measurement_device_type     'XtaLAB AFC12 (RCD3): Kappa single'
_diffrn_measurement_device     'four-circle diffractometer'
_diffrn_measurement_method     '\w scans'
_diffrn_detector     'CCD plate'
_diffrn_detector_area_resol_mean     ?
_diffrn_reflns_number     37314
_diffrn_reflns_av_R_equivalents     0.0397
_diffrn_reflns_av_unetI/netI     0.0253
_diffrn_reflns_theta_min     2.165
_diffrn_reflns_theta_max     27.500
_diffrn_reflns_theta_full     25.242
_diffrn_measured_fraction_theta_max     0.997
_diffrn_measured_fraction_theta_full     0.999
_diffrn_reflns_limit_h_min     -9
_diffrn_reflns_limit_h_max     9
_diffrn_reflns_limit_k_min     -15
_diffrn_reflns_limit_k_max     15
_diffrn_reflns_limit_l_min     -18
_diffrn_reflns_limit_l_max     19
_diffrn_radiation_probe     x-ray
_refine_special_details     ?
_reflns_number_total     5666
_reflns_number_gt     5392
_reflns_threshold_expression     'I > 2\s(I)'
_refine_ls_structure_factor_coef     Fsqd
_refine_ls_matrix_type     full
_refine_ls_R_factor_all     0.0520
_refine_ls_R_factor_gt     0.0493
_refine_ls_wR_factor_gt     0.1226
_refine_ls_wR_factor_ref     0.1245
_refine_ls_goodness_of_fit_ref     1.068
_refine_ls_restrained_S_all     1.068
_refine_ls_number_reflns     5666
_refine_ls_number_parameters     356
_refine_ls_number_restraints     0
_refine_ls_hydrogen_treatment     constr
_refine_ls_weighting_scheme     calc
_refine_ls_weighting_details
              'w=1/[\s^2^(Fo^2^)+(0.0600P)^2^+2.9000P] where P=(Fo^2^+2Fc^2^)/3'
_atom_sites_solution_hydrogens     geom
_atom_sites_solution_primary     ?
_atom_sites_solution_secondary     ?
_refine_ls_shift/su_max     0.001
_refine_ls_shift/su_mean     0.000
_refine_diff_density_max     2.010
_refine_diff_density_min     -0.456
_refine_ls_extinction_method     none
_refine_ls_extinction_coef     .
loop_
    _atom_type_symbol
    _atom_type_description
    _atom_type_scat_dispersion_real
    _atom_type_scat_dispersion_imag
    _atom_type_scat_source
    'C' 'C' 0.0033 0.0016
                         'International Tables Vol C Tables 4.2.6.8 and 6.1.1.4'
    'H' 'H' 0.0000 0.0000
                         'International Tables Vol C Tables 4.2.6.8 and 6.1.1.4'
    'Cu' 'Cu' 0.3201 1.2651
                         'International Tables Vol C Tables 4.2.6.8 and 6.1.1.4'
    'F' 'F' 0.0171 0.0103
                         'International Tables Vol C Tables 4.2.6.8 and 6.1.1.4'
    'N' 'N' 0.0061 0.0033
                         'International Tables Vol C Tables 4.2.6.8 and 6.1.1.4'
    'O' 'O' 0.0106 0.0060
                         'International Tables Vol C Tables 4.2.6.8 and 6.1.1.4'
    'S' 'S' 0.1246 0.1234
                         'International Tables Vol C Tables 4.2.6.8 and 6.1.1.4'
_computing_data_collection
;
CrysAlisPro (Rigaku OD, 2019)
;
_computing_cell_refinement
;
CrysAlisPro (Rigaku OD, 2019)
;
_computing_data_reduction
;
CrysAlisPro (Rigaku OD, 2019)
;
_computing_structure_solution
;
SHELXT (Sheldrick, 2015a)
;
_computing_structure_refinement
;
ShelXL (Sheldrick, 2015b)
;
_computing_molecular_graphics
;
<i>OLEX2</i> (Dolomanov <i>et al.</i>,  2009)
;
_computing_publication_material
;
<i>OLEX2</i> (Dolomanov <i>et al.</i>,  2009)
;
loop_
    _atom_site_type_symbol
    _atom_site_label
    _atom_site_fract_x
    _atom_site_fract_y
    _atom_site_fract_z
    _atom_site_U_iso_or_equiv
    _atom_site_adp_type
    _atom_site_calc_flag
    _atom_site_occupancy
    _atom_site_disorder_assembly
    _atom_site_disorder_group
    Cu Cu1 0.75757(5) 0.42109(3) 0.78071(2) 0.01474(11) Uani d 1 . .
    S S1 0.23675(10) 0.48568(6) 0.76732(4) 0.01596(15) Uani d 1 . .
    S S2 0.61504(12) 0.95110(6) 0.80753(5) 0.02364(18) Uani d 1 . .
    F F3 0.3180(3) 0.67475(15) 0.81898(12) 0.0238(4) Uani d 1 . .
    F F2 0.0138(3) 0.67978(15) 0.81561(13) 0.0247(4) Uani d 1 . .
    F F1 0.1895(3) 0.58506(16) 0.92313(12) 0.0299(4) Uani d 1 . .
    O O5 0.0885(3) 0.42653(17) 0.79453(14) 0.0197(4) Uani d 1 . .
    O O3 0.4282(3) 0.42680(17) 0.79606(15) 0.0215(4) Uani d 1 . .
    O O4 0.2216(4) 0.53393(19) 0.67652(14) 0.0315(6) Uani d 1 . .
    O O2 0.6860(3) 0.74737(17) 0.44968(14) 0.0244(5) Uani d 1 . .
    O O1 0.8576(3) 0.12536(17) 0.45169(14) 0.0238(5) Uani d 1 . .
    F F5 0.3647(4) 1.0672(2) 0.91972(16) 0.0500(6) Uani d 1 . .
    N N2 0.7231(3) 0.53835(19) 0.68011(15) 0.0143(4) Uani d 1 . .
    F F6 0.4294(4) 1.16541(18) 0.80405(19) 0.0536(7) Uani d 1 . .
    N N1 0.7950(3) 0.3178(2) 0.67802(16) 0.0151(4) Uani d 1 . .
    O O6 0.5595(4) 0.84920(19) 0.84105(17) 0.0369(6) Uani d 1 . .
    O O7 0.6329(4) 0.9614(2) 0.71066(16) 0.0336(6) Uani d 1 . .
    N N3 0.8040(4) 0.2945(2) 0.87692(16) 0.0198(5) Uani d 1 . .
    F F4 0.2473(4) 1.0479(2) 0.7904(2) 0.0594(7) Uani d 1 . .
    N N4 0.7207(4) 0.5332(2) 0.87937(16) 0.0176(5) Uani d 1 . .
    C C6 0.7481(4) 0.4965(2) 0.59648(18) 0.0146(5) Uani d 1 . .
    C C5 0.7856(4) 0.3705(2) 0.59509(18) 0.0147(5) Uani d 1 . .
    O O8 0.7668(4) 0.9828(3) 0.8563(2) 0.0505(8) Uani d 1 . .
    C C7 0.7353(4) 0.5661(2) 0.51903(19) 0.0177(5) Uani d 1 . .
    H H7 0.752622 0.534456 0.461161 0.021 Uiso calc 1 . .
    C C15 0.7130(4) 0.5956(2) 0.93529(18) 0.0175(6) Uani d 1 . .
    C C4 0.8068(4) 0.3119(2) 0.51601(19) 0.0165(5) Uani d 1 . .
    H H4 0.801421 0.351339 0.458761 0.020 Uiso calc 1 . .
    C C17 0.1866(4) 0.6126(2) 0.83457(19) 0.0181(5) Uani d 1 . .
    C C9 0.6697(4) 0.7277(2) 0.61315(19) 0.0172(5) Uani d 1 . .
    H H9 0.641922 0.807505 0.620840 0.021 Uiso calc 1 . .
    C C8 0.6961(4) 0.6845(2) 0.52759(19) 0.0176(5) Uani d 1 . .
    C C13 0.8214(4) 0.2295(2) 0.9359(2) 0.0202(6) Uani d 1 . .
    C C10 0.6850(4) 0.6514(2) 0.68725(19) 0.0161(5) Uani d 1 . .
    H H10 0.667564 0.680938 0.745858 0.019 Uiso calc 1 . .
    C C3 0.8363(4) 0.1932(2) 0.52261(19) 0.0181(6) Uani d 1 . .
    C C2 0.8441(5) 0.1391(2) 0.6079(2) 0.0208(6) Uani d 1 . .
    H H2 0.863236 0.058601 0.614073 0.025 Uiso calc 1 . .
    C C1 0.8236(4) 0.2034(2) 0.68297(19) 0.0184(6) Uani d 1 . .
    H H1 0.829999 0.165612 0.740916 0.022 Uiso calc 1 . .
    C C16 0.7075(5) 0.6759(3) 1.0062(2) 0.0272(7) Uani d 1 . .
    H H16A 0.681353 0.753596 0.979411 0.041 Uiso calc 1 . .
    H H16B 0.832382 0.659186 1.037540 0.041 Uiso calc 1 . .
    H H16C 0.605032 0.668817 1.049419 0.041 Uiso calc 1 . .
    C C14 0.8362(5) 0.1454(3) 1.0107(2) 0.0274(7) Uani d 1 . .
    H H14A 0.822734 0.072737 0.987782 0.041 Uiso calc 1 . .
    H H14B 0.733475 0.171786 1.054573 0.041 Uiso calc 1 . .
    H H14C 0.962531 0.135124 1.040026 0.041 Uiso calc 1 . .
    C C11 0.8548(5) 0.1775(3) 0.3622(2) 0.0233(6) Uani d 1 . .
    H H11A 0.869985 0.118684 0.317564 0.035 Uiso calc 1 . .
    H H11B 0.961202 0.216662 0.356008 0.035 Uiso calc 1 . .
    H H11C 0.731362 0.232593 0.352245 0.035 Uiso calc 1 . .
    C C18 0.4039(5) 1.0638(3) 0.8315(2) 0.0309(7) Uani d 1 . .
    C C12 0.6424(5) 0.8692(2) 0.4558(2) 0.0261(7) Uani d 1 . .
    H H12A 0.633264 0.905278 0.394865 0.039 Uiso calc 1 . .
    H H12B 0.745317 0.891233 0.489377 0.039 Uiso calc 1 . .
    H H12C 0.518965 0.894066 0.487237 0.039 Uiso calc 1 . .
loop_
    _atom_site_aniso_label
    _atom_site_aniso_U_11
    _atom_site_aniso_U_22
    _atom_site_aniso_U_33
    _atom_site_aniso_U_12
    _atom_site_aniso_U_13
    _atom_site_aniso_U_23
    Cu1 0.02004(19) 0.01336(18) 0.01075(17) -0.00366(13) -0.00062(12)
                                                                    -0.00033(12)
    S1 0.0205(3) 0.0159(3) 0.0118(3) -0.0046(3) 0.0001(2) -0.0019(2)
    S2 0.0348(4) 0.0170(3) 0.0196(4) -0.0064(3) -0.0015(3) -0.0030(3)
    F3 0.0251(9) 0.0198(9) 0.0292(10) -0.0097(7) -0.0002(7) -0.0047(7)
    F2 0.0228(9) 0.0184(8) 0.0310(10) -0.0005(7) -0.0001(7) -0.0025(7)
    F1 0.0532(13) 0.0235(9) 0.0120(8) -0.0063(9) 0.0011(8) -0.0025(7)
    O5 0.0225(10) 0.0133(9) 0.0237(10) -0.0048(8) -0.0003(8) -0.0009(8)
    O3 0.0226(11) 0.0142(10) 0.0278(11) -0.0039(8) 0.0009(9) -0.0017(8)
    O4 0.0613(17) 0.0207(11) 0.0113(10) -0.0068(11) 0.0002(10) -0.0001(8)
    O2 0.0413(13) 0.0137(10) 0.0174(10) -0.0048(9) -0.0019(9) 0.0026(8)
    O1 0.0406(13) 0.0139(10) 0.0159(10) -0.0035(9) -0.0011(9) -0.0025(8)
    F5 0.0767(18) 0.0344(12) 0.0375(13) -0.0086(12) 0.0220(12) -0.0112(10)
    N2 0.0167(11) 0.0141(11) 0.0123(10) -0.0037(9) -0.0011(8) -0.0015(8)
    F6 0.0781(18) 0.0147(10) 0.0640(17) -0.0041(11) 0.0229(14) 0.0023(10)
    N1 0.0169(11) 0.0144(11) 0.0141(11) -0.0037(9) -0.0006(9) -0.0008(8)
    O6 0.0630(18) 0.0161(11) 0.0296(13) -0.0063(11) 0.0090(12) 0.0034(9)
    O7 0.0578(17) 0.0232(12) 0.0214(12) -0.0130(11) 0.0093(11) -0.0020(9)
    N3 0.0271(13) 0.0184(12) 0.0141(11) -0.0054(10) -0.0006(10) -0.0004(9)
    F4 0.0390(14) 0.0580(17) 0.077(2) 0.0013(12) -0.0125(13) -0.0180(14)
    N4 0.0198(12) 0.0176(11) 0.0149(11) -0.0032(9) 0.0004(9) 0.0007(9)
    C6 0.0155(12) 0.0150(13) 0.0133(12) -0.0034(10) 0.0004(10) -0.0015(10)
    C5 0.0144(12) 0.0153(13) 0.0146(12) -0.0039(10) -0.0011(10) 0.0000(10)
    O8 0.0450(17) 0.0538(18) 0.0533(18) -0.0083(14) -0.0141(14) -0.0214(15)
    C7 0.0246(14) 0.0161(13) 0.0126(12) -0.0042(11) -0.0014(10) -0.0021(10)
    C15 0.0216(14) 0.0168(13) 0.0124(12) -0.0017(11) 0.0003(10) 0.0035(10)
    C4 0.0197(13) 0.0137(12) 0.0152(13) -0.0023(10) -0.0007(10) 0.0004(10)
    C17 0.0218(14) 0.0185(13) 0.0145(13) -0.0050(11) 0.0014(10) -0.0022(10)
    C9 0.0197(13) 0.0122(12) 0.0195(14) -0.0033(10) -0.0015(11) -0.0009(10)
    C8 0.0197(13) 0.0167(13) 0.0167(13) -0.0048(11) -0.0012(10) 0.0010(10)
    C13 0.0248(15) 0.0170(13) 0.0189(14) -0.0042(11) -0.0025(11) -0.0036(11)
    C10 0.0173(13) 0.0158(13) 0.0152(13) -0.0035(10) 0.0007(10) -0.0028(10)
    C3 0.0209(14) 0.0157(13) 0.0171(13) -0.0028(11) -0.0007(11) -0.0031(10)
    C2 0.0287(15) 0.0118(12) 0.0211(14) -0.0033(11) 0.0001(12) -0.0003(10)
    C1 0.0241(14) 0.0146(13) 0.0156(13) -0.0033(11) -0.0006(11) 0.0031(10)
    C16 0.0411(19) 0.0219(15) 0.0171(14) -0.0038(13) -0.0012(13) -0.0038(12)
    C14 0.045(2) 0.0185(14) 0.0191(15) -0.0086(13) -0.0028(13) 0.0019(11)
    C11 0.0338(17) 0.0190(14) 0.0151(14) -0.0016(12) 0.0001(12) -0.0023(11)
    C18 0.0414(19) 0.0191(15) 0.0317(18) -0.0058(14) 0.0046(15) -0.0012(13)
    C12 0.0390(18) 0.0121(13) 0.0260(16) -0.0042(12) -0.0032(13) 0.0031(11)
_geom_special_details
;
 All esds (except the esd in the dihedral angle between two l.s. planes)
 are estimated using the full covariance matrix.  The cell esds are taken
 into account individually in the estimation of esds in distances, angles
 and torsion angles; correlations between esds in cell parameters are only
 used when they are defined by crystal symmetry.  An approximate (isotropic)
 treatment of cell esds is used for estimating esds involving l.s. planes.
;
loop_
    _geom_bond_atom_site_label_1
    _geom_bond_atom_site_label_2
    _geom_bond_site_symmetry_2
    _geom_bond_distance
    _geom_bond_publ_flag
    Cu1 O5 1_655 2.376(2) yes
    Cu1 O3 . 2.333(2) yes
    Cu1 N2 . 1.985(2) yes
    Cu1 N1 . 1.989(2) yes
    Cu1 N3 . 2.014(2) yes
    Cu1 N4 . 2.012(2) yes
    S1 O5 . 1.445(2) ?
    S1 O3 . 1.442(2) ?
    S1 O4 . 1.436(2) ?
    S1 C17 . 1.831(3) ?
    S2 O6 . 1.441(2) ?
    S2 O7 . 1.442(2) ?
    S2 O8 . 1.435(3) ?
    S2 C18 . 1.824(4) ?
    F3 C17 . 1.336(3) ?
    F2 C17 . 1.332(3) ?
    F1 C17 . 1.338(3) ?
    O2 C8 . 1.345(3) ?
    O2 C12 . 1.439(3) ?
    O1 C3 . 1.348(3) ?
    O1 C11 . 1.439(3) ?
    F5 C18 . 1.335(4) ?
    N2 C6 . 1.354(3) ?
    N2 C10 . 1.339(4) ?
    F6 C18 . 1.325(4) ?
    N1 C5 . 1.353(3) ?
    N1 C1 . 1.348(4) ?
    N3 C13 . 1.136(4) ?
    F4 C18 . 1.328(5) ?
    N4 C15 . 1.138(4) ?
    C6 C5 . 1.484(4) ?
    C6 C7 . 1.382(4) ?
    C5 C4 . 1.386(4) ?
    C7 H7 . 0.9500 ?
    C7 C8 . 1.403(4) ?
    C15 C16 . 1.456(4) ?
    C4 H4 . 0.9500 ?
    C4 C3 . 1.399(4) ?
    C9 H9 . 0.9500 ?
    C9 C8 . 1.388(4) ?
    C9 C10 . 1.389(4) ?
    C13 C14 . 1.456(4) ?
    C10 H10 . 0.9500 ?
    C3 C2 . 1.391(4) ?
    C2 H2 . 0.9500 ?
    C2 C1 . 1.374(4) ?
    C1 H1 . 0.9500 ?
    C16 H16A . 0.9800 ?
    C16 H16B . 0.9800 ?
    C16 H16C . 0.9800 ?
    C14 H14A . 0.9800 ?
    C14 H14B . 0.9800 ?
    C14 H14C . 0.9800 ?
    C11 H11A . 0.9800 ?
    C11 H11B . 0.9800 ?
    C11 H11C . 0.9800 ?
    C12 H12A . 0.9800 ?
    C12 H12B . 0.9800 ?
    C12 H12C . 0.9800 ?
loop_
    _geom_angle_atom_site_label_1
    _geom_angle_atom_site_label_2
    _geom_angle_atom_site_label_3
    _geom_angle_site_symmetry_1
    _geom_angle_site_symmetry_3
    _geom_angle
    _geom_angle_publ_flag
    O3 Cu1 O5 . 1_655 168.85(8) ?
    N2 Cu1 O5 . 1_655 90.71(8) yes
    N2 Cu1 O3 . . 94.76(9) yes
    N2 Cu1 N1 . . 81.56(9) yes
    N2 Cu1 N3 . . 175.99(10) yes
    N2 Cu1 N4 . . 95.12(9) yes
    N1 Cu1 O5 . 1_655 95.88(8) yes
    N1 Cu1 O3 . . 94.53(9) yes
    N1 Cu1 N3 . . 94.85(10) yes
    N1 Cu1 N4 . . 176.62(9) yes
    N3 Cu1 O5 . 1_655 87.89(9) yes
    N3 Cu1 O3 . . 87.27(9) yes
    N4 Cu1 O5 . 1_655 83.46(9) yes
    N4 Cu1 O3 . . 86.38(9) yes
    N4 Cu1 N3 . . 88.45(10) yes
    O5 S1 C17 . . 104.08(13) ?
    O3 S1 O5 . . 113.46(12) ?
    O3 S1 C17 . . 103.30(13) ?
    O4 S1 O5 . . 115.66(15) ?
    O4 S1 O3 . . 115.70(15) ?
    O4 S1 C17 . . 102.27(13) ?
    O6 S2 O7 . . 114.84(15) ?
    O6 S2 C18 . . 103.34(16) ?
    O7 S2 C18 . . 103.15(16) ?
    O8 S2 O6 . . 115.89(19) ?
    O8 S2 O7 . . 114.17(19) ?
    O8 S2 C18 . . 103.02(18) ?
    S1 O5 Cu1 . 1_455 145.62(13) ?
    S1 O3 Cu1 . . 144.69(13) ?
    C8 O2 C12 . . 117.2(2) ?
    C3 O1 C11 . . 118.2(2) ?
    C6 N2 Cu1 . . 114.82(18) ?
    C10 N2 Cu1 . . 126.88(19) ?
    C10 N2 C6 . . 118.3(2) ?
    C5 N1 Cu1 . . 115.06(18) ?
    C1 N1 Cu1 . . 126.97(19) ?
    C1 N1 C5 . . 117.9(2) ?
    C13 N3 Cu1 . . 174.2(2) ?
    C15 N4 Cu1 . . 175.4(2) ?
    N2 C6 C5 . . 114.5(2) ?
    N2 C6 C7 . . 122.4(2) ?
    C7 C6 C5 . . 123.1(2) ?
    N1 C5 C6 . . 114.0(2) ?
    N1 C5 C4 . . 122.8(2) ?
    C4 C5 C6 . . 123.2(2) ?
    C6 C7 H7 . . 120.7 ?
    C6 C7 C8 . . 118.6(3) ?
    C8 C7 H7 . . 120.7 ?
    N4 C15 C16 . . 178.7(3) ?
    C5 C4 H4 . . 120.8 ?
    C5 C4 C3 . . 118.3(3) ?
    C3 C4 H4 . . 120.8 ?
    F3 C17 S1 . . 111.09(19) ?
    F3 C17 F1 . . 107.6(2) ?
    F2 C17 S1 . . 112.0(2) ?
    F2 C17 F3 . . 107.2(2) ?
    F2 C17 F1 . . 107.3(2) ?
    F1 C17 S1 . . 111.5(2) ?
    C8 C9 H9 . . 120.8 ?
    C8 C9 C10 . . 118.3(3) ?
    C10 C9 H9 . . 120.8 ?
    O2 C8 C7 . . 115.7(3) ?
    O2 C8 C9 . . 125.2(3) ?
    C9 C8 C7 . . 119.1(3) ?
    N3 C13 C14 . . 177.8(3) ?
    N2 C10 C9 . . 123.2(3) ?
    N2 C10 H10 . . 118.4 ?
    C9 C10 H10 . . 118.4 ?
    O1 C3 C4 . . 124.8(3) ?
    O1 C3 C2 . . 116.3(3) ?
    C2 C3 C4 . . 118.8(3) ?
    C3 C2 H2 . . 120.4 ?
    C1 C2 C3 . . 119.2(3) ?
    C1 C2 H2 . . 120.4 ?
    N1 C1 C2 . . 122.8(3) ?
    N1 C1 H1 . . 118.6 ?
    C2 C1 H1 . . 118.6 ?
    C15 C16 H16A . . 109.5 ?
    C15 C16 H16B . . 109.5 ?
    C15 C16 H16C . . 109.5 ?
    H16A C16 H16B . . 109.5 ?
    H16A C16 H16C . . 109.5 ?
    H16B C16 H16C . . 109.5 ?
    C13 C14 H14A . . 109.5 ?
    C13 C14 H14B . . 109.5 ?
    C13 C14 H14C . . 109.5 ?
    H14A C14 H14B . . 109.5 ?
    H14A C14 H14C . . 109.5 ?
    H14B C14 H14C . . 109.5 ?
    O1 C11 H11A . . 109.5 ?
    O1 C11 H11B . . 109.5 ?
    O1 C11 H11C . . 109.5 ?
    H11A C11 H11B . . 109.5 ?
    H11A C11 H11C . . 109.5 ?
    H11B C11 H11C . . 109.5 ?
    F5 C18 S2 . . 111.6(2) ?
    F6 C18 S2 . . 111.7(3) ?
    F6 C18 F5 . . 107.5(3) ?
    F6 C18 F4 . . 107.8(3) ?
    F4 C18 S2 . . 111.2(2) ?
    F4 C18 F5 . . 106.9(3) ?
    O2 C12 H12A . . 109.5 ?
    O2 C12 H12B . . 109.5 ?
    O2 C12 H12C . . 109.5 ?
    H12A C12 H12B . . 109.5 ?
    H12A C12 H12C . . 109.5 ?
    H12B C12 H12C . . 109.5 ?
loop_
    _geom_torsion_atom_site_label_1
    _geom_torsion_atom_site_label_2
    _geom_torsion_atom_site_label_3
    _geom_torsion_atom_site_label_4
    _geom_torsion_site_symmetry_1
    _geom_torsion_site_symmetry_2
    _geom_torsion_site_symmetry_3
    _geom_torsion_site_symmetry_4
    _geom_torsion
    _geom_torsion_publ_flag
    Cu1 N2 C6 C5 . . . . 3.3(3) ?
    Cu1 N2 C6 C7 . . . . -178.0(2) ?
    Cu1 N2 C10 C9 . . . . 177.6(2) ?
    Cu1 N1 C5 C6 . . . . -0.2(3) ?
    Cu1 N1 C5 C4 . . . . -179.5(2) ?
    Cu1 N1 C1 C2 . . . . 178.6(2) ?
    O5 S1 O3 Cu1 . . . . 169.10(19) ?
    O5 S1 C17 F3 . . . . 177.75(19) ?
    O5 S1 C17 F2 . . . . -62.4(2) ?
    O5 S1 C17 F1 . . . . 57.8(2) ?
    O3 S1 O5 Cu1 . . . 1_455 -171.80(19) ?
    O3 S1 C17 F3 . . . . 59.0(2) ?
    O3 S1 C17 F2 . . . . 178.83(19) ?
    O3 S1 C17 F1 . . . . -61.0(2) ?
    O4 S1 O5 Cu1 . . . 1_455 -34.7(3) ?
    O4 S1 O3 Cu1 . . . . 32.0(3) ?
    O4 S1 C17 F3 . . . . -61.5(2) ?
    O4 S1 C17 F2 . . . . 58.3(2) ?
    O4 S1 C17 F1 . . . . 178.5(2) ?
    O1 C3 C2 C1 . . . . 179.9(3) ?
    N2 C6 C5 N1 . . . . -2.0(3) ?
    N2 C6 C5 C4 . . . . 177.2(3) ?
    N2 C6 C7 C8 . . . . 0.4(4) ?
    N1 C5 C4 C3 . . . . 1.0(4) ?
    O6 S2 C18 F5 . . . . 60.1(3) ?
    O6 S2 C18 F6 . . . . -179.6(3) ?
    O6 S2 C18 F4 . . . . -59.2(3) ?
    O7 S2 C18 F5 . . . . 180.0(3) ?
    O7 S2 C18 F6 . . . . -59.7(3) ?
    O7 S2 C18 F4 . . . . 60.7(3) ?
    C6 N2 C10 C9 . . . . 0.0(4) ?
    C6 C5 C4 C3 . . . . -178.2(3) ?
    C6 C7 C8 O2 . . . . 179.9(3) ?
    C6 C7 C8 C9 . . . . -0.6(4) ?
    C5 N1 C1 C2 . . . . 0.2(4) ?
    C5 C6 C7 C8 . . . . 179.0(3) ?
    C5 C4 C3 O1 . . . . 179.4(3) ?
    C5 C4 C3 C2 . . . . -0.3(4) ?
    O8 S2 C18 F5 . . . . -61.0(3) ?
    O8 S2 C18 F6 . . . . 59.4(3) ?
    O8 S2 C18 F4 . . . . 179.7(3) ?
    C7 C6 C5 N1 . . . . 179.3(3) ?
    C7 C6 C5 C4 . . . . -1.5(4) ?
    C4 C3 C2 C1 . . . . -0.4(4) ?
    C17 S1 O5 Cu1 . . . 1_455 76.6(2) ?
    C17 S1 O3 Cu1 . . . . -78.9(2) ?
    C8 C9 C10 N2 . . . . -0.3(4) ?
    C10 N2 C6 C5 . . . . -178.8(2) ?
    C10 N2 C6 C7 . . . . -0.1(4) ?
    C10 C9 C8 O2 . . . . -180.0(3) ?
    C10 C9 C8 C7 . . . . 0.6(4) ?
    C3 C2 C1 N1 . . . . 0.4(5) ?
    C1 N1 C5 C6 . . . . 178.3(2) ?
    C1 N1 C5 C4 . . . . -0.9(4) ?
    C11 O1 C3 C4 . . . . 1.6(4) ?
    C11 O1 C3 C2 . . . . -178.7(3) ?
    C12 O2 C8 C7 . . . . 178.8(3) ?
    C12 O2 C8 C9 . . . . -0.6(4) ?
loop_
    _geom_hbond_atom_site_label_D
    _geom_hbond_atom_site_label_H
    _geom_hbond_atom_site_label_A
    _geom_hbond_site_symmetry_A
    _geom_hbond_distance_DH
    _geom_hbond_distance_HA
    _geom_hbond_distance_DA
    _geom_hbond_angle_DHA
    _geom_hbond_publ_flag
    C7 H7 O4 2_666 0.95 2.23 3.175(4) 177.0 yes
    C4 H4 O4 2_666 0.95 2.37 3.315(3) 174.5 yes
    C9 H9 O7 . 0.95 2.32 3.185(4) 150.5 yes
    C16 H16A O6 . 0.98 2.38 3.170(4) 137.7 yes
    C14 H14A O8 1_545 0.98 2.35 3.194(4) 143.5 yes
_shelx_space_group_comment
;
The symmetry employed for this shelxl refinement is uniquely defined
by the following loop, which should always be used as a source of
symmetry information in preference to the above space-group names.
They are only intended as comments.
;
_shelx_estimated_absorpt_T_min     0.656
_shelx_estimated_absorpt_T_max     0.924
_shelx_hkl_file
;
   0   0   2 1840.84   12.22
   0   0   2 1820.76   11.07
   0   0  -2 1805.46   12.37
   0   0   2 1828.57   12.37
   0   0   2 1803.59   12.11
   0   0  -2 1779.03    8.99
   0   0   2 1773.32    9.18
   0   0  -3 2802.09   18.50
   0   0  -3 2865.87   18.65
   0   0   3 2910.13   14.12
   0   0  -3 2966.52   14.34
   0   0   4  289.93    6.97
   0   0   4  275.81    6.23
   0   0  -4  300.33    7.01
   0   0  -4  278.50    6.95
   0   0   4  253.27    6.68
   0   0  -4  281.10    6.71
   0   0   4  281.88    6.76
   0   0   4  289.10    5.17
   0   0  -4  250.74    4.94
   0   0  -4  285.56    5.05
   0   0   4  274.28    5.20
   0   0   5 1146.68   15.31
   0   0  -5 1172.52   15.46
   0   0   5 1111.41   13.84
   0   0  -5 1180.21   15.87
   0   0  -5 1114.52   15.23
   0   0   5 1135.31   15.39
   0   0   5 1109.60   11.35
   0   0  -5 1153.03   11.55
   0   0  -5 1142.13   11.32
   0   0   5 1115.31   11.71
   0   0   6  305.49    8.72
   0   0   6  322.24    8.19
   0   0  -6  326.94    8.99
   0   0  -6  332.99    9.18
   0   0   6  304.77    8.89
   0   0   6  280.25    8.36
   0   0  -6  316.14    8.84
   0   0  -6  319.46    6.74
   0   0   6  306.08    6.54
   0   0  -6  318.03    6.47
   0   0   6  301.74    6.65
   0   0   7 1217.61   18.98
   0   0   7 1225.90   17.32
   0   0  -7 1260.56   19.35
   0   0  -7 1315.95   19.93
   0   0   7 1213.40   19.26
   0   0   7 1235.40   18.97
   0   0  -7 1220.42   18.98
   0   0   7 1215.93   14.07
   0   0  -7 1251.91   14.47
   0   0  -7 1296.67   14.10
   0   0   7 1225.32   14.45
   0   0   8  842.35   15.42
   0   0   8  812.88   16.81
   0   0  -8  797.61   16.50
   0   0  -8  839.92   16.71
   0   0   8  829.19   16.74
   0   0   8  817.19   17.00
   0   0  -8  862.61   17.30
   0   0  -8  838.86   12.54
   0   0   8  871.12   12.73
   0   0  -8  865.63   12.23
   0   0   8  830.73   12.67
   0   0  -9  398.23   12.50
   0   0   9  396.54   11.28
   0   0   9  393.77   12.27
   0   0  -9  392.63   12.14
   0   0   9  369.06   12.16
   0   0  -9  403.76   12.66
   0   0  -9  357.78    8.89
   0   0   9  378.70    8.92
   0   0  -9  382.01    8.65
   0   0   9  373.25    9.02
   0   0  10  356.79    9.24
   0   0 -10  360.75    8.84
   0   0 -10  357.90   12.40
   0   0  10  356.22   11.35
   0   0 -10  355.09   12.36
   0   0  10  347.50   12.33
   0   0 -10  362.36   12.75
   0   0  10  335.55   12.37
   0   0  10  348.87    9.42
   0   0  10  358.01    9.18
   0   0 -10  325.12    8.75
   0   0 -11   66.05    3.94
   0   0  11   62.36    4.03
   0   0 -11   66.68    5.70
   0   0 -11   59.76    5.34
   0   0  11   61.45    5.03
   0   0 -11   64.71    5.49
   0   0 -11   74.09    5.98
   0   0  11   60.41    5.51
   0   0  11   65.14    4.30
   0   0 -11   70.27    4.17
   0   0  11   63.81    4.07
   0   0  12   58.82    4.13
   0   0 -12   67.73    4.19
   0   0 -12   65.60    5.86
   0   0 -12   57.76    5.66
   0   0  12   55.20    5.04
   0   0 -12   55.37    5.59
   0   0 -12   58.13    5.66
   0   0  12   63.12    5.95
   0   0  12   52.64    4.07
   0   0  12   62.34    4.16
   0   0 -12   65.03    4.22
   0   0 -13  364.60   14.59
   0   0  13  317.12   12.47
   0   0 -13  343.71   14.35
   0   0 -13  337.39   14.03
   0   0  13  335.49   14.40
   0   0 -13  367.77   14.79
   0   0 -13  343.15   10.00
   0   0 -13  340.41    9.74
   0   0  13  339.90   10.11
   0   0 -14    1.83    1.30
   0   0  14    3.49    1.56
   0   0 -14    3.47    1.72
   0   0  14    4.34    2.08
   0   0 -14    4.07    1.17
   0   0 -14    3.74    1.18
   0   0  14    4.97    1.30
   0   0 -15   56.84    6.58
   0   0  15   43.79    5.20
   0   0 -15   52.18    5.87
   0   0  15   45.67    5.84
   0   0 -15   48.39    4.00
   0   0  15   54.29    4.19
   0   0 -15   52.68    4.03
   0   0 -16    1.08    1.73
   0   0 -16    0.58    0.73
   0   0  16    1.08    1.61
   0   0 -16    0.97    0.78
   0   0  16    0.93    0.82
   0   0 -16    1.29    0.84
   0   0  17    9.41    3.04
   0   0 -17    9.85    3.10
   0   0  17    6.25    1.60
   0   0 -17    5.82    2.01
   0   0  18   37.16    5.94
   0   0 -18   41.87    6.36
   0   0 -18   42.62    6.32
   0  -1  18   46.22    6.60
   0   1 -18   48.79    6.67
   0   1 -18   42.19    6.15
   0   1 -17    2.79    1.44
   0   1 -17    2.27    2.01
   0  -1  17    0.50    0.21
   0  -1  17    2.99    1.24
   0  -1  17    1.56    0.67
   0   1 -16   22.21    4.18
   0   1 -16   22.96    4.40
   0  -1  16   20.82    4.24
   0  -1  16   17.20    2.52
   0   1 -16   21.71    2.91
   0  -1  16   23.05    3.07
   0   1 -15    4.27    2.11
   0   1 -15    2.37    1.40
   0  -1  15    4.06    1.97
   0  -1  15    4.96    1.44
   0   1 -15    2.78    1.19
   0  -1  15    3.81    1.18
   0   1 -14    6.47    2.37
   0   1 -14    4.57    1.69
   0  -1  14    4.54    1.61
   0  -1  14    4.57    1.24
   0   1 -14    5.45    1.51
   0  -1  14    5.38    1.53
   0  -1  13   31.85    3.46
   0   1 -13   27.71    3.08
   0   1 -13   29.03    4.18
   0   1 -13   27.55    4.19
   0  -1  13   31.05    4.36
   0   1 -13   23.06    3.66
   0  -1  13   30.13    4.46
   0   1 -13   30.67    4.30
   0  -1  13   28.33    2.96
   0   1 -13   28.07    2.88
   0   1 -12   76.63    6.40
   0   1 -12   70.26    6.26
   0   1 -12   79.16    6.54
   0  -1  12   91.92    6.96
   0  -1  12   80.06    6.78
   0   1 -12   80.33    6.68
   0  -1  12   81.17    5.21
   0   1 -12   77.54    4.93
   0  -1  12   74.94    4.63
   0   1 -12   75.34    4.56
   0   1 -11  423.32   14.36
   0   1 -11  411.83   14.24
   0   1 -11  415.69   14.10
   0  -1  11  420.74   14.36
   0   1 -11  421.15   14.50
   0  -1  11  414.28   14.50
   0   1 -11  420.42   11.01
   0  -1  11  417.14   11.53
   0   1 -11  405.53   10.15
   0  -1  11  400.82   10.18
   0   1 -10  603.29   16.28
   0   1 -10  551.29   15.60
   0  -1  10  544.19   15.49
   0   1 -10  538.89   15.15
   0   1 -10  504.52   15.06
   0  -1  10  521.99   15.48
   0   1 -10  559.48   12.24
   0  -1  10  559.32   12.82
   0  -1  10  537.10   11.34
   0   1 -10  546.97   11.28
   0   1  -9  524.35   14.21
   0   1  -9  469.37   13.73
   0  -1   9  494.94   12.49
   0   1  -9  485.50   13.73
   0  -1   9  522.13   14.34
   0  -1   9  496.34   14.18
   0   1  -9  497.31   14.01
   0   1  -9  514.43   11.20
   0  -1   9  493.52   11.56
   0   1  -9  495.20   10.32
   0  -1   9  544.76   10.79
   0   1  -8  196.07    8.22
   0  -1   8  174.32    6.94
   0   1  -8  184.72    7.97
   0  -1   8  182.70    7.88
   0   1  -8  193.44    7.99
   0   1  -8  199.61    8.32
   0  -1   8  181.09    8.04
   0  -1   8  188.14    6.83
   0   1  -8  196.15    6.59
   0  -1   8  188.08    5.96
   0   1  -8  173.89    5.82
   0   1  -7 1297.18   19.63
   0   1  -7 1329.70   17.76
   0   1  -7 1296.10   19.64
   0  -1   7 1220.85   17.06
   0   1  -7 1248.73   19.07
   0  -1   7 1287.03   19.53
   0   1  -7 1384.74   20.50
   0  -1   7 1296.22   19.97
   0  -1   7 1266.93   16.81
   0   1  -7 1270.98   15.97
   0   1  -7 1278.10   14.54
   0  -1   7 1254.89   14.57
   0   1  -6  114.00    5.40
   0   1  -6  106.75    4.66
   0  -1   6   94.37    4.39
   0   1  -6  113.27    5.36
   0  -1   6  112.90    5.32
   0   1  -6  103.29    5.04
   0   1  -6  107.57    5.33
   0  -1   6  114.76    5.51
   0  -1   6  100.58    4.46
   0   1  -6  109.22    4.45
   0   1  -6  108.52    3.95
   0  -1   6  103.51    3.91
   0   1  -5  772.19   11.47
   0   1  -5  864.46   13.58
   0  -1   5  725.74   11.13
   0   1  -5  778.87   13.05
   0  -1   5  799.21   12.96
   0   1  -5  791.55   12.77
   0  -1   5  808.51   13.37
   0   1  -5  849.37   13.62
   0   1  -5  836.99   11.64
   0  -1   5  807.00   11.77
   0  -1   5  796.24   10.02
   0   1  -5  783.87   10.03
   0   1  -4  132.25    4.75
   0   1  -4  115.38    4.01
   0   1  -4  121.09    4.59
   0   1  -4  120.50    4.47
   0  -1   4  120.59    4.56
   0  -1   4  123.23    4.72
   0   1  -4  134.61    4.84
   0   1  -4  125.11    3.57
   0  -1   4  126.15    3.66
   0   1  -4  124.26    4.21
   0  -1   4  123.99    4.25
   0   1  -3   20.95    1.33
   0  -1   3   17.81    1.28
   0   1  -3   19.05    1.60
   0  -1   3   17.76    1.58
   0   1  -3   17.73    1.39
   0   1  -3   18.35    1.56
   0  -1   3   20.70    1.66
   0  -1   3   21.46    1.68
   0   1  -3   19.05    1.55
   0  -1   3   21.94    1.31
   0  -1   3   19.14    1.52
   0   1  -3   18.10    1.53
   0  -1   2  741.52    7.05
   0   1  -2  704.14    8.13
   0  -1   2  720.77    8.18
   0   1  -2  693.19    8.05
   0  -1   2  698.34    8.11
   0   1  -2  691.51    7.95
   0  -1   2  708.41    8.00
   0  -1   2  717.84    6.64
   0   1  -2  707.81    6.59
   0   1  -2  694.55    8.14
   0  -1   2  720.02    8.38
   0  -1   1   15.49    0.95
   0   1  -1   24.00    1.20
   0   1  -1   21.56    1.14
   0  -1  -1   76.78    2.13
   0  -1  -2  452.33    5.74
   0   1   2  462.21    5.75
   0   1   2  463.39    6.23
   0  -1  -2  457.58    6.18
   0  -1  -2  467.77    6.66
   0   1   2  464.48    6.63
   0  -1  -2  453.32    5.89
   0   1   2  444.41    5.77
   0  -1  -2  482.55    5.41
   0   1   2  471.87    5.35
   0  -1  -3   34.88    1.76
   0   1   3   36.87    1.82
   0   1   3   35.37    2.13
   0  -1  -3   34.14    2.13
   0  -1  -3   33.54    2.12
   0   1   3   33.66    2.07
   0   1   3   35.17    1.87
   0  -1  -3   30.35    1.80
   0   1   3   36.77    1.79
   0   1   4  529.34    7.60
   0  -1  -4  589.56    8.03
   0  -1  -4  579.09    9.93
   0   1   4  528.27    9.51
   0  -1  -4  570.04   10.01
   0   1   4  539.26    5.32
   0  -1  -4  533.76    5.24
   0   1   4  543.47    9.54
   0  -1  -4  560.33    9.63
   0   1   4  541.88    8.05
   0   1   4  553.34    7.96
   0  -1  -5  266.94    7.53
   0   1   5  261.12    7.41
   0  -1  -5  258.97    7.45
   0  -1  -5  273.25    4.40
   0   1   5  263.63    4.49
   0   1   5  248.11    7.29
   0  -1  -5  278.15    7.74
   0   1   5  252.07    5.98
   0   1   5  273.23    5.93
   0  -1  -5  244.98    5.62
   0  -1  -6  256.67    8.10
   0   1   6  230.72    7.71
   0  -1  -6  269.03    8.26
   0   1   6  247.88    4.96
   0  -1  -6  230.73    4.57
   0  -1  -6  256.18    8.06
   0   1   6  242.87    7.86
   0   1   6  249.89    6.41
   0   1   6  243.62    6.05
   0  -1  -6  239.00    6.02
   0  -1  -7  332.07    9.90
   0   1   7  297.18    8.69
   0   1   7  268.58    9.03
   0  -1  -7  309.10    9.53
   0  -1  -7  286.32    5.59
   0   1   7  303.94    6.10
   0   1   7  295.50    9.54
   0  -1  -7  316.00    9.76
   0   1   7  292.21    7.47
   0   1   7  312.13    7.36
   0  -1  -7  284.57    7.12
   0   1   8  388.45   10.65
   0  -1  -8  429.51   12.16
   0   1   8  392.09   11.71
   0  -1  -8  415.58   11.94
   0   1   8  403.34    7.63
   0  -1  -8  405.24    7.24
   0  -1  -8  416.36   11.98
   0   1   8  382.23   11.64
   0   1   8  405.86    9.41
   0   1   8  422.90    9.10
   0   1   9  579.79   13.98
   0   1   9  619.08   15.65
   0  -1  -9  684.33   16.33
   0  -1  -9  685.74   16.23
   0  -1  -9  686.71   10.06
   0   1   9  640.05   10.34
   0  -1  -9  700.03   16.45
   0   1   9  660.65   16.26
   0   1   9  645.66   12.47
   0   1   9  711.52   12.48
   0  -1  -9  648.54   12.19
   0   1  10  128.39    6.95
   0  -1 -10  126.61    7.46
   0   1  10  127.07    7.42
   0  -1 -10  138.39    7.79
   0  -1 -10  133.97    4.74
   0   1  10  133.21    4.99
   0   1  10  134.92    7.81
   0  -1 -10  142.03    7.80
   0   1  10  121.61    5.85
   0   1  10  134.65    5.71
   0  -1 -10  127.43    5.65
   0   1  11 1203.99   24.45
   0   1  11 1376.21   23.98
   0  -1 -11 1389.84   25.98
   0   1  11 1264.02   21.21
   0  -1 -11 1347.98   25.75
   0  -1 -11 1301.14   15.55
   0   1  11 1300.85   16.21
   0   1  11 1285.78   25.38
   0  -1 -11 1412.90   26.17
   0   1  11 1330.78   19.68
   0   1  11 1337.77   18.75
   0  -1 -11 1334.71   18.71
   0  -1 -12  127.22    6.15
   0   1  12  119.24    5.81
   0   1  12  125.84    5.25
   0  -1 -12  129.27    5.08
   0   1  12  130.73    7.76
   0   1  12  115.66    7.99
   0  -1 -12  129.40    8.26
   0  -1 -12  117.41    7.97
   0  -1 -12  132.88    8.53
   0   1  12  125.50    8.33
   0   1  12  122.97    6.26
   0   1  12  113.93    6.68
   0   1  13  321.98    8.65
   0  -1 -13  327.62    8.40
   0  -1 -13  317.45   13.62
   0   1  13  292.44   12.08
   0  -1 -13  311.26   13.67
   0   1  13  322.17   14.03
   0  -1 -13  319.05   13.89
   0  -1 -13  309.25    9.74
   0   1  14   30.30    4.12
   0  -1 -14   26.15    4.13
   0  -1 -14   29.92    4.41
   0   1  14   27.97    4.47
   0   1  14   28.51    2.63
   0  -1 -14   30.91    2.63
   0  -1 -14   30.30    3.17
   0   1  15   61.92    5.98
   0  -1 -15   51.37    6.21
   0  -1 -15   57.74    6.39
   0   1  15   59.60    6.66
   0   1  15   65.02    4.01
   0  -1 -15   63.29    3.81
   0  -1 -15   61.55    4.57
   0   1  16   85.93    8.34
   0  -1 -16   94.34    8.52
   0  -1 -16   84.67    5.38
   0  -1 -16   64.94    3.86
   0   1  16   82.49    7.42
   0  -1 -16   85.71    8.45
   0   1  17   84.46    8.56
   0  -1 -17   82.02    8.28
   0  -1 -17   76.38    5.22
   0  -1 -17   83.93    8.40
   0   1  17   74.04    7.47
   0  -1 -18  129.70   10.96
   0   1  18  118.80   10.82
   0  -1 -18  122.69   10.39
   0  -2  20   -1.58    0.29
   0  -2  19    5.69    2.03
   0  -2  18    2.54    2.23
   0   2 -18    4.28    1.84
   0   2 -18    1.15    1.30
   0   2 -17   41.47    6.00
   0   2 -17   44.40    6.04
   0  -2  17   41.10    6.10
   0  -2  17   31.25    3.39
   0  -2  17   42.38    4.83
   0   2 -16   42.89    5.75
   0   2 -16   44.58    5.87
   0  -2  16   52.35    6.55
   0  -2  16   39.20    3.85
   0   2 -16   42.65    4.39
   0  -2  16   46.26    4.79
   0   2 -15   68.99    7.13
   0   2 -15   64.56    6.89
   0  -2  15   77.19    7.64
   0  -2  15   69.59    4.98
   0  -2  15   70.93    5.78
   0   2 -15   75.76    5.66
   0   2 -14   97.60    8.08
   0   2 -14  102.24    8.27
   0  -2  14   94.23    8.12
   0  -2  14   98.79    5.75
   0   2 -14  105.79    6.58
   0  -2  14  108.13    6.94
   0   2 -13   79.03    6.98
   0   2 -13   81.00    7.00
   0  -2  13   93.76    7.58
   0   2 -13   85.69    7.14
   0  -2  13   84.46    7.31
   0   2 -13   84.40    7.30
   0  -2  13   80.25    4.98
   0  -2  13   93.68    6.29
   0   2 -13   86.36    5.79
   0   2 -12    3.74    1.18
   0  -2  12    2.56    0.61
   0   2 -12    4.03    1.75
   0   2 -12    2.60    1.54
   0  -2  12    3.82    1.34
   0   2 -12    3.40    1.38
   0   2 -12    4.05    1.78
   0  -2  12    7.74    2.19
   0  -2  12    4.84    1.13
   0  -2  12    2.53    0.90
   0  -2  11   14.08    2.36
   0   2 -11   17.91    2.55
   0   2 -11   18.91    3.07
   0   2 -11   15.89    2.83
   0   2 -11   17.84    2.94
   0  -2  11   15.64    2.82
   0   2 -11   20.99    3.28
   0  -2  11   20.78    3.36
   0  -2  11   19.29    2.30
   0  -2  11   17.10    2.27
   0  -2  10 1156.56   20.01
   0   2 -10 1149.04   19.11
   0   2 -10 1232.37   23.89
   0   2 -10 1123.01   22.56
   0  -2  10 1188.86   23.20
   0   2 -10 1130.85   22.42
   0  -2  10 1152.09   23.23
   0   2 -10 1202.46   23.50
   0  -2  10 1123.50   16.42
   0  -2  10 1088.73   16.67
   0   2  -9  422.49   11.14
   0  -2   9  411.72   11.54
   0   2  -9  427.69   13.17
   0   2  -9  417.27   11.34
   0   2  -9  398.49   12.62
   0  -2   9  423.12   13.02
   0   2  -9  419.11   12.78
   0   2  -9  417.75   13.07
   0  -2   9  405.01   12.93
   0  -2   9  395.41    9.29
   0  -2   8  123.75    6.15
   0   2  -8  129.82    5.95
   0   2  -8  126.65    6.08
   0   2  -8  130.04    6.84
   0   2  -8  116.66    6.44
   0   2  -8  119.72    6.38
   0  -2   8  135.56    6.93
   0  -2   8  127.38    6.81
   0   2  -8  128.39    6.80
   0  -2   8  120.16    4.91
   0  -2   8  126.90    5.21
   0   2  -7  814.30   14.36
   0  -2   7  771.32   14.49
   0   2  -7  784.91   15.64
   0   2  -7  796.02   13.91
   0   2  -7  766.78   15.51
   0   2  -7  762.11   15.27
   0  -2   7  812.12   15.90
   0   2  -7  801.39   16.09
   0  -2   7  799.89   15.96
   0  -2   7  763.48   11.65
   0  -2   7  805.13   12.48
   0  -2   6    2.36    0.69
   0   2  -6    3.03    0.78
   0   2  -6    1.12    0.70
   0   2  -6    0.88    0.54
   0  -2   6    2.11    0.82
   0   2  -6    1.09    0.83
   0  -2   6    3.36    1.01
   0  -2   6    3.39    0.76
   0   2  -6    2.31    0.86
   0  -2   6    4.41    1.11
   0  -2   5  348.51    7.29
   0   2  -5  332.58    8.74
   0   2  -5  334.68    7.74
   0  -2   5  346.80    8.90
   0  -2   5  361.13    9.03
   0   2  -5  313.65    8.50
   0   2  -5  339.47    8.84
   0  -2   5  344.53    8.98
   0  -2   5  339.33    6.91
   0   2  -5  345.77    8.57
   0  -2   5  318.31    8.44
   0  -2   4   66.84    3.01
   0  -2   4   64.05    3.45
   0   2  -4   63.06    3.48
   0   2  -4   58.75    3.35
   0  -2   4   59.32    3.35
   0  -2   4   59.42    3.33
   0   2  -4   64.09    3.48
   0  -2   4   55.27    2.67
   0   2  -4   64.60    3.51
   0  -2   4   55.46    3.31
   0   2  -3 1802.72   16.72
   0  -2   3 1913.98   17.01
   0   2  -3 1899.86   17.19
   0  -2   3 1972.68   17.44
   0  -2   3 1777.34   16.05
   0   2  -3 1926.34   16.76
   0   2  -3 1868.11   14.48
   0  -2   3 1814.93   14.35
   0  -2   3 1833.82   17.58
   0   2  -3 1852.32   17.56
   0  -2   2 2737.73   18.88
   0  -2   2 2573.50   18.07
   0   2  -2 2496.32   17.51
   0   2  -2 2679.26   18.61
   0  -2   2 2703.54   18.45
   0   2  -2 2698.64   17.04
   0  -2   2 2759.80   17.09
   0  -2   2 2711.27   16.43
   0   2  -2 2566.87   16.42
   0   2  -2 2582.43   19.35
   0  -2   2 2527.02   19.48
   0  -2   1  833.01    9.52
   0   2  -1  823.19    9.37
   0  -2   1  870.83    9.32
   0   2  -1  821.86    9.04
   0   2  -1  864.24    9.60
   0  -2   1  865.06    9.88
   0  -2   1  841.32    8.03
   0   2  -1  820.70    7.94
   0   2  -1  842.13    9.04
   0  -2   1  836.39    8.98
   0   2  -1  851.58   10.18
   0  -2   1  893.21   10.20
   0  -2   0 1082.38   10.15
   0   2   0 1050.84   10.12
   0   2   0 1045.05   10.05
   0  -2   0 1144.01   10.46
   0   2   0  974.38    9.43
   0  -2   0 1044.14    9.75
   0   2   0 1037.75   10.29
   0  -2   0 1128.53   10.68
   0   2   0 1081.93    8.02
   0   2   0  999.76    9.90
   0  -2   0  947.11    9.59
   0   2   0 1117.12    9.93
   0  -2   0 1005.00    9.54
   0   2   1  182.82    4.34
   0  -2  -1  224.04    4.81
   0  -2  -1  201.78    4.43
   0   2   1  181.91    4.22
   0  -2  -1  209.28    4.13
   0   2   1  187.08    3.95
   0  -2  -1  201.42    4.60
   0   2   1  188.00    4.43
   0   2   1  196.29    3.90
   0  -2  -1  208.92    3.93
   0   2   2 2075.86   15.50
   0  -2  -2 2027.95   15.39
   0   2   2 2113.88   11.19
   0  -2  -2 2220.84   16.45
   0   2   2 2236.64   16.61
   0  -2  -2 2072.99   15.83
   0  -2  -2 2227.95   16.08
   0   2   2 2101.51   15.82
   0   2   3   83.50    3.21
   0  -2  -3   74.61    3.10
   0   2   3   70.20    1.86
   0   2   3   79.71    3.47
   0  -2  -3   83.77    3.58
   0   2   3   76.21    3.13
   0   2   3   75.81    3.15
   0  -2  -3   77.64    3.21
   0  -2  -3   72.25    2.72
   0   2   3   79.71    2.84
   0  -2  -4  990.53   11.87
   0   2   4  988.54   11.98
   0   2   4 1042.23    6.66
   0   2   4  949.14   13.37
   0  -2  -4  959.27   13.63
   0   2   4  968.25   12.74
   0  -2  -4  978.11   12.86
   0  -2  -4 1004.75   12.35
   0   2   4  994.24   12.29
   0  -2  -4  998.53   11.00
   0   2   4 1020.25   11.17
   0  -2  -5   22.75    1.97
   0   2   5   24.81    2.04
   0  -2  -5   23.95    2.31
   0   2   5   26.71    2.36
   0   2   5   22.93    1.05
   0   2   5   25.14    2.28
   0  -2  -5   23.64    2.25
   0   2   5   24.07    1.99
   0   2   5   22.84    1.80
   0  -2  -5   23.80    2.11
   0   2   6  993.28   13.41
   0  -2  -6  909.85   12.90
   0  -2  -6 1015.99   16.66
   0   2   6  956.18   15.98
   0  -2  -6  984.48   16.22
   0   2   6  969.34    7.70
   0   2   6  979.43   15.70
   0  -2  -6  984.94   15.72
   0   2   6 1021.96   13.93
   0   2   6  931.92   12.94
   0   2   7   80.97    4.00
   0  -2  -7   79.62    4.00
   0  -2  -7   87.23    5.18
   0   2   7   79.60    4.95
   0  -2  -7   81.10    4.99
   0   2   7   81.64    2.55
   0  -2  -7   71.57    4.69
   0   2   7   79.09    4.87
   0   2   7   81.61    4.20
   0   2   7   81.71    4.13
   0   2   8    4.57    1.29
   0  -2  -8    5.65    1.42
   0  -2  -8    7.47    1.62
   0   2   8    7.40    1.37
   0   2   8    7.27    0.85
   0  -2  -8    6.64    1.62
   0   2   8    7.46    1.66
   0   2   8    5.54    1.29
   0  -2  -8    6.11    1.25
   0   2   8    7.10    1.26
   0  -2  -9   44.91    3.28
   0   2   9   43.21    3.20
   0   2   9   38.42    3.93
   0  -2  -9   44.27    4.23
   0  -2  -9   41.20    4.10
   0   2   9   44.71    2.26
   0  -2  -9   42.31    4.12
   0   2   9   44.41    4.28
   0   2   9   34.57    3.18
   0   2   9   38.41    3.26
   0  -2 -10  204.33    7.42
   0   2  10  211.68    7.48
   0   2  10  213.90    9.09
   0  -2 -10  225.72    9.99
   0   2  10  190.94    9.40
   0  -2 -10  201.52    9.56
   0   2  10  221.58    5.36
   0  -2 -10  220.70    9.93
   0   2  10  204.82    9.62
   0   2  10  214.83    7.82
   0   2  10  205.07    8.00
   0   2  11  651.33   13.64
   0  -2 -11  681.18   13.96
   0   2  11  656.34    9.66
   0   2  11  631.03   17.88
   0   2  11  648.55   16.75
   0  -2 -11  690.46   18.46
   0  -2 -11  677.74   18.36
   0   2  11  669.52   18.41
   0   2  11  670.97   14.51
   0   2  11  653.34   15.10
   0   2  12    9.68    1.26
   0   2  12   11.58    2.54
   0  -2 -12   10.26    2.37
   0   2  12    9.58    2.14
   0   2  12    9.76    2.26
   0  -2 -12   11.98    2.57
   0   2  12   10.11    1.82
   0  -2 -12    8.44    1.69
   0   2  12    8.35    1.59
   0  -2 -12   10.65    2.45
   0   2  12    7.65    1.71
   0   2  13  363.02    7.56
   0   2  13  350.63   13.57
   0   2  13  340.55   14.53
   0  -2 -13  373.25   14.94
   0  -2 -13  359.69   14.72
   0   2  13  350.57   14.70
   0  -2 -13  381.00   14.97
   0  -2 -13  357.86   10.79
   0   2  14   25.84    4.15
   0   2  14   32.59    4.31
   0  -2 -14   33.30    4.79
   0   2  14   31.54    4.58
   0  -2 -14   29.82    3.28
   0   2  14   29.73    2.21
   0   2  15  155.05    9.79
   0  -2 -15  143.38   10.19
   0   2  15  147.24   10.39
   0  -2 -15  147.28    7.54
   0   2  15  138.34   10.04
   0   2  16   51.93    6.48
   0  -2 -16   51.01    6.36
   0  -2 -16   53.35    4.43
   0   2  16   56.49    6.13
   0  -2 -16   57.74    6.82
   0   2  17   61.18    7.23
   0  -2 -17   75.08    8.13
   0  -2 -17   58.98    4.80
   0  -2 -17   60.06    7.35
   0   2  17   57.18    6.57
   0   2  18    9.40    3.16
   0  -2 -18    8.92    3.42
   0   2  18    5.39    2.22
   0  -2 -18    4.63    2.51
   0   2  19   13.11    3.67
   0  -3  19    6.53    2.74
   0   3 -18    2.43    1.49
   0   3 -18    2.79    2.30
   0  -3  18    2.90    1.73
   0  -3  18    3.65    1.73
   0   3 -17  164.09   11.98
   0   3 -17  168.53   12.01
   0  -3  17  162.11   12.14
   0  -3  17  182.79   11.72
   0  -3  17  184.83   10.36
   0   3 -16   35.83    5.45
   0   3 -16   42.30    5.83
   0  -3  16   37.83    5.58
   0  -3  16   35.85    3.76
   0  -3  16   40.07    4.68
   0   3 -16   42.93    4.67
   0   3 -15   64.44    6.94
   0   3 -15   63.10    6.83
   0  -3  15   74.83    7.51
   0  -3  15   57.87    4.55
   0  -3  15   76.71    6.53
   0   3 -15   66.52    5.76
   0   3 -14   51.23    5.83
   0   3 -14   65.86    6.67
   0  -3  14   60.79    6.51
   0  -3  14   52.17    4.25
   0   3 -14   52.81    5.05
   0  -3  14   59.67    5.61
   0   3 -13    1.90    1.15
   0   3 -13    1.68    1.41
   0  -3  13    1.47    1.22
   0   3 -13    1.19    1.32
   0  -3  13    2.21    1.34
   0  -3  13    2.49    0.97
   0  -3  13    2.40    1.44
   0   3 -13    1.88    1.20
   0   3 -12   70.78    6.42
   0   3 -12   60.32    5.89
   0   3 -12   68.19    6.27
   0  -3  12   66.98    6.24
   0  -3  12   67.59    6.32
   0   3 -12   64.11    6.03
   0  -3  12   65.56    4.47
   0  -3  12   69.51    5.63
   0   3 -12   69.71    5.37
   0  -3  11    0.24    0.46
   0   3 -11    0.22    0.11
   0   3 -11    0.91    1.02
   0   3 -11    0.19    0.34
   0   3 -11    0.18    0.61
   0   3 -11    0.47    0.82
   0  -3  11    1.23    0.94
   0   3 -11    0.62    0.65
   0  -3  11    0.09    0.32
   0  -3  11    0.45    0.32
   0  -3  11    0.36    0.37
   0  -3  10   19.77    2.88
   0   3 -10   23.86    2.96
   0   3 -10   20.82    3.10
   0   3 -10   20.47    2.61
   0   3 -10   16.79    2.89
   0   3 -10   16.07    2.73
   0  -3  10   20.70    3.06
   0   3 -10   20.52    3.21
   0  -3  10   19.39    3.00
   0  -3  10   18.15    2.29
   0  -3  10   19.81    2.41
   0  -3   9  168.05    7.96
   0   3  -9  168.95    7.68
   0   3  -9  167.06    8.37
   0   3  -9  159.34    7.19
   0   3  -9  161.77    8.20
   0  -3   9  165.31    8.36
   0   3  -9  157.51    8.10
   0  -3   9  161.04    8.20
   0   3  -9  170.16    8.41
   0  -3   9  157.57    6.16
   0  -3   9  158.82    6.38
   0  -3   8   14.00    1.81
   0   3  -8   11.58    1.82
   0   3  -8   12.01    1.94
   0  -3   8   11.79    2.16
   0   3  -8   12.03    2.21
   0   3  -8    9.79    1.90
   0  -3   8   10.14    2.11
   0  -3   8   10.11    1.56
   0   3  -8   12.70    2.03
   0  -3   8   14.19    2.27
   0  -3   7  921.84   14.44
   0   3  -7  859.69   16.99
   0  -3   7  944.69   17.66
   0   3  -7  882.90   15.24
   0   3  -7  845.91   16.95
   0  -3   7  906.97   17.34
   0  -3   7  930.07   17.44
   0   3  -7  907.90   17.43
   0  -3   7  873.03   13.44
   0  -3   7  883.70   16.95
   0   3  -7  907.85   16.57
   0  -3   6  913.04   13.71
   0   3  -6  820.23   15.49
   0  -3   6  906.99   16.28
   0   3  -6  817.38   15.63
   0  -3   6  898.44   16.19
   0   3  -6  890.09   16.02
   0  -3   6  854.51   15.72
   0  -3   6  863.02   12.84
   0   3  -6  898.09   15.85
   0  -3   6  862.26   16.01
   0  -3   5  111.68    4.72
   0  -3   5  113.09    5.30
   0   3  -5  101.98    5.10
   0   3  -5  104.09    5.15
   0  -3   5  108.09    5.29
   0   3  -5  107.58    5.14
   0  -3   5  104.91    5.07
   0   3  -5  103.36    4.23
   0  -3   5   98.35    4.24
   0  -3   5  106.14    5.33
   0   3  -5  108.11    5.28
   0  -3   4  806.94   13.56
   0   3  -4  801.99   13.16
   0  -3   4  879.15   13.69
   0  -3   4  862.39   13.79
   0   3  -4  830.00   13.56
   0   3  -4  816.77   12.79
   0  -3   4  830.63   12.82
   0  -3   4  801.93   11.47
   0   3  -4  834.02   11.64
   0  -3   4  805.56   13.93
   0   3  -4  828.65   14.15
   0  -3   3  333.20    8.15
   0   3  -3  348.74    8.05
   0  -3   3  367.18    8.20
   0   3  -3  359.47    8.36
   0  -3   3  378.71    8.52
   0  -3   3  333.58    7.35
   0   3  -3  359.15    7.62
   0  -3   3  349.24    7.27
   0   3  -3  359.94    7.50
   0   3  -3  362.49    8.85
   0  -3   3  345.72    8.65
   0  -3   2   42.02    2.67
   0  -3   2   44.18    2.69
   0   3  -2   37.03    2.43
   0   3  -2   39.80    2.66
   0  -3   2   41.42    2.64
   0  -3   2   39.47    2.23
   0   3  -2   38.45    2.21
   0   3  -2   39.67    2.41
   0  -3   2   36.94    2.34
   0   3  -2   42.69    2.91
   0  -3   2   39.85    2.82
   0  -3   1   10.29    1.22
   0   3  -1    8.79    1.19
   0   3  -1    9.46    1.13
   0  -3   1   10.26    1.19
   0   3  -1   11.68    1.41
   0  -3   1   10.10    1.29
   0   3  -1   11.38    1.06
   0  -3   1   10.72    1.30
   0  -3   1    9.61    0.98
   0   3  -1   11.47    1.35
   0  -3   1    9.20    1.25
   0   3  -1   10.72    1.37
   0   3   0   18.37    1.66
   0  -3   0   15.27    1.54
   0   3   0   16.15    1.56
   0  -3   0   17.13    1.65
   0  -3   0   18.77    1.60
   0   3   0   18.81    1.58
   0   3   0   14.98    1.59
   0  -3   0   17.09    1.59
   0   3   0   15.57    1.16
   0  -3   0   16.85    1.61
   0   3   0   17.46    1.57
   0  -3   0   18.00    1.56
   0   3   0   14.70    1.39
   0   3   1  911.41   11.84
   0  -3  -1  984.19   12.12
   0   3   1  927.77   11.48
   0  -3  -1  938.15   11.51
   0   3   1  845.89   10.41
   0  -3  -1  956.44   11.08
   0   3   1  934.87   11.88
   0  -3  -1  954.34   12.19
   0  -3  -1  874.81   10.46
   0   3   1  966.50   11.15
   0  -3  -2    1.01    0.63
   0  -3  -2    2.87    0.71
   0   3   2    1.94    0.69
   0   3   2    1.71    0.39
   0  -3  -2    1.62    0.37
   0   3   2    1.87    0.59
   0  -3  -2    2.07    0.52
   0   3   2    1.62    0.56
   0  -3  -2    1.76    0.46
   0   3   2    1.39    0.31
   0  -3  -2    1.43    0.44
   0  -3  -3 1946.65   18.48
   0   3   3 1864.86   18.88
   0  -3  -3 2044.05   19.49
   0  -3  -3 1906.16   18.47
   0   3   3 1920.83   16.27
   0   3   3 2000.21   16.01
   0  -3  -3 1996.78   16.31
   0   3   3 1902.84   18.40
   0  -3  -3 1875.55   18.50
   0   3   3 1887.95   13.17
   0  -3  -4 1433.76   16.45
   0   3   4 1493.99   16.74
   0   3   4 1545.10   10.86
   0   3   4 1467.65   17.87
   0  -3  -4 1502.14   17.99
   0   3   4 1436.72   15.98
   0  -3  -4 1520.44   17.22
   0   3   4 1533.17   17.16
   0   3   4 1501.22   14.57
   0  -3  -4 1418.76   14.40
   0   3   5   47.87    3.11
   0  -3  -5   44.60    3.05
   0   3   5   46.77    1.76
   0   3   5   45.76    3.43
   0  -3  -5   51.54    3.61
   0   3   5   46.10    3.15
   0  -3  -5   44.71    3.17
   0   3   5   43.40    3.03
   0   3   5   45.21    2.74
   0  -3  -5   46.65    2.76
   0  -3  -6 3259.80   27.00
   0   3   6 3487.03   27.23
   0   3   6 3412.08   13.63
   0   3   6 3237.41   30.68
   0  -3  -6 3291.30   30.87
   0   3   6 3324.09   29.54
   0  -3  -6 3304.90   27.77
   0   3   6 3397.38   28.22
   0  -3  -6 3578.61   25.19
   0   3   6 3418.72   25.26
   0   3   7  244.19    7.51
   0  -3  -7  220.17    7.27
   0   3   7  205.81    8.22
   0  -3  -7  240.08    8.94
   0   3   7  216.91    3.45
   0  -3  -7  217.11    8.12
   0   3   7  211.59    8.04
   0   3   7  230.02    7.62
   0  -3  -7  214.35    7.56
   0   3   7  235.34    7.06
   0   3   8  596.55   12.24
   0  -3  -8  575.63   12.22
   0   3   8  575.14   14.73
   0  -3  -8  606.14   15.02
   0  -3  -8  610.27   15.14
   0   3   8  613.99    6.08
   0  -3  -8  602.58   14.66
   0   3   8  595.07   14.31
   0   3   8  583.12   12.72
   0   3   8  603.20   12.10
   0  -3  -9  291.59    9.03
   0   3   9  304.63    9.10
   0   3   9  288.48   10.94
   0  -3  -9  296.43   11.18
   0  -3  -9  272.12   10.75
   0   3   9  298.26    4.41
   0   3   9  275.60   10.48
   0  -3  -9  298.17   10.87
   0   3   9  289.32    9.38
   0   3   9  290.17    8.92
   0   3  10  613.25   13.35
   0  -3 -10  563.91   12.98
   0  -3 -10  613.25   16.84
   0   3  10  559.23   16.14
   0  -3 -10  601.34   16.80
   0   3  10  596.85    6.48
   0  -3 -10  617.72   16.44
   0   3  10  596.24   16.40
   0   3  10  615.08   14.11
   0   3  10  587.60   13.46
   0  -3 -11  436.85   11.74
   0   3  11  437.00   11.71
   0   3  11  428.95    5.56
   0  -3 -11  450.61   15.15
   0   3  11  430.72   15.03
   0  -3 -11  424.40   14.86
   0   3  11  438.23   14.83
   0  -3 -11  471.03   15.14
   0   3  11  446.01   12.40
   0   3  11  451.19   12.41
   0  -3 -12   37.09    3.57
   0   3  12   22.96    2.70
   0   3  12   34.52    1.55
   0  -3 -12   39.01    4.60
   0   3  12   32.13    4.30
   0   3  12   41.05    4.40
   0  -3 -12   37.95    4.85
   0  -3 -12   37.32    4.69
   0   3  12   41.63    4.80
   0   3  12   28.65    3.27
   0   3  12   24.96    3.06
   0   3  13  317.69   13.14
   0   3  13  280.25   13.28
   0  -3 -13  326.27   14.17
   0  -3 -13  324.61   14.15
   0  -3 -13  351.43   14.50
   0   3  13  331.58   14.27
   0  -3 -13  364.95   11.55
   0   3  14   43.39    5.07
   0  -3 -14   44.71    5.58
   0  -3 -14   40.02    3.96
   0   3  14   37.71    5.16
   0   3  14   46.44    5.50
   0  -3 -15  301.39   14.85
   0   3  15  324.43   15.48
   0  -3 -15  327.33   11.45
   0   3  15  336.58   14.66
   0   3  15  287.35   14.69
   0   3  16    6.12    2.15
   0  -3 -16    4.20    2.77
   0   3  16    6.53    2.36
   0  -3 -16    3.95    1.70
   0   3  16    5.73    2.32
   0   3  17  218.66   13.70
   0  -3 -17  211.46   13.41
   0  -3 -17  192.95    9.55
   0   3  17  209.92   12.61
   0   3  18   49.34    6.80
   0   3  18   49.78    6.45
   0  -3 -18   55.88    7.09
   0  -3 -18   47.59    6.67
   0   3  19    5.76    2.35
   0   3  20    5.75    2.89
   0  -4  19   48.27    6.73
   0  -4  18    6.06    2.53
   0  -4  18   -0.28    0.12
   0   4 -17   15.12    3.62
   0   4 -17   10.60    2.82
   0  -4  17   11.48    3.46
   0  -4  17    9.27    2.72
   0  -4  17    8.98    2.39
   0  -4  16   20.99    3.88
   0   4 -16   19.28    4.22
   0   4 -16   16.64    3.61
   0  -4  16   18.52    4.13
   0  -4  16   18.14    2.69
   0   4 -16   12.83    2.83
   0  -4  16   22.28    3.80
   0  -4  15    3.93    1.97
   0   4 -15    0.69    1.10
   0   4 -15    1.40    1.07
   0  -4  15    3.77    1.81
   0  -4  15    2.78    1.28
   0  -4  15    1.28    1.12
   0   4 -15    0.95    0.97
   0  -4  14   33.01    4.59
   0   4 -14   26.76    4.43
   0   4 -14   29.32    4.69
   0  -4  14   31.83    4.73
   0  -4  14   28.63    3.26
   0   4 -14   35.32    4.34
   0  -4  14   26.91    4.28
   0   4 -13  174.55   10.58
   0   4 -13  179.30   10.71
   0  -4  13  166.43   10.52
   0  -4  13  172.27    7.82
   0  -4  13  193.88   10.37
   0   4 -13  183.15    9.63
   0   4 -12    1.18    1.05
   0   4 -12    0.69    0.89
   0   4 -12    2.08    1.41
   0  -4  12    0.79    0.85
   0   4 -12    0.24    0.84
   0  -4  12    1.89    1.29
   0   4 -12    0.88    1.10
   0  -4  12    2.30    0.90
   0  -4  12    1.65    0.93
   0   4 -12    1.37    1.01
   0   4 -11  100.85    6.72
   0  -4  11  102.90    7.09
   0   4 -11   88.88    6.05
   0   4 -11  114.56    7.82
   0   4 -11   95.29    7.25
   0   4 -11  102.96    7.34
   0  -4  11  103.17    7.57
   0   4 -11  105.39    7.58
   0  -4  11  107.29    7.70
   0  -4  11   99.96    5.60
   0  -4  11   95.98    5.61
   0  -4  10    7.00    1.71
   0   4 -10    5.78    1.85
   0   4 -10    4.72    1.76
   0   4 -10    6.31    1.63
   0   4 -10    5.00    1.38
   0  -4  10    5.52    1.66
   0   4 -10    5.61    1.62
   0  -4  10    4.13    1.44
   0   4 -10    5.40    1.70
   0  -4  10    4.56    1.23
   0  -4  10    5.26    1.48
   0  -4   9   79.43    5.00
   0   4  -9   89.69    5.56
   0   4  -9   81.15    5.99
   0   4  -9   89.42    6.29
   0  -4   9   86.60    6.24
   0  -4   9   77.01    5.84
   0   4  -9   81.07    5.96
   0  -4   9   86.77    4.89
   0   4  -9   85.18    5.89
   0  -4   9   85.38    6.09
   0  -4   8   16.27    2.20
   0   4  -8   19.60    2.43
   0  -4   8   13.48    2.31
   0   4  -8   12.42    2.21
   0  -4   8   17.92    2.64
   0   4  -8   13.26    2.25
   0   4  -8   17.11    2.59
   0  -4   8   17.39    2.57
   0  -4   8   15.00    1.96
   0  -4   8   15.94    2.58
   0   4  -8   14.98    2.37
   0  -4   7  104.38    6.39
   0   4  -7  123.17    6.63
   0  -4   7  113.60    6.39
   0   4  -7  115.02    6.37
   0  -4   7  113.43    6.39
   0  -4   7  119.58    6.63
   0   4  -7  109.05    6.22
   0  -4   7  112.71    6.30
   0   4  -7  113.08    6.37
   0  -4   7  108.96    5.15
   0  -4   7  110.17    5.44
   0  -4   6  534.56   13.63
   0   4  -6  539.62   13.42
   0  -4   6  521.62   13.27
   0   4  -6  536.87   13.08
   0  -4   6  566.95   13.44
   0   4  -6  563.93   13.56
   0  -4   6  516.23   12.99
   0   4  -6  558.57   13.07
   0  -4   6  513.65   12.56
   0   4  -6  545.79   11.08
   0  -4   6  533.15   11.03
   0  -4   6  569.22   11.97
   0  -4   5    0.48    0.50
   0   4  -5    0.87    0.54
   0  -4   5    0.28    0.27
   0  -4   5    0.06    0.21
   0   4  -5   -0.41    0.41
   0   4  -5    1.00    0.52
   0  -4   5    0.60    0.65
   0  -4   5    0.36    2.03
   0   4  -5    0.40    0.22
   0   4  -5    0.37    0.61
   0  -4   5    0.92    0.51
   0  -4   4 2581.22   26.39
   0   4  -4 2702.81   26.08
   0  -4   4 2923.68   27.19
   0   4  -4 2920.26   27.71
   0  -4   4 2908.84   28.00
   0   4  -4 2844.06   25.03
   0  -4   4 2618.78   23.97
   0   4  -4 2733.01   24.06
   0  -4   4 2830.46   23.95
   0  -4   4 2740.27   28.56
   0   4  -4 2775.99   28.63
   0  -4   3 1324.23   18.00
   0  -4   3 1472.19   18.07
   0   4  -3 1342.48   17.20
   0  -4   3 1493.04   18.72
   0   4  -3 1370.13   18.03
   0  -4   3 1383.11   15.82
   0   4  -3 1424.40   16.25
   0  -4   3 1364.35   16.42
   0   4  -3 1373.35   16.59
   0  -4   3 1272.07   18.30
   0   4  -3 1400.13   19.34
   0  -4   2    1.39    0.80
   0   4  -2    1.02    0.50
   0  -4   2   -0.35    0.30
   0   4  -2    1.11    0.49
   0   4  -2    0.59    0.33
   0  -4   2   -0.45    0.38
   0   4  -2    0.93    0.46
   0  -4   2    0.39    0.05
   0  -4   2    0.29    0.36
   0   4  -2    0.59    0.24
   0  -4   2    0.69    0.79
   0   4  -2    1.05    0.57
   0  -4   1  679.08   12.19
   0   4  -1  680.11   12.44
   0   4  -1  688.65   11.68
   0  -4   1  734.68   11.76
   0   4  -1  669.40   11.21
   0   4  -1  651.37   11.73
   0  -4   1  715.97   12.24
   0  -4   1  708.19    9.64
   0   4  -1  665.15    9.17
   0   4  -1  707.70   11.72
   0  -4   1  677.46   11.51
   0  -4   1  647.12   11.41
   0   4  -1  742.29   12.15
   0   4   0   50.43    3.26
   0  -4   0   54.16    3.23
   0   4   0   53.64    3.26
   0  -4   0   57.48    3.36
   0   4   0   52.86    3.23
   0   4   0   55.97    3.18
   0  -4   0   58.12    3.23
   0  -4   0   54.75    3.38
   0   4   0   54.23    2.52
   0  -4   0   52.57    3.28
   0   4   0   55.09    3.28
   0   4   0   52.90    3.07
   0  -4   0   54.38    3.17
   0   4   1 1242.49   15.90
   0  -4  -1 1292.89   16.15
   0   4   1 1194.15   14.89
   0  -4  -1 1310.63   15.56
   0   4   1 1250.24   14.91
   0  -4  -1 1274.95   14.77
   0  -4  -1 1353.63   17.11
   0   4   1 1231.95   15.85
   0  -4  -1 1255.14   15.99
   0   4   1 1279.31   14.70
   0  -4  -1 1252.00   14.76
   0  -4  -2  440.74    9.72
   0   4   2  411.19    9.02
   0  -4  -2  439.15    9.32
   0   4   2  406.62    9.28
   0  -4  -2  443.26    9.72
   0   4   2  432.73    8.26
   0  -4  -2  422.93    7.97
   0   4   2  425.91    9.47
   0  -4  -2  431.21    9.56
   0  -4  -2  416.30    8.35
   0   4   2  406.90    8.28
   0  -4  -3 3346.91   27.65
   0   4   3 2856.14   25.64
   0  -4  -3 3183.05   26.88
   0  -4  -3 3097.23   26.21
   0   4   3 2949.73   20.36
   0  -4  -3 2997.64   26.22
   0   4   3 3077.12   26.26
   0   4   3 3023.65   22.41
   0  -4  -3 3251.58   23.50
   0  -4  -4 1940.96   21.45
   0   4   4 1808.16   21.51
   0  -4  -4 1997.11   22.40
   0   4   4 1971.53   19.12
   0  -4  -4 1908.41   18.40
   0   4   4 2043.75   18.78
   0  -4  -4 2049.27   22.36
   0   4   4 2043.12   21.99
   0  -4  -5  663.72   12.94
   0   4   5  614.54    8.02
   0   4   5  659.23   13.66
   0  -4  -5  653.74   13.49
   0   4   5  654.82   12.04
   0  -4  -5  653.29   13.35
   0   4   5  661.72   13.01
   0  -4  -5  653.84   13.06
   0   4   5  645.43   11.00
   0  -4  -5  647.19   11.16
   0  -4  -6 1085.82   16.84
   0   4   6 1111.90   17.05
   0  -4  -6 1074.29   18.56
   0   4   6 1048.62   18.21
   0   4   6 1089.27    9.75
   0   4   6 1054.90   16.75
   0   4   6  990.43   16.42
   0  -4  -6 1037.01   17.35
   0   4   6 1051.74   14.63
   0  -4  -6 1054.60   14.61
   0   4   7   10.39    1.71
   0  -4  -7    9.41    1.68
   0  -4  -7   10.01    1.92
   0   4   7   13.36    2.20
   0  -4  -7   10.26    1.46
   0   4   7   11.54    1.89
   0   4   7   10.68    1.55
   0  -4  -7   10.89    1.83
   0   4   7    9.98    1.75
   0   4   7   11.15    0.91
   0   4   7   10.13    0.82
   0  -4  -8  344.88   10.19
   0   4   8  334.59   10.05
   0   4   8  361.58    4.31
   0   4   8  361.02    4.44
   0   4   8  327.87   10.82
   0  -4  -8  338.39   11.68
   0   4   8  348.48   11.74
   0   4   8  361.11   10.61
   0   4   8  356.48    9.46
   0  -4  -8  345.56   10.43
   0   4   9  256.92    8.99
   0  -4  -9  269.92    9.34
   0   4   9  239.93   10.30
   0  -4  -9  272.87   10.94
   0   4   9  240.52    9.85
   0   4   9  270.56    9.49
   0   4   9  245.96    8.29
   0  -4 -10   69.27    4.84
   0   4  10   66.30    4.69
   0  -4 -10   70.98    5.92
   0   4  10   73.15    5.87
   0  -4 -10   65.39    5.68
   0   4  10   63.53    5.40
   0   4  10   66.41    4.84
   0   4  10   71.55    4.70
   0  -4 -11  611.34   14.86
   0  -4 -11  647.43   18.67
   0   4  11  621.84   18.25
   0  -4 -11  603.64   18.05
   0   4  11  632.18   17.91
   0   4  11  655.10   15.73
   0   4  11  608.53   14.33
   0  -4 -12    1.88    1.08
   0   4  12    1.85    0.91
   0  -4 -12    1.17    1.26
   0  -4 -12    1.04    1.14
   0   4  12    2.64    1.58
   0   4  12    0.39    0.78
   0   4  12    1.23    0.85
   0   4  12    0.71    0.70
   0  -4 -13   55.20    6.03
   0   4  13   60.49    6.10
   0  -4 -13   57.43    4.87
   0   4  13   61.34    5.84
   0   4  13   56.05    6.06
   0   4  14    5.33    2.10
   0  -4 -14    7.27    2.47
   0   4  14    6.76    2.13
   0  -4 -14    5.44    1.70
   0   4  14    4.64    2.11
   0   4  15   10.99    2.74
   0  -4 -15    9.98    2.90
   0   4  15   18.01    4.01
   0  -4 -15   12.03    2.37
   0   4  15   10.72    2.76
   0   4  16   29.60    4.58
   0  -4 -16   36.29    5.49
   0  -4 -16   34.79    4.00
   0   4  16   28.21    5.06
   0   4  16   33.39    5.31
   0  -4 -17   87.96    8.79
   0   4  17   77.79    8.27
   0  -4 -17   77.25    5.94
   0   4  17   87.24    8.18
   0   4  17   78.11    8.42
   0   4  18    3.86    2.53
   0  -4 -18    4.01    2.50
   0   4  18    5.32    2.22
   0   4  18    2.64    2.00
   0   4  19    5.41    2.82
   0  -5  18    6.40    2.67
   0  -5  18    0.13    1.06
   0   5 -17   12.90    3.55
   0   5 -17    8.45    3.43
   0  -5  17   12.38    3.55
   0  -5  17   17.84    3.98
   0  -5  17   15.73    3.58
   0  -5  16   12.70    3.51
   0   5 -16    5.99    2.50
   0   5 -16    8.02    2.68
   0  -5  16    5.50    2.21
   0  -5  16    5.53    1.56
   0  -5  16   11.64    2.69
   0  -5  15   44.56    5.82
   0   5 -15   36.29    5.33
   0   5 -15   39.01    5.81
   0  -5  15   36.31    5.27
   0  -5  15   39.55    4.15
   0  -5  15   39.54    5.42
   0  -5  14    4.90    2.03
   0   5 -14    4.68    2.25
   0   5 -14    3.46    1.72
   0  -5  14    5.98    2.13
   0  -5  14    4.88    1.55
   0  -5  14    9.53    2.56
   0   5 -14    4.27    1.95
   0  -5  13   85.56    7.42
   0   5 -13   78.87    7.27
   0   5 -13   81.19    7.31
   0  -5  13   86.74    7.67
   0  -5  13   76.99    5.39
   0  -5  13   89.77    7.40
   0   5 -13   88.34    6.96
   0   5 -12    4.89    1.72
   0  -5  12    8.65    2.17
   0   5 -12    3.11    1.56
   0   5 -12    6.63    2.12
   0  -5  12    5.71    2.11
   0   5 -12    7.17    2.15
   0  -5  12    7.65    2.35
   0   5 -12    6.31    2.08
   0  -5  12    5.90    1.63
   0  -5  12    6.12    2.05
   0  -5  11    1.66    1.00
   0  -5  11    4.27    1.52
   0   5 -11    5.70    1.79
   0   5 -11    2.86    1.48
   0   5 -11    1.99    1.10
   0   5 -11    6.24    2.03
   0  -5  11    4.85    1.68
   0   5 -11    4.03    1.25
   0  -5  11    4.71    1.45
   0   5 -11    5.60    1.73
   0  -5  11    3.59    1.04
   0  -5  11    1.59    1.06
   0  -5  10    6.05    1.54
   0   5 -10    6.62    1.82
   0  -5  10    8.26    2.29
   0   5 -10    8.74    2.16
   0   5 -10    5.53    1.43
   0   5 -10    7.17    1.73
   0  -5  10    6.27    1.97
   0  -5  10    6.03    1.88
   0   5 -10    6.03    1.80
   0  -5  10    7.75    1.59
   0  -5  10    5.38    1.53
   0  -5   9   20.81    3.31
   0   5  -9   24.68    3.42
   0  -5   9   18.83    2.95
   0   5  -9   26.98    3.07
   0  -5   9   18.76    3.06
   0   5  -9   24.19    3.44
   0   5  -9   21.90    3.23
   0  -5   9   25.71    3.59
   0   5  -9   22.78    3.27
   0  -5   9   19.61    2.98
   0  -5   9   20.99    2.57
   0  -5   9   22.19    2.72
   0   5  -8   20.11    3.14
   0  -5   8   18.96    3.12
   0  -5   8   15.71    2.63
   0   5  -8   18.66    2.85
   0  -5   8   18.17    2.93
   0  -5   8   19.50    2.91
   0   5  -8   20.27    2.96
   0   5  -8   20.34    2.95
   0  -5   8   21.10    2.89
   0  -5   8   19.50    2.46
   0  -5   8   21.16    2.59
   0  -5   7  336.89   12.34
   0   5  -7  346.41   11.96
   0  -5   7  334.67   11.67
   0   5  -7  323.48   11.20
   0  -5   7  349.70   11.60
   0   5  -7  343.72   11.64
   0  -5   7  347.19   11.93
   0  -5   7  335.02   11.01
   0   5  -7  352.80   11.37
   0  -5   7  345.99    9.88
   0   5  -7  337.31    9.85
   0  -5   7  356.39   10.58
   0  -5   6  331.92   11.30
   0   5  -6  332.99   10.86
   0  -5   6  349.99   11.10
   0   5  -6  337.79   11.18
   0  -5   6  346.75   11.21
   0  -5   6  330.50   10.22
   0   5  -6  317.45   10.16
   0   5  -6  362.59    9.88
   0  -5   6  328.83    9.46
   0   5  -6  349.08   11.67
   0  -5   6  321.58   11.74
   0  -5   5   41.62    3.82
   0   5  -5   37.83    3.53
   0  -5   5   42.65    3.68
   0   5  -5   44.28    3.86
   0  -5   5   35.05    3.43
   0  -5   5   39.48    3.28
   0   5  -5   42.02    3.50
   0  -5   5   42.04    3.32
   0   5  -5   41.84    3.34
   0   5  -5   46.29    4.11
   0  -5   5   39.44    4.00
   0  -5   4  643.23   14.46
   0  -5   4  702.04   14.23
   0   5  -4  683.71   13.90
   0   5  -4  667.58   14.41
   0  -5   4  681.92   14.47
   0  -5   4  621.76   12.24
   0   5  -4  695.91   12.97
   0  -5   4  667.18   13.08
   0   5  -4  676.15   13.20
   0   5  -4  691.34   15.37
   0  -5   4  667.17   15.32
   0  -5   3   33.01    3.15
   0   5  -3   35.17    2.99
   0  -5   3   39.59    3.24
   0   5  -3   34.47    3.17
   0  -5   3   39.44    3.39
   0  -5   3   31.96    2.62
   0   5  -3   36.97    2.74
   0   5  -3   35.64    2.98
   0  -5   3   38.00    3.12
   0  -5   3   36.26    3.40
   0   5  -3   34.11    3.30
   0  -5   2 1070.39   17.93
   0   5  -2 1078.40   18.06
   0   5  -2 1083.48   16.68
   0   5  -2  988.59   15.67
   0  -5   2 1126.77   16.83
   0   5  -2 1100.85   17.27
   0  -5   2 1058.30   17.04
   0  -5   2 1086.86   14.03
   0   5  -2 1012.41   13.57
   0   5  -2 1101.23   16.45
   0  -5   2 1057.65   16.40
   0  -5   2 1086.94   16.99
   0   5  -2 1110.72   17.23
   0  -5   1    0.80    0.73
   0   5  -1    1.17    0.61
   0   5  -1    1.73    0.61
   0  -5   1    0.88    0.48
   0   5  -1    0.58    0.45
   0  -5   1    0.51    0.09
   0   5  -1    0.40    0.31
   0   5  -1    0.15    0.21
   0  -5   1    1.65    0.91
   0  -5   1    1.13    0.49
   0   5  -1    0.37    0.39
   0  -5   1    0.22    0.56
   0   5  -1    0.83    0.65
   0  -5   0    0.09    0.43
   0   5   0    1.59    0.81
   0  -5   0    0.99    0.55
   0   5   0   -0.09    0.45
   0  -5   0    0.69    0.42
   0   5   0    1.14    0.45
   0  -5   0    1.33    0.75
   0   5   0    0.46    0.16
   0   5   0    1.17    0.50
   0  -5   0    1.77    0.75
   0   5   0    1.10    0.42
   0   5   1  675.88   12.56
   0  -5  -1  696.07   12.30
   0  -5  -1  709.66   13.38
   0   5   1  690.21   13.09
   0  -5  -1  671.40   12.43
   0   5   1  701.88   12.83
   0  -5  -1  742.76   14.05
   0   5   1  675.81   10.04
   0  -5  -1  634.91   12.76
   0   5   1  652.16   12.96
   0  -5  -1  678.42   12.28
   0   5   1  693.58   12.19
   0  -5  -2   43.21    3.46
   0   5   2   45.85    3.44
   0  -5  -2   41.80    3.33
   0  -5  -2   43.16    3.21
   0   5   2   43.26    3.26
   0  -5  -2   39.43    2.82
   0   5   2   40.53    2.90
   0   5   2   40.25    3.23
   0  -5  -2   39.56    3.24
   0   5   2   44.36    3.07
   0  -5  -2   43.41    3.03
   0  -5  -3  207.44    7.61
   0  -5  -3  218.01    7.76
   0   5   3  203.41    7.47
   0  -5  -3  222.95    7.62
   0  -5  -3  204.99    6.23
   0   5   3  214.05    6.41
   0   5   3  201.73    7.30
   0  -5  -3  217.78    7.85
   0   5   3  219.94    7.70
   0  -5  -3  205.78    6.68
   0   5   3  226.26    6.93
   0  -5  -4  298.78    9.28
   0  -5  -4  297.71    9.37
   0   5   4  286.86    9.26
   0  -5  -4  276.37    8.92
   0   5   4  300.96    7.16
   0   5   4  306.70    9.39
   0  -5  -4  305.48    9.48
   0  -5  -4  297.28    7.98
   0   5   4  317.29    8.20
   0  -5  -5  455.64   11.77
   0  -5  -5  470.51   12.29
   0   5   5  447.15   12.01
   0  -5  -5  487.86   12.29
   0   5   5  501.61    8.73
   0   5   5  480.37   10.66
   0   5   5  495.38   12.21
   0  -5  -5  489.21   12.13
   0   5   5  485.79   10.38
   0  -5  -5  450.72   10.13
   0  -5  -6   69.78    4.76
   0   5   6   75.47    5.17
   0  -5  -6   70.34    4.96
   0  -5  -6   74.02    4.95
   0   5   6   71.29    4.44
   0   5   6   71.17    4.07
   0  -5  -6   71.18    4.08
   0   5   6   67.67    4.66
   0  -5  -6   70.69    4.79
   0   5   6   82.41    3.29
   0  -5  -7  231.17    8.71
   0   5   7  233.44    5.06
   0   5   7  238.02    9.58
   0  -5  -7  222.05    9.29
   0   5   7  225.27    8.55
   0  -5  -7  235.87    9.37
   0   5   7  227.98    8.76
   0  -5  -7  224.70    8.77
   0  -5  -7  238.42    7.66
   0   5   7  214.26    7.31
   0  -5  -8  395.48   11.75
   0   5   8  410.13    5.61
   0   5   8  404.81    5.82
   0  -5  -8  417.15   13.15
   0   5   8  395.75   11.92
   0  -5  -8  382.50   12.89
   0   5   8  395.40   13.00
   0  -5  -8  400.91   12.24
   0   5   8  402.94   11.92
   0   5   8  406.29   10.36
   0  -5  -8  392.46   10.08
   0  -5  -9    5.31    1.41
   0   5   9    7.03    1.65
   0  -5  -9    7.48    1.87
   0   5   9    6.87    1.80
   0   5   9    5.16    1.45
   0  -5  -9    6.98    1.76
   0   5   9    7.20    1.45
   0   5  10   75.31    5.28
   0  -5 -10   79.99    5.64
   0   5  10   84.47    6.47
   0  -5 -10   81.01    6.35
   0   5  10   82.15    6.07
   0   5  10   83.55    5.77
   0   5  10   79.47    4.95
   0  -5 -11  119.91    7.02
   0   5  11   63.60    4.98
   0  -5 -11  104.46    7.79
   0  -5 -11  106.81    7.84
   0   5  11  104.27    7.57
   0   5  11  110.65    7.44
   0   5  11  100.32    6.76
   0   5  11   66.70    4.72
   0   5  12  141.24    9.26
   0  -5 -12  137.35    9.03
   0   5  12  130.49    8.64
   0  -5 -12  145.81    9.43
   0   5  12  129.27    7.65
   0  -5 -12  126.13    7.35
   0  -5 -13   39.75    5.25
   0  -5 -13   45.30    4.49
   0   5  13   49.63    5.87
   0   5  13   41.84    5.12
   0  -5 -14  873.07   25.27
   0  -5 -14  856.96   19.94
   0   5  14  863.66   25.03
   0   5  14  875.62   24.66
   0  -5 -15   87.31    8.18
   0  -5 -15   68.17    5.77
   0   5  15   69.86    7.17
   0   5  15   72.28    7.45
   0   5  15   88.47    8.11
   0  -5 -16  148.59   11.26
   0  -5 -16  155.33    8.91
   0   5  16  140.58   10.38
   0   5  16  136.51   10.73
   0   5  16  141.16   10.68
   0  -5 -17  156.19   11.91
   0   5  17  150.41   11.47
   0  -5 -17  158.53    8.88
   0   5  17  154.93   11.06
   0   5  17  125.95   10.90
   0   5  18    2.47    1.83
   0   5  18    6.44    2.69
   0  -6  18    6.15    2.12
   0  -6  17   45.43    6.55
   0  -6  17   46.82    6.05
   0   6 -16    8.52    2.80
   0   6 -16   13.69    3.62
   0  -6  16   15.33    3.66
   0  -6  16   13.36    3.51
   0  -6  16   12.11    2.86
   0  -6  15    3.91    2.14
   0   6 -15    3.14    1.97
   0   6 -15    1.36    1.21
   0  -6  15    1.31    1.35
   0  -6  15    2.92    1.40
   0  -6  15    0.88    1.02
   0  -6  14  172.22   11.41
   0   6 -14  165.37   11.26
   0   6 -14  169.30   11.41
   0  -6  14  170.44   11.39
   0  -6  14  150.92    8.01
   0  -6  14  190.56   11.47
   0  -6  13   99.66    8.53
   0   6 -13   89.55    7.84
   0   6 -13   97.08    8.30
   0  -6  13   98.79    8.34
   0  -6  13   99.85    6.47
   0  -6  13   98.80    8.29
   0  -6  12  162.46   10.37
   0   6 -12  154.64   10.19
   0   6 -12  163.23   10.23
   0  -6  12  153.21    9.97
   0  -6  12  159.83    8.00
   0  -6  12  176.03   10.63
   0   6 -12  170.42    9.99
   0  -6  11   33.87    4.69
   0   6 -11   32.82    4.56
   0  -6  11   29.52    4.31
   0   6 -11   41.66    4.98
   0  -6  11   39.70    4.72
   0   6 -11   29.66    4.31
   0  -6  11   33.44    3.57
   0  -6  11   43.00    5.19
   0   6 -11   41.09    4.82
   0   6 -10    6.03    1.87
   0  -6  10    4.81    1.59
   0  -6  10    5.89    1.83
   0  -6  10    5.57    1.98
   0   6 -10    7.46    2.27
   0   6 -10    4.44    1.55
   0  -6  10    6.10    1.96
   0   6 -10    4.78    1.64
   0   6 -10    5.64    1.86
   0  -6  10    6.53    1.88
   0  -6  10    5.67    1.61
   0  -6  10    2.51    1.17
   0  -6   9   78.14    6.58
   0   6  -9   74.19    6.29
   0  -6   9   67.67    5.91
   0  -6   9   67.00    5.92
   0   6  -9   73.98    6.13
   0   6  -9   68.71    5.92
   0  -6   9   82.21    6.49
   0   6  -9   69.13    5.76
   0  -6   9   66.16    5.61
   0  -6   9   71.74    5.11
   0  -6   9   64.50    5.00
   0   6  -8   46.31    4.76
   0  -6   8   40.51    4.95
   0  -6   8   48.73    4.87
   0  -6   8   45.83    4.60
   0   6  -8   43.89    4.59
   0  -6   8   48.15    4.82
   0   6  -8   44.48    4.56
   0  -6   8   42.32    4.31
   0   6  -8   46.60    4.45
   0  -6   8   43.98    3.94
   0   6  -8   48.62    4.02
   0  -6   8   46.48    4.26
   0  -6   7  246.03   10.63
   0  -6   7  246.53   10.26
   0   6  -7  234.35   10.09
   0  -6   7  256.58   10.67
   0   6  -7  256.75   10.65
   0   6  -7  253.57    9.95
   0  -6   7  246.11    9.64
   0  -6   7  254.07    9.15
   0   6  -7  264.11    9.37
   0  -6   7  239.46   10.87
   0   6  -7  248.01   10.88
   0  -6   6  752.75   17.97
   0   6  -6  764.88   17.28
   0  -6   6  811.79   17.85
   0  -6   6  813.00   18.30
   0   6  -6  757.81   17.80
   0  -6   6  788.66   16.36
   0   6  -6  801.35   16.66
   0   6  -6  797.46   16.09
   0  -6   6  766.97   15.70
   0   6  -6  839.93   19.46
   0  -6   6  812.52   19.26
   0  -6   5    2.61    1.19
   0   6  -5    3.28    1.10
   0  -6   5    3.60    1.29
   0  -6   5    3.61    1.10
   0   6  -5    3.51    1.21
   0   6  -5    4.15    1.18
   0  -6   5    2.74    0.80
   0   6  -5    2.06    0.96
   0  -6   5    1.82    0.86
   0   6  -5    3.18    1.14
   0  -6   5    4.15    1.37
   0  -6   4  264.49    9.79
   0  -6   4  273.12    9.51
   0   6  -4  259.77    9.25
   0  -6   4  256.41    9.51
   0   6  -4  248.04    9.42
   0   6  -4  237.15    7.95
   0  -6   4  247.86    8.05
   0  -6   4  254.84    8.94
   0   6  -4  263.12    8.96
   0  -6   4  244.60    9.93
   0   6  -4  254.04   10.12
   0  -6   3   21.29    2.66
   0   6  -3   21.57    2.53
   0  -6   3   23.48    2.67
   0  -6   3   25.16    3.00
   0   6  -3   21.88    2.64
   0  -6   3   18.66    2.07
   0   6  -3   23.21    2.31
   0   6  -3   20.77    2.53
   0  -6   3   20.00    2.56
   0  -6   3   22.62    2.94
   0   6  -3   21.69    2.83
   0   6  -2   49.05    4.14
   0  -6   2   51.31    4.16
   0   6  -2   48.94    3.86
   0  -6   2   43.98    3.62
   0   6  -2   49.04    3.71
   0   6  -2   47.50    3.93
   0  -6   2   42.91    3.87
   0   6  -2   49.45    3.19
   0  -6   2   47.71    3.21
   0  -6   2   44.40    3.69
   0   6  -2   46.20    3.79
   0   6  -2   54.52    4.13
   0  -6   2   41.96    3.65
   0   6  -1   10.50    1.86
   0  -6   1    8.36    1.66
   0   6  -1   12.92    1.94
   0  -6   1   11.40    1.77
   0   6  -1    9.89    1.62
   0  -6   1    8.70    1.68
   0   6  -1   10.47    1.89
   0   6  -1    8.94    1.27
   0   6  -1   12.47    1.99
   0  -6   1    9.67    1.81
   0   6  -1   10.97    1.90
   0  -6   1   10.27    1.83
   0  -6   0    1.18    0.87
   0   6   0    1.94    0.87
   0   6   0    0.91    0.52
   0  -6   0    2.12    0.68
   0   6   0    2.60    0.99
   0  -6   0    1.60    0.88
   0   6   0    1.81    0.75
   0  -6   0    1.67    0.74
   0   6   0    2.14    0.74
   0   6   0    1.22    0.70
   0  -6   0    0.71    0.51
   0   6   1  212.51    7.86
   0  -6  -1  213.44    7.55
   0   6   1  199.25    7.83
   0  -6  -1  208.28    7.93
   0   6   1  193.11    7.38
   0  -6  -1  219.63    7.85
   0  -6  -1  217.12    8.34
   0   6   1  219.51    6.19
   0  -6  -1  211.18    8.17
   0   6   1  211.42    8.09
   0  -6  -1  204.65    7.50
   0   6   1  215.75    7.51
   0  -6  -2   45.13    3.89
   0   6   2   40.30    3.34
   0  -6  -2   45.74    3.35
   0   6   2   43.44    3.65
   0  -6  -2   43.73    3.69
   0  -6  -2   45.20    3.59
   0   6   2   36.77    3.27
   0  -6  -2   41.68    3.68
   0  -6  -2   41.44    3.65
   0   6   2   43.79    3.71
   0  -6  -2   36.78    3.12
   0   6   2   43.13    3.35
   0  -6  -3  484.91   12.71
   0   6   3  495.64   12.61
   0  -6  -3  478.49   12.52
   0  -6  -3  464.15   11.96
   0   6   3  449.73   11.70
   0   6   3  483.46   11.11
   0  -6  -3  483.01   11.14
   0  -6  -3  490.06   12.81
   0   6   3  496.42   12.71
   0  -6  -3  429.33   10.09
   0   6   3  479.31   10.85
   0  -6  -4    0.05    0.31
   0  -6  -4    1.02    0.62
   0   6   4    1.10    0.66
   0   6   4    0.37    0.53
   0  -6  -4    0.42    0.23
   0   6   4    0.85    0.68
   0  -6  -4   -0.19    0.50
   0   6   4    0.45    0.37
   0  -6  -4    0.39    0.60
   0  -6  -5   26.54    3.18
   0   6   5   29.42    3.24
   0  -6  -5   27.31    3.16
   0  -6  -5   32.20    3.40
   0   6   5   26.86    2.39
   0   6   5   30.78    2.81
   0   6   5   31.93    3.32
   0  -6  -5   24.97    3.09
   0  -6  -5   23.24    2.46
   0   6   5   29.07    2.71
   0  -6  -6  182.01    8.24
   0   6   6  163.45    8.06
   0  -6  -6  180.30    8.52
   0  -6  -6  190.37    8.50
   0   6   6  171.89    5.76
   0   6   6  188.49    7.33
   0  -6  -6  179.38    8.31
   0   6   6  197.94    8.46
   0   6   6  190.30    7.07
   0  -6  -6  187.56    7.18
   0  -6  -7  833.44   17.95
   0  -6  -7  839.56   18.99
   0   6   7  821.84   18.75
   0  -6  -7  848.85   18.73
   0   6   7  860.77   11.83
   0   6   7  854.32   16.73
   0   6   7  887.51   18.55
   0  -6  -7  892.39   18.75
   0  -6  -7  918.35   16.20
   0   6   7  897.51   15.70
   0  -6  -8   95.86    6.20
   0  -6  -8  103.62    6.95
   0   6   8   97.26    6.77
   0  -6  -8   93.71    6.48
   0   6   8   99.02    6.08
   0   6   8  104.93    5.48
   0  -6  -8   97.87    5.37
   0   6   8  114.08    6.69
   0  -6  -8  105.03    6.62
   0   6   8  102.89    3.63
   0  -6  -9   56.84    4.94
   0   6   9   55.90    2.22
   0   6   9   52.46    2.01
   0  -6  -9   59.03    5.40
   0   6   9   64.45    5.08
   0   6   9   57.88    5.36
   0  -6  -9   52.88    5.24
   0  -6  -9   62.85    5.30
   0   6   9   57.49    4.87
   0  -6  -9   56.18    4.20
   0   6   9   55.39    4.10
   0  -6 -10   32.54    3.76
   0   6  10   25.87    3.54
   0  -6 -10   24.79    3.59
   0   6  10   30.36    4.03
   0  -6 -10   26.53    3.82
   0   6  10   33.08    3.86
   0  -6 -10   28.84    3.57
   0   6  10   24.92    2.79
   0   6  11    6.91    1.94
   0  -6 -11    7.99    2.32
   0  -6 -11    4.51    1.95
   0   6  11   10.71    2.48
   0   6  11    5.55    1.59
   0  -6 -11    8.05    2.04
   0   6  12   49.26    5.71
   0   6  12   51.24    5.32
   0  -6 -12   45.08    5.50
   0   6  12   55.05    5.15
   0  -6 -12   55.06    5.16
   0  -6 -13   19.41    3.72
   0  -6 -13   15.50    2.81
   0   6  13   22.78    3.97
   0   6  13   18.08    3.51
   0  -6 -14  197.34   12.29
   0  -6 -14  172.36    9.48
   0   6  14  193.52   12.09
   0   6  14  191.10   11.48
   0  -6 -15   23.12    4.51
   0  -6 -15   14.54    3.01
   0   6  15   17.56    3.96
   0   6  15   22.28    4.19
   0  -6 -16   85.97    8.81
   0   6  16   79.77    8.14
   0  -6 -16   76.20    6.62
   0   6  16   91.46    8.40
   0   6  16   75.11    8.16
   0   6  17   41.51    5.86
   0  -6 -17   47.14    6.87
   0   6  17   55.61    6.90
   0  -6 -17   41.98    4.97
   0   6  17   47.10    6.80
   0   6  18   69.96    7.98
   0   6  18   67.17    7.93
   0  -7  18   41.35    6.73
   0  -7  17   37.99    5.84
   0   7 -16   16.74    3.87
   0   7 -16   13.02    3.66
   0  -7  16   13.02    3.45
   0  -7  16   23.22    4.67
   0  -7  16   20.28    4.44
   0  -7  15    1.92    1.38
   0   7 -15    0.50    0.71
   0   7 -15    1.23    1.73
   0  -7  15   -0.21    0.94
   0  -7  15    1.42    1.40
   0  -7  15    3.17    2.38
   0  -7  14   18.38    3.82
   0   7 -14   23.81    4.43
   0   7 -14   22.85    4.41
   0  -7  14   24.24    4.35
   0  -7  14   23.18    3.39
   0  -7  14   17.84    4.04
   0  -7  13    2.48    1.67
   0   7 -13    0.71    0.80
   0   7 -13   -1.24    1.28
   0  -7  13    2.25    1.43
   0  -7  13   -0.10    0.49
   0  -7  13    2.36    2.14
   0  -7  12   27.25    4.52
   0   7 -12   22.55    4.06
   0   7 -12   28.34    4.40
   0  -7  12   26.30    4.07
   0  -7  12   26.43    3.43
   0  -7  12   27.18    4.47
   0  -7  11   16.27    3.22
   0   7 -11   14.38    3.03
   0   7 -11   16.91    3.41
   0  -7  11   13.58    2.87
   0   7 -11   10.14    2.59
   0  -7  11   19.35    2.95
   0  -7  11   17.15    3.78
   0  -7  10    1.69    1.35
   0  -7  10    2.54    1.49
   0   7 -10    4.18    1.73
   0   7 -10    4.05    1.90
   0  -7  10    7.16    2.13
   0   7 -10    3.23    1.46
   0  -7  10    3.12    1.30
   0  -7  10    4.65    1.47
   0  -7  10    3.93    1.99
   0   7 -10    4.71    1.69
   0   7  -9   12.29    2.86
   0  -7   9   11.22    2.57
   0  -7   9    9.98    2.53
   0  -7   9   11.49    2.60
   0   7  -9   10.85    2.40
   0  -7   9   10.01    2.32
   0   7  -9   13.69    2.85
   0  -7   9   11.57    2.30
   0   7  -9   11.37    2.41
   0  -7   9   10.11    2.22
   0  -7   9    7.14    1.88
   0  -7   8    7.22    2.48
   0   7  -8    2.82    1.23
   0  -7   8    6.58    1.99
   0  -7   8    3.50    1.43
   0   7  -8    2.35    1.39
   0   7  -8    4.98    1.61
   0  -7   8    4.09    1.55
   0   7  -8    6.14    1.84
   0  -7   8    6.80    1.78
   0  -7   8    4.76    1.55
   0   7  -8    4.49    1.52
   0  -7   8    4.60    1.32
   0  -7   7    1.40    1.04
   0   7  -7   -0.40    0.40
   0  -7   7    2.44    1.11
   0   7  -7    1.03    0.88
   0  -7   7    1.64    1.23
   0   7  -7    0.94    0.66
   0  -7   7    0.91    0.58
   0   7  -7    0.50    0.75
   0  -7   7   -0.05    0.69
   0   7  -7    1.52    1.08
   0  -7   7    0.06    0.47
   0  -7   6    1.88    1.07
   0  -7   6   -0.44    0.25
   0   7  -6   -0.04    0.48
   0  -7   6    0.97    0.95
   0   7  -6    0.44    0.33
   0  -7   6    0.25    0.59
   0   7  -6    0.38    0.87
   0  -7   6    0.15    0.71
   0   7  -6    0.54    0.72
   0   7  -6    0.49    0.86
   0  -7   6    0.66    0.77
   0  -7   5    8.74    1.96
   0  -7   5    8.79    1.96
   0   7  -5    8.96    1.77
   0   7  -5    8.25    1.95
   0  -7   5   10.20    2.14
   0   7  -5    7.93    1.67
   0   7  -5    6.96    1.59
   0  -7   5    5.68    1.48
   0  -7   5    8.78    1.67
   0  -7   5    5.34    1.66
   0   7  -5    7.79    1.88
   0  -7   4    4.96    1.51
   0   7  -4    1.18    0.62
   0  -7   4    2.40    0.99
   0   7  -4    1.73    1.02
   0  -7   4    1.03    0.54
   0   7  -4    1.70    0.73
   0  -7   4    3.01    1.12
   0   7  -4    3.44    1.25
   0  -7   4    2.53    1.03
   0  -7   4    0.35    0.60
   0   7  -4    1.37    1.00
   0   7  -3  341.50   12.35
   0  -7   3  357.47   12.31
   0   7  -3  350.29   11.44
   0   7  -3  330.48   10.92
   0  -7   3  343.93   11.27
   0   7  -3  344.70   11.70
   0  -7   3  360.76   11.93
   0   7  -3  339.44    9.44
   0  -7   3  328.08    9.33
   0  -7   3  354.45   11.31
   0   7  -3  351.23   11.12
   0  -7   3  356.47   11.79
   0  -7   2    6.58    1.65
   0   7  -2    9.16    1.94
   0   7  -2    8.77    1.68
   0   7  -2    9.05    1.70
   0  -7   2   11.10    2.02
   0   7  -2    8.59    1.92
   0  -7   2    8.67    1.79
   0   7  -2   10.46    1.60
   0   7  -2    8.82    1.75
   0  -7   2    8.73    1.45
   0  -7   2   10.92    1.87
   0  -7   2    9.38    1.97
   0   7  -2    6.87    1.54
   0  -7   1  272.59   10.12
   0   7  -1  257.61    9.99
   0   7  -1  260.00    9.61
   0   7  -1  271.17    9.48
   0  -7   1  248.40    9.23
   0  -7   1  276.86   10.18
   0   7  -1  242.26    9.75
   0   7  -1  263.83    7.61
   0   7  -1  276.82    9.94
   0  -7   1  260.14    9.74
   0   7  -1  264.12    9.58
   0  -7   1  269.51    9.82
   0  -7   0  325.89   10.57
   0   7   0  327.86   10.92
   0   7   0  314.14   10.54
   0   7   0  330.23   10.40
   0  -7   0  317.35   10.33
   0  -7   0  336.17   11.22
   0   7   0  345.18    8.32
   0  -7   0  313.44   10.80
   0   7   0  333.34   10.94
   0  -7   0  323.95   10.46
   0   7   0  312.86   10.27
   0   7   1  139.55    6.93
   0  -7  -1  139.68    6.65
   0  -7  -1  142.63    7.14
   0   7   1  140.31    7.00
   0   7   1  138.80    6.83
   0  -7  -1  145.57    7.02
   0  -7  -1  147.08    7.47
   0   7   1  140.51    5.30
   0   7   1  142.10    7.21
   0  -7  -1  143.02    7.28
   0  -7  -1  144.93    6.90
   0   7   1  144.81    6.69
   0  -7  -2   12.82    2.13
   0   7   2   10.20    1.85
   0  -7  -2    7.35    1.55
   0   7   2   10.79    1.78
   0  -7  -2    9.87    1.93
   0  -7  -2    7.17    1.65
   0  -7  -2   11.22    2.15
   0   7   2    8.57    1.67
   0  -7  -2    9.37    1.87
   0   7   2    9.30    1.38
   0   7   2    9.45    1.85
   0  -7  -2    8.92    1.64
   0   7   2    7.05    1.51
   0  -7  -3  149.01    7.67
   0   7   3  161.30    6.93
   0  -7  -3  140.43    6.37
   0   7   3  158.83    7.72
   0  -7  -3  154.96    7.63
   0  -7  -3  133.99    6.92
   0   7   3  147.25    7.27
   0  -7  -3  146.82    7.68
   0   7   3  154.65    7.70
   0  -7  -3  143.65    7.58
   0   7   3  148.65    6.71
   0  -7  -3  143.70    6.68
   0  -7  -4  230.98    9.57
   0  -7  -4  220.04    9.40
   0   7   4  229.35    9.50
   0  -7  -4  218.79    9.00
   0   7   4  211.44    7.70
   0   7   4  214.91    8.97
   0   7   4  245.78    9.80
   0  -7  -4  228.88    9.58
   0   7   4  225.96    8.25
   0  -7  -4  221.75    8.21
   0  -7  -5  365.99   12.21
   0  -7  -5  361.81   12.38
   0   7   5  370.33   12.45
   0  -7  -5  362.11   12.00
   0   7   5  356.66    9.77
   0   7   5  374.52   10.56
   0  -7  -5  350.15   10.37
   0  -7  -5  357.68   12.27
   0   7   5  372.35   12.24
   0   7   5  359.78    9.64
   0  -7  -6    4.10    1.32
   0  -7  -6    1.64    0.68
   0   7   6    2.89    1.22
   0   7   6    3.52    0.93
   0   7   6    3.39    1.05
   0  -7  -6    3.77    1.27
   0   7   6    4.39    1.35
   0  -7  -6    3.04    1.23
   0  -7  -6    2.74    1.00
   0   7   6    3.83    1.09
   0  -7  -7  301.33   11.51
   0   7   7  294.79   11.78
   0  -7  -7  302.52   12.09
   0  -7  -7  278.82   11.36
   0   7   7  295.97    9.97
   0   7   7  301.68    9.74
   0  -7  -7  293.36    9.79
   0   7   7  303.84   11.60
   0  -7  -7  295.96   11.65
   0   7   7  297.35    7.84
   0  -7  -8    5.39    1.77
   0  -7  -8    4.22    1.64
   0   7   8    3.95    1.50
   0   7   8    5.02    1.02
   0   7   8    3.62    1.26
   0  -7  -8    4.19    1.66
   0   7   8    4.69    1.55
   0   7   8    4.49    1.24
   0  -7  -8    3.59    1.21
   0  -7  -8    5.80    1.39
   0  -7  -9  301.09   11.95
   0   7   9  305.00    6.45
   0   7   9  309.49   12.96
   0  -7  -9  290.97   12.89
   0  -7  -9  299.90   12.63
   0   7   9  296.58   11.27
   0   7   9  306.22   12.05
   0  -7  -9  314.44   12.40
   0  -7  -9  270.96    9.61
   0  -7 -10    9.66    2.25
   0   7  10    7.53    0.70
   0   7  10   10.52    2.53
   0  -7 -10    8.84    2.45
   0  -7 -10    8.72    1.71
   0  -7 -10    5.49    1.89
   0   7  10   11.55    2.22
   0   7  10    6.45    1.73
   0  -7 -10    6.75    1.90
   0  -7 -11   75.90    6.19
   0  -7 -11   69.09    6.48
   0   7  11   77.10    6.30
   0   7  11   78.89    7.02
   0   7  11   83.11    6.50
   0  -7 -11   82.98    6.73
   0  -7 -12  388.71   14.48
   0   7  12  382.07   16.06
   0   7  12  381.43   14.78
   0  -7 -13   55.95    6.52
   0  -7 -13   69.63    6.18
   0   7  13   57.47    6.45
   0   7  13   53.93    5.83
   0  -7 -14  223.23   13.49
   0  -7 -14  223.09   11.39
   0   7  14  219.25   13.21
   0   7  14  243.60   12.94
   0  -7 -15   47.45    6.38
   0  -7 -15   37.93    4.81
   0   7  15   51.65    6.67
   0   7  15   49.69    6.17
   0  -7 -16   75.06    8.39
   0   7  16   73.62    7.90
   0  -7 -16   64.17    6.29
   0   7  16   69.14    8.05
   0   7  17   48.62    6.57
   0  -7 -17   43.54    5.26
   0   7  17   48.78    6.66
   0  -8  16    3.68    1.27
   0  -8  16    4.30    2.34
   0   8 -15    9.36    3.04
   0   8 -15    8.94    2.87
   0  -8  15   10.06    3.12
   0  -8  15    2.52    1.68
   0  -8  15   14.81    3.75
   0  -8  14    7.12    2.95
   0   8 -14    5.65    2.28
   0   8 -14    4.54    1.50
   0  -8  14    3.80    1.82
   0  -8  14    6.52    1.88
   0  -8  14    6.61    3.02
   0  -8  13  117.27   10.07
   0   8 -13  103.15    8.97
   0   8 -13  113.42    9.56
   0  -8  13  111.79    9.08
   0  -8  13  105.09    7.46
   0  -8  13  117.80   10.02
   0  -8  12   18.08    3.86
   0   8 -12   15.95    3.34
   0   8 -12   14.27    3.40
   0  -8  12   13.95    3.08
   0  -8  12   14.82    2.83
   0  -8  12   17.69    4.41
   0  -8  11   84.50    8.05
   0   8 -11   86.73    7.83
   0   8 -11   80.88    7.60
   0  -8  11   81.28    7.21
   0  -8  11   81.66    6.50
   0  -8  11   90.84    8.38
   0  -8  10  780.84   23.11
   0   8 -10  788.18   22.31
   0   8 -10  811.04   23.39
   0   8 -10  726.06   20.64
   0  -8  10  715.89   20.16
   0  -8  10  743.97   19.04
   0  -8  10  851.42   24.82
   0  -8   9    0.44    0.26
   0  -8   9    0.69    0.54
   0   8  -9    1.39    1.35
   0  -8   9    0.47    1.02
   0   8  -9    3.47    1.69
   0  -8   9    1.09    1.19
   0   8  -9    1.43    0.93
   0  -8   9    1.32    1.11
   0  -8   9    0.02    0.28
   0   8  -9    0.76    0.71
   0  -8   9    1.55    1.09
   0  -8   8  407.12   16.22
   0   8  -8  397.49   15.80
   0  -8   8  370.70   15.04
   0   8  -8  357.01   14.02
   0  -8   8  363.29   14.32
   0   8  -8  403.87   15.32
   0  -8   8  409.72   15.43
   0  -8   8  383.13   13.37
   0   8  -8  387.94   13.76
   0  -8   8  391.85   13.35
   0   8  -8  409.56   13.50
   0  -8   8  375.19   13.73
   0  -8   7  344.59   13.89
   0  -8   7  354.50   13.61
   0   8  -7  346.51   13.33
   0   8  -7  348.17   13.95
   0  -8   7  353.40   14.07
   0  -8   7  349.76   12.22
   0   8  -7  364.66   12.62
   0  -8   7  349.69   12.63
   0   8  -7  351.92   12.46
   0   8  -7  365.93   14.86
   0  -8   7  341.10   14.62
   0  -8   6  258.90   11.75
   0   8  -6  266.67   11.28
   0  -8   6  265.91   11.32
   0  -8   6  276.53   12.02
   0   8  -6  276.73   12.02
   0   8  -6  247.69    9.94
   0  -8   6  265.62   10.16
   0   8  -6  288.61   11.22
   0  -8   6  276.11   10.94
   0  -8   6  260.37   12.27
   0   8  -6  280.47   12.64
   0  -8   5    3.59    1.47
   0   8  -5    2.96    0.97
   0  -8   5    1.97    1.07
   0   8  -5    3.90    1.56
   0  -8   5    2.33    1.09
   0   8  -5    3.12    1.10
   0   8  -5    3.08    1.39
   0  -8   5    1.60    0.97
   0  -8   5    2.85    1.17
   0  -8   5    3.34    1.37
   0   8  -5    5.66    1.90
   0  -8   4    1.67    0.33
   0   8  -4    3.00    1.38
   0   8  -4    1.25    0.96
   0   8  -4    1.07    0.86
   0  -8   4    3.09    1.19
   0   8  -4    3.84    1.33
   0  -8   4    3.47    1.52
   0   8  -4    3.28    1.09
   0  -8   4    3.22    1.18
   0  -8   4    1.74    0.68
   0   8  -4    2.34    0.98
   0  -8   4    4.70    1.60
   0   8  -3  645.87   17.93
   0  -8   3  652.28   17.93
   0   8  -3  636.60   16.53
   0  -8   3  654.74   16.56
   0   8  -3  655.14   16.38
   0  -8   3  670.48   17.45
   0   8  -3  639.66   17.16
   0   8  -3  697.95   14.21
   0  -8   3  640.46   13.79
   0  -8   3  659.29   16.66
   0   8  -3  678.20   16.73
   0  -8   3  653.87   17.27
   0   8  -2  373.61   13.27
   0  -8   2  368.28   12.94
   0   8  -2  349.85   12.13
   0   8  -2  366.48   11.99
   0  -8   2  370.09   12.24
   0   8  -2  361.89   12.77
   0  -8   2  342.31   12.52
   0   8  -2  385.52   10.08
   0  -8   2  373.53   12.59
   0   8  -2  380.86   12.53
   0  -8   2  365.55   12.57
   0  -8   1  357.28   12.36
   0   8  -1  397.80   13.29
   0   8  -1  367.12   12.24
   0   8  -1  382.45   12.21
   0  -8   1  387.72   12.34
   0  -8   1  392.59   13.12
   0   8  -1  388.88    9.77
   0   8  -1  382.36   12.62
   0  -8   1  363.85   12.42
   0   8  -1  380.01   12.36
   0  -8   1  368.25   12.31
   0   8   0  630.11   16.32
   0  -8   0  653.63   16.22
   0   8   0  648.82   16.28
   0  -8   0  614.17   15.54
   0   8   0  615.28   15.39
   0  -8   0  630.30   16.67
   0   8   0  763.14   13.25
   0   8   0  688.66   16.85
   0  -8   0  643.71   16.64
   0   8   0  717.59   16.62
   0  -8   0  620.41   15.74
   0   8   1   16.20    2.54
   0  -8  -1   18.22    2.62
   0   8   1   12.52    2.12
   0  -8  -1   14.33    2.42
   0  -8  -1   12.83    2.29
   0  -8  -1   11.32    2.16
   0   8   1   17.11    2.67
   0  -8  -1   13.92    2.59
   0   8   1   14.74    2.47
   0   8   1   14.76    1.80
   0  -8  -1   14.30    2.41
   0   8   1   14.01    2.32
   0  -8  -2  321.42   12.25
   0  -8  -2  345.67   11.06
   0   8   2  335.94   11.25
   0  -8  -2  328.65   11.76
   0   8   2  316.81   11.53
   0  -8  -2  332.05   11.41
   0   8   2  316.60   11.16
   0  -8  -2  337.25   12.29
   0   8   2  348.52    9.09
   0   8   2  351.94   12.29
   0  -8  -2  304.39   11.66
   0  -8  -2  330.40   11.02
   0   8   2  364.54   11.50
   0  -8  -3    0.85    0.62
   0  -8  -3    2.26    1.12
   0   8   3    0.78    0.69
   0  -8  -3    0.57    0.57
   0   8   3    1.52    0.99
   0  -8  -3    2.01    1.06
   0  -8  -3    1.68    1.16
   0   8   3    1.47    0.79
   0  -8  -3    1.92    1.03
   0   8   3    2.12    0.75
   0   8   3    1.78    1.00
   0   8   3    1.52    0.94
   0  -8  -3    2.82    1.19
   0  -8  -4  369.79   13.20
   0  -8  -4  390.36   13.70
   0  -8  -4  384.18   13.23
   0   8   4  377.54   13.08
   0  -8  -4  384.74   12.78
   0   8   4  363.49   11.05
   0   8   4  365.79   12.44
   0  -8  -4  380.77   13.24
   0   8   4  407.53   13.58
   0   8   4  373.17   11.45
   0  -8  -4  396.87   11.90
   0  -8  -5   73.62    6.16
   0  -8  -5   72.45    5.84
   0   8   5   78.31    5.97
   0  -8  -5   63.78    5.39
   0   8   5   78.27    4.90
   0   8   5   78.69    4.75
   0  -8  -5   77.07    6.05
   0   8   5   74.98    5.84
   0   8   5   78.90    5.25
   0  -8  -5   68.93    4.94
   0  -8  -6  115.28    7.68
   0   8   6  108.52    7.27
   0  -8  -6  116.68    7.68
   0  -8  -6  126.45    7.71
   0   8   6  130.58    6.12
   0   8   6  118.45    6.21
   0   8   6  119.85    7.53
   0  -8  -6  127.93    7.91
   0  -8  -6  122.40    6.64
   0   8   6  125.33    6.58
   0  -8  -7  578.72   17.20
   0  -8  -7  569.59   17.45
   0   8   7  548.24   17.12
   0  -8  -7  545.61   16.62
   0   8   7  568.30   14.18
   0  -8  -7  580.65   14.62
   0  -8  -7  562.81   17.11
   0   8   7  599.40   17.23
   0   8   7  584.70   12.28
   0  -8  -8    2.58    1.20
   0   8   8    4.58    1.69
   0  -8  -8    3.07    1.49
   0  -8  -8    4.08    1.63
   0   8   8    4.84    1.42
   0   8   8    2.28    1.16
   0  -8  -8    2.93    1.62
   0  -8  -8    0.92    0.53
   0   8   8    1.72    0.96
   0  -8  -9   55.07    5.54
   0  -8  -9   56.84    5.80
   0   8   9   57.76    5.80
   0  -8  -9   61.01    5.82
   0   8   9   64.43    5.27
   0   8   9   58.92    5.49
   0  -8  -9   63.83    5.90
   0  -8  -9   59.54    4.69
   0  -8 -10    4.70    1.54
   0   8  10    5.43    1.76
   0  -8 -10    5.78    1.56
   0  -8 -10    8.00    2.25
   0   8  10    4.55    1.53
   0  -8 -10    4.29    1.62
   0   8  10    6.14    1.88
   0   8  10    6.84    0.91
   0  -8 -11   41.22    4.84
   0   8  11   41.73    4.71
   0   8  11   41.99    5.24
   0   8  11   40.46    4.67
   0  -8 -11   36.09    4.70
   0   8  12   15.96    3.03
   0  -8 -12   12.14    2.80
   0   8  12   13.32    3.13
   0   8  13    7.44    2.44
   0   8  13    8.96    2.76
   0  -8 -13    5.27    1.92
   0   8  14   57.12    6.40
   0  -8 -14   64.51    7.37
   0   8  14   71.49    7.80
   0  -8 -14   64.35    6.37
   0   8  15   31.45    5.09
   0  -8 -15   29.85    5.23
   0   8  15   28.52    5.19
   0  -8 -15   25.45    4.19
   0  -8 -16    1.67    1.35
   0   8  16    2.04    1.57
   0  -8 -16    0.04    1.24
   0   8  17   11.67    3.76
   0  -9  15   40.89    6.00
   0  -9  15   37.98    6.46
   0  -9  14    4.53    2.45
   0   9 -14    0.10    0.81
   0   9 -14    3.70    1.65
   0  -9  14    1.51    1.25
   0  -9  14    2.27    1.35
   0  -9  14    2.39    1.52
   0  -9  13    4.65    2.16
   0   9 -13    4.04    2.67
   0   9 -13    4.49    2.33
   0  -9  13    5.69    2.63
   0  -9  13    7.78    2.18
   0  -9  13    7.49    2.61
   0  -9  12   21.50    4.33
   0   9 -12   23.12    4.26
   0   9 -12   17.69    3.89
   0  -9  12   18.39    3.72
   0  -9  12   19.11    3.37
   0  -9  12   20.20    4.37
   0  -9  11   57.19    6.77
   0   9 -11   65.31    6.87
   0   9 -11   65.86    7.19
   0  -9  11   57.70    6.07
   0  -9  11   58.80    5.77
   0  -9  11   70.85    7.68
   0  -9  10  160.49   10.98
   0   9 -10  160.50   10.43
   0   9 -10  169.54   11.16
   0  -9  10  146.88    9.35
   0  -9  10  166.56    9.37
   0  -9  10  177.13   11.71
   0  -9   9    5.91    2.31
   0   9  -9    5.28    2.06
   0   9  -9    5.67    2.33
   0   9  -9    3.03    1.43
   0  -9   9    5.22    1.82
   0  -9   9    3.50    1.58
   0  -9   9    2.83    2.00
   0  -9   8   84.62    7.51
   0   9  -8   89.57    7.36
   0  -9   8   92.47    7.46
   0   9  -8   95.80    7.96
   0  -9   8  101.24    6.95
   0   9  -8   97.74    6.98
   0  -9   8   93.39    6.95
   0  -9   8  104.42    8.49
   0  -9   7   63.75    6.52
   0  -9   7   62.79    6.05
   0   9  -7   65.09    5.99
   0   9  -7   68.69    6.62
   0  -9   7   69.46    6.43
   0  -9   7   65.34    5.39
   0  -9   7   61.24    5.56
   0   9  -7   69.47    5.79
   0  -9   7   70.03    6.86
   0  -9   6   61.37    6.18
   0   9  -6   58.10    6.10
   0   9  -6   54.43    5.57
   0  -9   6   52.88    5.35
   0   9  -6   48.56    5.10
   0  -9   6   56.50    5.91
   0   9  -6   55.34    5.60
   0  -9   6   47.82    4.56
   0  -9   6   51.05    5.06
   0   9  -6   63.03    5.67
   0  -9   6   48.60    5.40
   0   9  -5  226.52   11.79
   0  -9   5  210.07   11.60
   0   9  -5  223.47   10.85
   0  -9   5  234.89   10.91
   0   9  -5  207.56   10.31
   0  -9   5  214.39   10.92
   0   9  -5  224.98   11.21
   0  -9   5  204.82    8.84
   0   9  -5  224.77   10.38
   0  -9   5  225.25   10.56
   0  -9   5  201.47   10.80
   0   9  -4   15.14    2.93
   0  -9   4   14.03    3.06
   0   9  -4   15.99    2.87
   0  -9   4   14.71    2.75
   0   9  -4   14.91    2.67
   0  -9   4   13.41    2.65
   0   9  -4   15.64    2.99
   0   9  -4    8.96    1.82
   0  -9   4   13.88    2.24
   0   9  -4   13.60    2.57
   0  -9   4   17.07    2.94
   0  -9   4   17.13    3.26
   0  -9   3  108.38    7.73
   0   9  -3  106.48    7.79
   0   9  -3   98.89    6.89
   0   9  -3   94.06    6.60
   0  -9   3   98.80    6.89
   0  -9   3   99.64    7.11
   0   9  -3   99.14    7.23
   0   9  -3  104.69    5.75
   0  -9   3   97.00    6.85
   0  -9   3  102.36    5.78
   0   9  -3  103.91    7.07
   0  -9   3   94.53    6.98
   0   9  -2  143.26    8.59
   0   9  -2  149.28    8.95
   0  -9   2  154.41    8.95
   0   9  -2  147.76    8.43
   0  -9   2  146.53    8.21
   0   9  -2  141.33    8.01
   0  -9   2  156.84    9.01
   0   9  -2  155.64    6.74
   0  -9   2  154.12    8.67
   0   9  -2  170.18    8.96
   0  -9   2  140.62    8.34
   0  -9   1  171.06    9.12
   0   9  -1  158.51    8.98
   0   9  -1  170.05    8.87
   0  -9   1  145.36    8.09
   0   9  -1  163.09    8.43
   0  -9   1  154.88    8.92
   0   9  -1  157.23    6.54
   0  -9   1  151.18    8.66
   0   9  -1  157.36    8.72
   0   9  -1  157.96    8.52
   0  -9   1  144.06    8.25
   0   9   0   19.36    3.07
   0  -9   0   19.97    3.14
   0   9   0   20.41    3.09
   0  -9   0   17.81    2.87
   0  -9   0   15.58    2.86
   0   9   0   18.41    2.83
   0   9   0   17.97    2.12
   0  -9   0   20.57    3.18
   0   9   0   19.06    3.10
   0   9   0   19.37    2.97
   0  -9   0   20.68    3.09
   0  -9  -1  590.14   17.39
   0  -9  -1  560.14   15.71
   0   9   1  581.84   16.40
   0   9   1  545.07   16.10
   0  -9  -1  567.27   16.02
   0   9   1  548.50   15.55
   0  -9  -1  587.55   17.25
   0   9   1  564.76   12.08
   0  -9  -1  567.02   16.93
   0   9   1  571.33   16.76
   0   9   1  582.72   15.77
   0  -9  -1  554.09   15.68
   0  -9  -2    2.32    1.44
   0  -9  -2    1.58    1.23
   0   9   2    1.44    0.90
   0  -9  -2    1.95    1.05
   0   9   2    0.19    0.71
   0  -9  -2    0.39    0.57
   0  -9  -2   -0.02    0.26
   0   9   2    0.57    0.43
   0   9   2   -0.02    0.41
   0   9   2   -0.02    0.34
   0  -9  -2    0.43    0.58
   0   9   2    1.10    0.96
   0  -9  -2    0.03    0.49
   0  -9  -3  280.63   12.10
   0   9   3  275.72   10.73
   0  -9  -3  278.67   10.42
   0  -9  -3  270.89   11.64
   0   9   3  254.69   11.15
   0  -9  -3  263.52   11.04
   0   9   3  260.22   11.04
   0  -9  -3  276.50   11.93
   0   9   3  269.71    8.65
   0   9   3  290.67   12.11
   0  -9  -3  275.58   12.01
   0   9   3  294.88   10.87
   0  -9  -3  270.32   10.59
   0  -9  -4   48.47    5.09
   0   9   4   41.95    4.05
   0  -9  -4   43.89    4.78
   0   9   4   44.05    4.72
   0  -9  -4   39.65    4.46
   0  -9  -4   47.27    5.03
   0   9   4   45.18    4.65
   0  -9  -4   49.72    5.19
   0   9   4   53.01    5.12
   0   9   4   45.21    4.17
   0  -9  -4   44.07    4.17
   0  -9  -5   14.21    2.85
   0  -9  -5   14.23    2.90
   0   9   5   12.82    2.71
   0  -9  -5    9.86    2.46
   0  -9  -5   15.65    2.77
   0   9   5   12.10    2.10
   0   9   5   14.29    2.15
   0   9   5   11.83    2.51
   0  -9  -5    9.83    2.24
   0  -9  -5   13.80    2.33
   0   9   5   12.95    2.27
   0  -9  -6   51.75    5.24
   0   9   6   49.89    5.42
   0  -9  -6   49.12    5.14
   0  -9  -6   49.99    5.14
   0   9   6   51.94    4.17
   0   9   6   37.24    3.83
   0  -9  -6   50.62    4.59
   0  -9  -6   38.34    4.74
   0   9   6   47.05    4.92
   0   9   6   28.02    3.08
   0  -9  -7   20.53    3.69
   0  -9  -7   25.32    3.82
   0   9   7   33.81    3.53
   0   9   7   29.67    4.17
   0  -9  -7   30.78    4.41
   0   9   7   31.19    4.17
   0  -9  -7   30.46    4.18
   0  -9  -7   30.17    3.55
   0  -9  -8   22.40    3.56
   0  -9  -8   21.07    3.54
   0   9   8   23.08    3.08
   0   9   8   22.66    3.73
   0   9   8   21.46    3.43
   0  -9  -8   22.85    3.84
   0  -9  -8   18.53    2.84
   0  -9  -9  111.94    8.21
   0   9   9  123.17    7.55
   0   9   9  122.26    8.88
   0  -9  -9  119.32    8.58
   0   9   9  108.69    7.96
   0  -9  -9  118.80    7.09
   0  -9 -10  249.08   12.33
   0   9  10  252.54   11.19
   0   9  10  240.01   12.81
   0  -9 -10  231.81   12.70
   0  -9 -10  230.50    9.97
   0  -9 -11  204.03   11.34
   0   9  11  184.52   10.11
   0   9  11  170.89   11.24
   0  -9 -11  186.56   11.24
   0  -9 -11  176.27    8.83
   0   9  12    9.29    2.89
   0  -9 -12    7.63    2.46
   0  -9 -12    7.60    2.33
   0   9  12    5.85    2.03
   0   9  13   27.80    4.78
   0  -9 -13   31.13    4.66
   0   9  13   36.29    4.98
   0  -9 -14    1.04    1.56
   0   9  14    1.84    1.54
   0  -9 -14   -0.17    1.01
   0   9  14    0.35    1.18
   0  -9 -15    2.06    2.27
   0   9  15    6.23    2.51
   0  -9 -15    3.26    1.67
   0   9  15    1.68    1.75
   0   9  16    7.62    2.90
   0  -9 -16    3.26    1.65
   0   9  17    6.84    2.81
   0 -10  14    3.82    2.22
   0 -10  13   84.14    9.29
   0  10 -13  109.86    9.83
   0  10 -13  109.14   10.20
   0 -10  13  100.34    8.79
   0 -10  13  117.97    8.58
   0 -10  13  130.72   11.23
   0 -10  12   49.29    6.80
   0  10 -12   44.03    6.04
   0  10 -12   36.51    5.61
   0 -10  12   40.18    5.15
   0 -10  12   38.84    5.21
   0 -10  12   46.76    6.88
   0 -10  11  190.14   12.82
   0  10 -11  184.02   12.01
   0  10 -11  207.83   13.13
   0 -10  11  177.21   10.88
   0 -10  11  178.80   10.54
   0 -10  11  203.73   13.54
   0 -10  10  230.09   13.89
   0  10 -10  225.55   12.92
   0  10 -10  224.91   13.31
   0 -10  10  208.19   11.37
   0  10 -10  213.19   11.13
   0 -10  10  216.44   11.43
   0 -10  10  231.13   14.15
   0 -10   9    7.81    2.70
   0  10  -9    9.95    2.67
   0  10  -9    9.46    2.88
   0 -10   9    9.44    2.32
   0 -10   9    6.12    1.93
   0  10  -9    7.41    2.16
   0 -10   9   10.28    2.98
   0 -10   8  240.10   13.43
   0  10  -8  254.63   12.92
   0  10  -8  251.80   13.34
   0 -10   8  234.09   11.20
   0  10  -8  272.55   12.38
   0 -10   8  265.09   12.32
   0 -10   8  233.55   13.78
   0 -10   7   13.96    3.49
   0  10  -7   19.90    3.67
   0  10  -7   13.56    3.00
   0  10  -7   18.66    3.50
   0  10  -7   16.98    3.11
   0 -10   7   16.17    3.03
   0 -10   7   11.59    2.46
   0 -10   7   16.04    3.54
   0 -10   6  259.70   13.69
   0  10  -6  271.40   12.79
   0  10  -6  247.98   12.15
   0 -10   6  250.07   12.42
   0  10  -6  261.46   13.01
   0 -10   6  253.07   10.65
   0  10  -6  295.41   12.89
   0 -10   6  280.10   12.52
   0 -10   6  266.55   13.44
   0 -10   5    4.34    1.68
   0 -10   5    2.29    1.25
   0  10  -5    4.74    1.50
   0  10  -5    5.45    1.64
   0 -10   5    0.57    1.20
   0  10  -5    5.06    2.13
   0 -10   5    4.26    1.90
   0 -10   5    5.68    1.56
   0  10  -5    5.71    1.99
   0 -10   5   10.47    2.74
   0  10  -4    1.76    1.40
   0 -10   4    1.85    1.41
   0  10  -4    3.74    1.64
   0 -10   4    3.20    1.49
   0  10  -4    1.92    1.44
   0 -10   4    2.71    1.42
   0  10  -4    2.29    1.19
   0  10  -4    2.69    1.28
   0 -10   4    5.52    1.93
   0 -10   4    2.58    1.16
   0 -10   4    2.03    1.33
   0  10  -3   65.95    6.43
   0 -10   3   61.76    6.22
   0 -10   3   54.54    5.35
   0  10  -3   60.15    5.61
   0  10  -3   56.63    5.56
   0 -10   3   60.60    6.01
   0  10  -3   59.19    5.92
   0 -10   3   57.12    5.83
   0  10  -3   60.72    5.76
   0 -10   3   50.89    5.53
   0 -10   2   37.32    4.81
   0  10  -2   35.95    4.64
   0  10  -2   35.98    4.44
   0 -10   2   30.07    4.01
   0  10  -2   35.13    4.16
   0 -10   2   31.48    4.36
   0  10  -2   38.75    4.56
   0 -10   2   38.15    4.69
   0 -10   2   34.14    4.37
   0  10  -1   39.15    4.79
   0 -10   1   33.49    4.59
   0  10  -1   40.67    4.79
   0  10  -1   41.20    4.59
   0 -10   1   38.18    4.61
   0 -10   1   41.43    4.84
   0  10  -1   45.69    5.00
   0 -10   1   36.46    4.70
   0  10  -1   45.46    4.86
   0 -10   1   37.88    4.59
   0 -10   0   24.66    3.87
   0  10   0   24.44    3.64
   0 -10   0   28.41    3.93
   0  10   0   29.04    4.02
   0 -10   0   29.34    3.93
   0 -10   0   27.30    4.04
   0  10   0   11.68    1.85
   0  10   0   28.71    3.85
   0 -10   0   31.80    4.28
   0  10   0   25.15    3.73
   0 -10   0   29.85    3.92
   0  10   0   29.77    3.78
   0 -10  -1   20.56    3.51
   0  10   1   18.17    3.14
   0 -10  -1   24.04    3.46
   0  10   1   22.02    3.56
   0 -10  -1   13.52    2.81
   0 -10  -1   17.45    3.39
   0  10   1   19.89    3.17
   0  10   1   10.94    1.78
   0  10   1   17.81    3.26
   0 -10  -1   22.61    3.60
   0  10   1   21.82    3.26
   0 -10  -1   23.02    3.54
   0 -10  -2    4.26    1.74
   0 -10  -2    4.09    1.46
   0  10   2    2.06    1.11
   0 -10  -2    4.62    1.67
   0  10   2    7.06    2.09
   0 -10  -2    2.43    1.27
   0 -10  -2    3.76    1.52
   0  10   2    3.77    1.57
   0 -10  -2    3.67    1.66
   0  10   2    1.75    0.75
   0  10   2    3.39    1.54
   0 -10  -2    4.00    1.27
   0  10   2    2.76    1.19
   0 -10  -3   38.62    4.96
   0  10   3   40.52    4.36
   0  10   3   46.93    5.10
   0 -10  -3   40.69    4.71
   0  10   3   40.48    4.60
   0 -10  -3   33.92    4.25
   0 -10  -3   39.56    4.75
   0 -10  -3   41.70    5.01
   0  10   3   39.17    4.68
   0  10   3   41.18    4.34
   0 -10  -3   40.40    4.43
   0 -10  -4    7.72    2.21
   0  10   4    2.96    1.23
   0 -10  -4    8.90    2.34
   0  10   4    8.91    2.33
   0 -10  -4    7.82    2.00
   0 -10  -4    8.76    2.28
   0  10   4   11.96    2.63
   0  10   4   11.96    2.80
   0 -10  -4   10.93    2.61
   0 -10  -4   10.09    2.02
   0  10   4    7.70    2.00
   0 -10  -5   44.24    5.58
   0  10   5   56.68    5.75
   0 -10  -5   51.23    5.52
   0 -10  -5   52.04    5.41
   0 -10  -5   43.91    5.41
   0  10   5   54.77    4.20
   0  10   5   51.23    5.52
   0 -10  -5   47.01    5.33
   0 -10  -5   52.22    4.99
   0  10   5   46.31    4.55
   0 -10  -6    8.96    2.29
   0 -10  -6    4.93    1.89
   0  10   6    5.41    1.99
   0  10   6    4.55    1.51
   0  10   6    0.01    0.98
   0 -10  -6    5.41    1.97
   0 -10  -6    5.59    1.70
   0  10   7   37.06    4.92
   0  10   7   37.05    3.74
   0 -10  -7   34.61    4.55
   0 -10  -7   35.06    4.87
   0 -10  -7   37.81    4.21
   0 -10  -7   38.44    5.13
   0  10   8    1.10    1.08
   0 -10  -8    1.75    1.20
   0 -10  -8    3.24    1.10
   0 -10  -8    4.41    1.74
   0  10   8    2.28    0.97
   0  10   9    0.74    1.04
   0 -10  -9    0.91    1.32
   0 -10  -9    0.51    1.14
   0 -10  -9    1.47    1.33
   0  10   9    0.48    0.65
   0  10  10   44.88    5.79
   0  10  10   57.79    5.40
   0 -10 -10   51.02    5.85
   0 -10 -10   40.91    5.63
   0 -10 -10   47.13    4.76
   0 -10 -11    1.73    1.11
   0  10  11    6.25    1.99
   0  10  11    2.73    1.71
   0 -10 -11    1.88    1.30
   0 -10 -11    2.60    1.74
   0  10  12    3.58    1.26
   0  10  12    5.56    2.38
   0 -10 -12    3.65    1.74
   0 -10 -12    4.30    1.79
   0 -10 -13    4.67    1.97
   0  10  13    5.45    2.05
   0  10  14    4.29    2.26
   0 -10 -14    6.78    2.43
   0  10  14   11.78    2.89
   0 -10 -15    1.09    1.15
   0  10  15    4.71    2.11
   0 -10 -16    0.86    1.17
   0  10  16    7.22    3.01
   0 -11  14    7.42    2.83
   0 -11  13  146.11   10.13
   0 -11  13  133.90   10.59
   0  11 -12   14.31    4.08
   0  11 -12   20.24    4.42
   0 -11  12   14.23    3.43
   0 -11  12   18.23    3.79
   0 -11  12    7.33    3.49
   0 -11  11    6.67    2.74
   0  11 -11    0.43    0.95
   0  11 -11    3.66    2.22
   0 -11  11    2.38    1.41
   0 -11  11    0.13    1.01
   0 -11  11    3.26    2.28
   0 -11  10    3.86    1.85
   0  11 -10    3.15    1.96
   0  11 -10    4.47    2.05
   0 -11  10    3.59    2.17
   0 -11  10    1.07    1.05
   0 -11  10    2.31    1.99
   0 -11   9   79.40    8.49
   0  11  -9   88.21    8.24
   0  11  -9   78.27    7.57
   0  11  -9   76.51    7.87
   0 -11   9   67.24    6.28
   0 -11   9   69.72    6.86
   0 -11   9   68.31    7.81
   0 -11   8    4.68    2.31
   0  11  -8    4.53    2.03
   0  11  -8    3.96    1.77
   0  11  -8    3.45    1.64
   0 -11   8    7.24    2.47
   0 -11   8    4.63    1.70
   0 -11   8    5.05    1.82
   0 -11   7  150.81   11.24
   0  11  -7  159.98   10.54
   0  11  -7  144.47    9.96
   0  11  -7  156.66   10.82
   0 -11   7  142.93    8.60
   0 -11   7  151.61    9.97
   0 -11   7  157.00   10.94
   0 -11   6   52.08    6.37
   0  11  -6   49.51    5.70
   0  11  -6   46.96    5.58
   0  11  -6   54.97    6.39
   0 -11   6   46.42    4.76
   0 -11   6   51.88    5.89
   0 -11   6   54.02    6.37
   0 -11   5  100.68    8.54
   0  11  -5  101.77    7.90
   0  11  -5   96.38    7.82
   0  11  -5  102.68    8.57
   0 -11   5  100.60    8.05
   0 -11   5   92.79    6.53
   0 -11   5  107.41    8.73
   0 -11   4  288.50   14.55
   0  11  -4  313.75   13.76
   0  11  -4  320.52   14.30
   0  11  -4  309.33   14.83
   0 -11   4  326.30   14.42
   0 -11   4  311.67   14.61
   0  11  -3   93.86    7.61
   0 -11   3   76.10    7.58
   0 -11   3   77.00    6.78
   0  11  -3   86.33    7.19
   0 -11   3   81.87    7.28
   0 -11   3   86.63    7.43
   0  11  -2  165.61   10.02
   0  11  -2  156.60    9.49
   0 -11   2  166.61    9.81
   0 -11   2  177.27   10.80
   0 -11   2  170.02   10.44
   0 -11   2  163.71   10.12
   0 -11   1    2.87    1.58
   0  11  -1    1.42    1.17
   0 -11   1    0.76    0.71
   0  11  -1    1.29    1.34
   0 -11   1    0.67    0.89
   0  11  -1    0.72    0.96
   0 -11   1    1.13    1.28
   0 -11   1    2.43    1.46
   0 -11   0  658.11   20.90
   0  11   0  653.46   19.30
   0 -11   0  618.64   18.83
   0  11   0  625.21   19.37
   0  11   0  636.44   19.94
   0 -11   0  659.20   19.72
   0 -11   0  635.17   20.30
   0  11   0  722.28   20.22
   0 -11   0  641.65   19.42
   0 -11  -1  253.04   12.86
   0  11   1  235.31   11.81
   0  11   1  234.96   11.55
   0 -11  -1  236.28   11.60
   0  11   1  213.75   11.28
   0 -11  -1  243.09   11.65
   0 -11  -1  231.48   12.28
   0 -11  -1  231.61   11.42
   0  11   1  239.89   11.41
   0 -11  -2   19.39    3.84
   0  11   2   14.19    2.91
   0 -11  -2   16.17    3.09
   0 -11  -2   14.65    3.12
   0  11   2   20.54    3.45
   0  11   2   16.34    3.07
   0 -11  -2   16.21    3.48
   0  11   2   17.64    3.11
   0 -11  -2   18.61    3.43
   0 -11  -3  269.37   13.35
   0  11   3  237.98   11.88
   0 -11  -3  238.48   11.82
   0  11   3  258.08   12.61
   0 -11  -3  241.95   12.74
   0 -11  -3  244.87   11.50
   0  11   3  240.68   11.19
   0 -11  -4   37.39    5.22
   0 -11  -4   40.09    4.91
   0  11   4   41.30    5.12
   0  11   4   42.38    5.10
   0 -11  -4   35.77    4.90
   0 -11  -4   43.85    4.83
   0 -11  -5  266.16   13.69
   0  11   5  255.64    9.55
   0  11   5  259.51   12.96
   0 -11  -5  244.22   12.88
   0 -11  -5  252.04   11.57
   0  11   6   16.28    2.59
   0  11   6   15.15    3.44
   0 -11  -6   10.58    2.45
   0 -11  -6   13.22    3.38
   0 -11  -6   11.85    3.41
   0 -11  -7   66.89    7.03
   0  11   7   76.42    5.63
   0  11   7   76.35    7.34
   0 -11  -7   71.43    7.30
   0 -11  -7   59.55    5.57
   0 -11  -8  173.37   11.56
   0  11   8  177.54    8.85
   0  11   8  198.19   11.99
   0 -11  -8  174.18   11.31
   0 -11  -8  175.84    9.58
   0  11   9    5.01    1.95
   0  11   9    2.54    1.81
   0 -11  -9    2.27    1.65
   0 -11  -9    2.53    1.61
   0 -11  -9    1.88    1.19
   0 -11 -10   56.78    6.59
   0  11  10   63.23    7.32
   0  11  10   79.90    6.40
   0 -11 -10   71.43    7.47
   0 -11 -10   65.16    5.81
   0 -11 -11    5.28    1.81
   0  11  11    9.36    3.07
   0  11  11    5.90    1.97
   0 -11 -11   10.90    3.14
   0 -11 -11    6.82    2.63
   0 -11 -12    1.57    1.18
   0  11  12   -0.66    0.79
   0  11  12    0.66    1.54
   0 -11 -12    0.68    0.89
   0 -11 -12    1.37    1.19
   0 -11 -13   21.53    4.50
   0 -11 -13   21.33    4.09
   0  11  13   29.66    4.55
   0 -11 -14   27.83    5.02
   0  11  14   40.60    5.46
   0 -11 -15   33.87    5.54
   0  11  15   35.85    5.54
   0 -12  13   40.25    5.95
   0 -12  12   27.95    4.96
   0 -12  12   26.98    4.75
   0 -12  11   22.98    4.02
   0 -12  11   32.76    5.10
   0  12 -11   36.52    5.60
   0 -12  10    0.04    1.62
   0  12 -10    3.50    2.18
   0  12 -10    0.44    1.71
   0  12 -10    1.12    0.95
   0 -12  10    3.01    1.74
   0 -12  10    3.72    2.09
   0 -12  10    0.01    0.40
   0 -12   9   65.01    8.40
   0  12  -9   90.46    8.79
   0  12  -9   79.07    8.05
   0  12  -9   83.21    8.73
   0 -12   9   76.12    7.02
   0 -12   9   84.92    8.07
   0 -12   9   78.77    8.91
   0 -12   8    3.10    1.69
   0  12  -8    2.23    2.04
   0  12  -8    2.24    1.61
   0  12  -8    2.90    2.29
   0 -12   8    1.65    1.30
   0 -12   8    2.20    1.35
   0 -12   8    5.88    2.50
   0 -12   7  358.96   18.42
   0  12  -7  374.99   17.04
   0  12  -7  371.15   16.65
   0  12  -7  388.48   18.15
   0 -12   7  314.33   13.23
   0 -12   7  352.44   16.26
   0 -12   7  384.64   18.02
   0 -12   6   53.05    6.97
   0  12  -6   54.79    6.33
   0  12  -6   71.28    7.39
   0  12  -6   59.76    7.01
   0 -12   6   60.88    6.66
   0 -12   6   52.84    5.25
   0 -12   6   63.20    7.32
   0 -12   5  187.35   12.55
   0  12  -5  175.51   11.10
   0  12  -5  179.75   11.36
   0  12  -5  180.53   11.89
   0 -12   5  172.97   11.28
   0 -12   5  158.81   11.33
   0  12  -4  227.99   12.57
   0  12  -4  241.98   12.78
   0 -12   4  250.49   14.17
   0 -12   4  233.49   13.06
   0 -12   4  230.97   13.15
   0  12  -3    3.75    1.34
   0 -12   3    8.52    2.53
   0  12  -3    7.01    2.24
   0 -12   3    7.04    2.36
   0 -12   3    6.50    2.56
   0 -12   2  176.58   11.73
   0  12  -2  196.25   11.63
   0  12  -2  202.12   11.36
   0 -12   2  193.49   11.80
   0 -12   2  189.66   11.54
   0 -12   2  194.40   11.80
   0 -12   1   15.19    3.41
   0  12  -1   16.06    3.30
   0 -12   1   14.26    3.43
   0  12  -1   18.47    3.43
   0 -12   1   13.16    3.20
   0 -12   1   16.41    3.50
   0 -12   0   73.06    7.72
   0  12   0   89.53    7.57
   0  12   0   83.82    7.50
   0 -12   0   82.43    7.42
   0 -12   0   78.06    7.51
   0 -12   0   76.26    7.16
   0 -12  -1   63.61    7.09
   0  12   1   72.01    6.88
   0  12   1   70.12    6.65
   0 -12  -1   71.16    6.71
   0 -12  -1   57.11    6.54
   0 -12  -1   69.67    6.56
   0 -12  -2    0.77    0.90
   0  12   2   -0.53    0.54
   0  12   2    0.30    0.67
   0 -12  -2    0.05    0.83
   0 -12  -2    1.83    1.39
   0 -12  -3   77.68    7.80
   0  12   3   77.49    7.23
   0  12   3   80.89    7.39
   0 -12  -3   76.44    7.43
   0 -12  -3   81.85    7.11
   0  12   4    2.55    1.78
   0  12   4    3.69    2.00
   0 -12  -4    2.33    1.70
   0 -12  -4    1.97    1.27
   0 -12  -4    1.28    1.75
   0 -12  -5   71.63    7.64
   0  12   5   78.44    5.35
   0  12   5   72.74    7.29
   0 -12  -5   76.49    7.97
   0 -12  -5   66.13    6.20
   0  12   6   15.83    3.50
   0 -12  -6   14.08    3.58
   0 -12  -6   12.68    3.40
   0 -12  -6   15.79    3.05
   0  12   6   18.08    2.78
   0  12   7   21.10    4.03
   0 -12  -7   15.64    3.89
   0 -12  -7   17.73    3.36
   0 -12  -7   19.47    4.00
   0  12   7   24.88    3.42
   0  12   8    1.98    1.68
   0 -12  -8    2.78    1.74
   0 -12  -8    0.67    0.91
   0 -12  -8    2.64    1.33
   0  12   8    1.18    1.22
   0  12   9    1.61    1.10
   0 -12  -9    0.84    1.05
   0 -12  -9    1.19    1.55
   0 -12  -9    0.91    1.07
   0  12   9    1.64    1.19
   0  12  10    2.53    1.81
   0  12  10    3.71    1.92
   0 -12 -10    0.64    1.37
   0 -12 -10    1.07    1.29
   0 -12 -10    2.78    1.66
   0 -12 -11    2.25    1.54
   0 -12 -11    0.72    0.77
   0 -12 -11    2.42    1.93
   0 -12 -12   41.03    6.16
   0 -12 -12   35.47    5.64
   0  12  12   47.51    5.51
   0 -12 -13   19.54    4.14
   0 -12 -14   16.89    4.12
   0 -13  11    5.90    2.23
   0 -13  10   91.49    8.14
   0 -13  10   86.43    8.47
   0 -13   9   49.47    5.78
   0 -13   9   73.08    8.02
   0  13  -9   64.94    7.65
   0  13  -8   26.55    5.02
   0  13  -8   38.94    5.99
   0  13  -8   42.62    6.66
   0 -13   8   27.36    4.29
   0 -13   8   26.85    4.92
   0 -13   7   94.86    9.75
   0  13  -7   84.12    8.34
   0  13  -7   82.25    8.44
   0  13  -7   79.12    8.57
   0 -13   7   84.64    8.53
   0 -13   7   87.83    9.00
   0 -13   6   24.80    5.05
   0  13  -6   28.28    4.77
   0  13  -6   37.23    5.46
   0  13  -6   29.83    5.49
   0 -13   6   31.78    5.15
   0 -13   6   26.18    5.00
   0  13  -5  234.90   13.79
   0  13  -5  254.66   14.03
   0 -13   5  222.30   13.90
   0 -13   5  244.90   14.18
   0 -13   5  256.07   15.21
   0 -13   4   17.78    4.15
   0  13  -4   19.30    3.87
   0 -13   4   15.71    3.55
   0  13  -4   17.18    3.58
   0 -13   4   17.73    3.81
   0 -13   4   17.75    4.11
   0 -13   3  194.17   12.92
   0  13  -3  166.65   10.83
   0  13  -3  182.07   11.85
   0 -13   3  193.10   12.63
   0 -13   3  173.53   11.89
   0 -13   3  169.33   11.80
   0 -13   2  119.29   10.15
   0  13  -2  128.02    9.87
   0  13  -2  130.45    9.64
   0 -13   2  125.97    9.86
   0 -13   2  117.40    9.81
   0 -13   2  129.27   10.12
   0 -13   1    0.01    1.04
   0  13  -1    1.34    1.25
   0 -13   1    1.65    1.51
   0  13  -1    2.30    1.59
   0 -13   1    5.73    2.80
   0 -13   1    4.19    1.91
   0 -13   0   98.85    9.16
   0  13   0   93.91    8.29
   0  13   0   86.21    7.71
   0 -13   0   88.30    8.09
   0 -13   0   83.04    8.32
   0 -13   0   93.36    8.20
   0 -13  -1   17.84    3.98
   0  13   1   24.19    3.85
   0 -13  -1   20.06    3.76
   0  13   1   20.88    3.70
   0 -13  -1   14.44    3.74
   0 -13  -1   19.60    3.70
   0 -13  -2   73.58    8.26
   0  13   2   78.05    7.31
   0  13   2   88.74    8.27
   0 -13  -2   76.63    8.12
   0 -13  -2   76.06    7.37
   0 -13  -3   11.17    3.25
   0  13   3    8.35    2.78
   0  13   3    7.37    2.19
   0 -13  -3    8.31    2.91
   0 -13  -3    9.19    2.72
   0 -13  -4  218.58   14.21
   0  13   4  210.16   12.55
   0  13   4  233.86   13.54
   0 -13  -4  226.88   14.12
   0 -13  -4  222.64   12.27
   0  13   5   15.10    2.34
   0  13   5   14.79    3.99
   0 -13  -5   14.76    3.45
   0 -13  -5    8.50    3.18
   0 -13  -5   15.04    3.65
   0 -13  -6   94.81    9.33
   0  13   6  102.14    6.43
   0  13   6  108.96    9.54
   0 -13  -6   90.36    9.06
   0 -13  -6  103.32    8.25
   0 -13  -7  136.47   11.27
   0  13   7  144.77    8.08
   0  13   7  128.02   10.44
   0 -13  -7  130.35   10.92
   0 -13  -7  136.63    9.34
   0  13   8   15.80    2.92
   0 -13  -8   18.31    4.24
   0 -13  -8    9.91    2.73
   0 -13  -8   14.50    3.87
   0  13   8    9.19    3.27
   0 -13  -9   27.80    4.93
   0 -13  -9   22.82    3.83
   0 -13  -9   29.73    5.26
   0  13   9   24.23    4.70
   0 -13 -10    2.54    1.91
   0 -13 -10    1.60    1.32
   0 -13 -10    0.39    1.24
   0 -13 -11   22.66    4.55
   0 -14   9   75.80    8.67
   0 -14   8    4.33    2.22
   0 -14   7   44.78    6.78
   0  14  -7   36.87    5.78
   0 -14   7   52.55    7.30
   0 -14   6   54.89    7.71
   0 -14   6   54.04    6.99
   0  14  -6   50.03    6.60
   0 -14   5  111.01   10.63
   0  14  -5  113.34   10.08
   0  14  -5  115.22    9.84
   0 -14   5  111.68   10.34
   0 -14   5  125.89   10.85
   0 -14   5   99.08   10.21
   0 -14   4    5.67    2.69
   0  14  -4    1.28    1.22
   0 -14   4    2.47    1.91
   0  14  -4    2.14    0.94
   0 -14   4    3.44    2.26
   0 -14   4    2.50    1.44
   0 -14   3   81.94    9.13
   0  14  -3   98.88    9.16
   0  14  -3   94.01    8.53
   0 -14   3   82.01    8.58
   0 -14   3   89.73    9.35
   0 -14   3   93.84    9.35
   0 -14   2   10.15    3.30
   0 -14   2   11.94    3.47
   0  14  -2   11.45    2.93
   0  14  -2    9.78    2.97
   0 -14   2   12.75    3.73
   0 -14   2   10.34    3.07
   0 -14   1   27.28    5.22
   0 -14   1   25.45    4.91
   0  14  -1   29.19    4.78
   0  14  -1   25.71    4.55
   0 -14   1   23.12    4.79
   0 -14   1   19.69    4.20
   0 -14   0   11.72    3.28
   0 -14   0    8.52    2.98
   0  14   0    7.57    2.59
   0  14   0    7.20    2.74
   0 -14   0   12.39    3.49
   0 -14   0   11.21    3.07
   0  14   1    2.52    1.46
   0  14   1    3.61    2.10
   0 -14  -1    3.38    2.21
   0 -14  -1    2.60    1.45
   0 -14  -2    9.22    3.25
   0  14   2    9.09    2.98
   0  14   2   11.50    3.41
   0 -14  -2    8.07    3.24
   0 -14  -2    9.44    2.81
   0  14   3   26.14    4.81
   0 -14  -3   27.68    5.29
   0 -14  -3   19.16    3.93
   0 -14  -3   19.20    4.49
   0  14   3   26.56    4.70
   0 -14  -4   51.41    7.07
   0 -14  -4   38.83    6.66
   0 -14  -4   46.15    5.81
   0  14   4   47.66    6.52
   0 -14  -5    5.30    2.55
   0 -14  -5    8.27    2.86
   0 -14  -5    5.14    2.16
   0  14   5    9.06    2.85
   0 -14  -6   97.96    9.85
   0 -14  -6   92.61    9.56
   0 -14  -6  104.00    8.62
   0  14   6  103.38    9.84
   0 -14  -7    5.57    2.59
   0 -14  -7    6.37    2.44
   0 -14  -8   75.71    7.28
   0  15  -4   38.10    5.65
   0  15  -3  213.45   13.60
   0  15  -2    1.73    1.74
   0 -15   2    0.23    1.84
   0 -15   2    0.27    1.48
   0 -15   1  150.70   11.57
   0  15  -1  158.56   11.52
   0 -15   0   -0.27    0.74
   0  15   0   -0.53    1.09
   0 -15  -1  124.19   10.54
   0  15   1  129.87   10.47
   0  15   2   95.46    9.18
   0 -15  -2  100.70    9.28
   0  15   3   39.03    5.96
   0 -15  -3   36.78    5.52
   0 -15  -4  211.83   13.26
   0 -15  -5    1.27    1.44
   0 -15  -6  208.62   12.84
   0 -15  -7    8.89    3.04
   0 -16  -3    1.86    2.00
   0 -16  -4   90.86    9.25
   0 -16  -5    1.55    1.15
   1 -15  -4    2.89    1.77
   1 -15  -3    3.88    1.99
   1 -15  -2    5.58    2.33
   1 -15  -1   15.80    3.92
   1 -15  -1   18.12    4.14
   1 -15   0    6.12    2.53
   1 -15   0    6.04    2.67
   1 -15   1    1.29    1.72
   1 -15   1    3.73    2.49
   1 -14  -6    1.83    1.55
  -1  14   5    2.04    1.50
   1 -14  -5    2.11    1.47
   1 -14  -5    0.01    1.51
   1 -14  -4    1.68    1.68
  -1  14   4    0.21    0.57
  -1  14   4    3.12    2.26
   1 -14  -4    0.01    1.04
   1 -14  -4    1.00    0.87
   1 -14  -3    1.88    2.16
  -1  14   3    6.77    2.47
  -1  14   3    5.35    2.72
   1 -14  -3    1.81    1.27
   1 -14  -3    5.18    2.24
   1 -14  -2    2.54    2.20
   1 -14  -2    2.10    2.11
  -1  14   2    2.59    1.85
  -1  14   2    1.32    1.76
   1 -14  -2    2.63    1.82
   1 -14  -2    2.98    1.86
   1 -14  -1    1.29    1.47
   1 -14  -1    1.56    1.67
  -1  14   1    4.95    2.22
  -1  14   1    2.15    1.89
   1 -14  -1    2.10    1.89
   1 -14  -1    2.07    1.58
   1 -14   0    5.51    2.96
   1 -14   0    4.27    2.15
  -1  14   0    4.95    2.64
  -1  14   0    4.53    2.36
   1 -14   0    4.49    3.03
   1 -14   0    4.26    2.09
   1 -14   1    6.17    3.01
   1 -14   1    7.80    2.83
  -1  14  -1    7.87    2.25
  -1  14  -1    5.75    2.26
   1 -14   1   11.36    3.57
   1 -14   1    7.57    2.63
   1 -14   2    7.07    2.82
   1 -14   2    5.58    2.51
  -1  14  -2    7.55    2.86
  -1  14  -2    4.95    2.56
   1 -14   2    3.40    2.10
   1 -14   2    5.63    2.54
   1 -14   3    2.60    2.12
  -1  14  -3    3.19    1.93
  -1  14  -3    4.33    2.45
   1 -14   3   10.88    3.67
   1 -14   3    4.16    2.15
   1 -14   4   16.06    4.30
  -1  14  -4   34.31    5.73
   1 -14   4   23.77    4.83
   1 -14   4   34.61    5.69
  -1  14  -4   35.00    5.73
  -1  14  -5    0.82    1.30
   1 -13 -10    4.01    2.11
   1 -13  -9   65.55    7.78
   1 -13  -9   60.04    7.72
   1 -13  -8   22.89    4.68
   1 -13  -8   21.70    3.52
   1 -13  -8   23.97    4.98
  -1  13   8   24.17    4.62
   1 -13  -7    5.75    2.86
   1 -13  -7    9.45    2.72
   1 -13  -7    8.72    3.16
  -1  13   7    6.30    2.32
   1 -13  -6  178.36   12.46
   1 -13  -6  177.86   12.67
   1 -13  -6  170.24   10.05
  -1  13   6  185.42   12.85
   1 -13  -5    9.83    3.52
  -1  13   5   12.97    3.48
   1 -13  -5    5.28    2.44
   1 -13  -5    7.98    2.34
   1 -13  -4   72.51    7.92
  -1  13   4   77.24    8.09
  -1  13   4   70.21    7.74
   1 -13  -4   72.26    8.23
   1 -13  -4   69.50    6.76
   1 -13  -3  102.80    9.56
   1 -13  -3  107.79    8.52
  -1  13   3  115.07    9.47
  -1  13   3  111.00    9.53
   1 -13  -3  105.70    9.70
   1 -13  -3  100.70    8.16
   1 -13  -2    0.82    1.41
  -1  13   2    0.67    1.86
   1 -13  -2    1.84    1.47
  -1  13   2    0.24    0.46
   1 -13  -2    1.61    1.19
   1 -13  -2    2.15    1.81
   1 -13  -1   81.02    8.44
  -1  13   1   80.81    7.66
  -1  13   1   80.15    7.99
   1 -13  -1   75.06    7.27
   1 -13  -1   78.97    8.24
   1 -13  -1   94.49    8.20
   1 -13   0    6.27    2.71
  -1  13   0    4.64    1.98
   1 -13   0    3.59    1.91
  -1  13   0    4.96    2.00
   1 -13   0    6.90    2.61
   1 -13   0    3.43    2.25
  -1  13  -1   83.58    7.95
  -1  13  -1   81.83    7.91
   1 -13   1   91.93    8.56
   1 -13   1   71.60    7.91
   1 -13   1   77.66    7.74
  -1  13  -2    6.78    2.43
  -1  13  -2    7.14    2.32
   1 -13   2    5.31    2.40
   1 -13   2    8.27    2.76
   1 -13   2    8.82    2.75
  -1  13  -3   16.45    3.79
  -1  13  -3   13.67    3.29
   1 -13   3   13.57    3.54
   1 -13   3   16.90    3.71
   1 -13   3   14.76    3.48
  -1  13  -4   21.06    4.05
   1 -13   4   21.90    4.44
  -1  13  -4   22.38    4.45
   1 -13   4   26.42    4.76
   1 -13   4   16.60    3.86
  -1  13  -5    0.66    0.69
  -1  13  -5   -0.09    1.30
   1 -13   5    0.79    1.37
   1 -13   5    2.37    1.40
   1 -13   5    0.65    0.99
  -1  13  -6   24.58    4.63
  -1  13  -6   29.30    4.90
   1 -13   6   24.69    5.09
   1 -13   6   27.86    5.06
   1 -13   6   27.25    5.12
  -1  13  -7   17.20    4.52
  -1  13  -7   18.65    4.19
  -1  13  -7   19.79    4.24
   1 -13   7   19.69    4.10
   1 -13   7   11.81    3.78
   1 -13   8    3.18    1.53
  -1  13  -8    5.00    2.15
  -1  13  -8    1.84    2.55
   1 -13   9   19.52    4.00
   1 -13  10    5.41    2.81
   1 -12 -14   -0.01    1.45
   1 -12 -13   37.97    5.89
   1 -12 -12   18.19    4.31
   1 -12 -12   14.69    3.92
   1 -12 -11    3.16    1.82
   1 -12 -11    4.93    2.20
   1 -12 -10   69.19    7.65
   1 -12 -10   65.31    7.60
  -1  12  10   78.32    8.50
   1 -12  -9   16.69    3.85
   1 -12  -9   18.02    3.17
   1 -12  -9   25.40    4.84
  -1  12   9   27.32    4.99
   1 -12  -8   31.31    5.07
   1 -12  -8   31.27    5.41
   1 -12  -8   30.28    4.03
  -1  12   8   45.96    6.25
   1 -12  -7    7.26    2.70
   1 -12  -7    6.27    1.96
   1 -12  -7    9.55    3.13
  -1  12   7    7.65    2.76
   1 -12  -6   42.76    6.06
   1 -12  -6   46.60    6.56
   1 -12  -6   50.60    5.27
  -1  12   6   56.76    6.76
   1 -12  -5    5.02    2.23
  -1  12   5    1.81    1.62
   1 -12  -5    4.63    2.18
   1 -12  -5    2.23    1.59
   1 -12  -4   38.37    5.66
   1 -12  -4   35.16    4.55
  -1  12   4   44.11    5.44
  -1  12   4   46.36    5.83
   1 -12  -4   48.88    6.09
   1 -12  -4   38.44    4.72
   1 -12  -3    3.19    2.17
   1 -12  -3    1.18    0.99
  -1  12   3    5.53    2.21
  -1  12   3    0.48    1.39
   1 -12  -3    3.26    1.83
   1 -12  -3    0.49    0.68
   1 -12  -2    1.98    1.87
   1 -12  -2    2.41    1.53
  -1  12   2    1.09    1.16
  -1  12   2    2.42    1.58
   1 -12  -2    1.75    0.96
   1 -12  -2    1.16    1.37
   1 -12  -1    5.75    2.64
   1 -12  -1    4.52    1.82
  -1  12   1    7.43    2.14
  -1  12   1    7.15    2.34
   1 -12  -1    6.90    2.51
   1 -12  -1    5.71    2.14
   1 -12   0   11.10    2.91
  -1  12   0   10.26    2.91
  -1  12   0    9.95    2.43
   1 -12   0   10.23    3.23
   1 -12   0   10.74    2.75
   1 -12   1    0.25    0.77
  -1  12  -1    1.94    1.65
  -1  12  -1    1.79    1.63
   1 -12   1    3.41    2.01
   1 -12   1    1.10    1.30
   1 -12   2   12.41    3.14
  -1  12  -2   14.14    3.18
  -1  12  -2   13.18    3.12
   1 -12   2   21.13    4.20
   1 -12   2   12.70    2.83
   1 -12   3   63.56    7.25
  -1  12  -3   65.32    6.71
  -1  12  -3   59.44    6.42
   1 -12   3   65.10    7.23
   1 -12   3   66.96    7.01
  -1  12  -4    4.00    2.16
   1 -12   4    2.71    1.74
  -1  12  -4    3.95    1.92
   1 -12   4    6.47    2.53
   1 -12   4    3.98    2.29
  -1  12  -5   43.53    5.67
  -1  12  -5   45.56    5.98
   1 -12   5   41.80    6.08
   1 -12   5   46.31    6.07
   1 -12   5   46.29    6.02
  -1  12  -6    7.78    2.55
  -1  12  -6    5.26    2.21
   1 -12   6    4.81    2.72
  -1  12  -6    3.32    2.02
   1 -12   6    4.53    1.95
   1 -12   6    3.11    1.95
  -1  12  -7    6.13    2.55
  -1  12  -7    6.05    2.42
   1 -12   7    3.82    2.49
  -1  12  -7    4.04    1.84
   1 -12   7    6.03    2.38
   1 -12   7    5.55    1.76
   1 -12   7    2.90    1.91
  -1  12  -8    2.66    1.78
  -1  12  -8    3.44    2.28
   1 -12   8    1.13    1.79
  -1  12  -8    3.37    2.24
   1 -12   8    2.49    1.40
   1 -12   8    5.85    2.39
   1 -12   8    4.57    2.25
  -1  12  -9   41.35    5.95
  -1  12  -9   42.18    6.26
   1 -12   9   41.29    6.01
   1 -12   9   39.36    4.76
   1 -12   9   33.68    5.71
  -1  12  -9   45.01    6.52
   1 -12  10    0.30    0.85
   1 -12  10    0.08    0.69
  -1  12 -10    1.99    2.21
  -1  12 -10    0.38    1.93
   1 -12  11    2.96    1.85
   1 -12  12   27.16    4.84
   1 -12  13   -0.01    1.88
   1 -11 -14   76.55    8.10
   1 -11 -14   75.05    8.48
   1 -11 -13   21.81    4.29
   1 -11 -13   29.12    5.04
  -1  11  12    4.26    2.20
   1 -11 -12    3.70    2.08
   1 -11 -12    3.46    1.78
  -1  11  12    2.97    1.46
  -1  11  11   36.86    5.66
  -1  11  11   33.94    4.07
   1 -11 -11   29.02    4.85
   1 -11 -11   29.71    4.99
   1 -11 -10    2.01    1.36
  -1  11  10    4.12    1.54
  -1  11  10    6.42    2.47
   1 -11 -10    3.27    2.05
   1 -11 -10    4.84    2.30
  -1  11   9   54.11    4.65
  -1  11   9   56.61    6.59
   1 -11  -9   49.48    6.28
   1 -11  -9   45.51    4.58
   1 -11  -9   57.67    6.89
  -1  11   8   45.52    4.16
  -1  11   8   43.81    5.92
   1 -11  -8   44.02    5.67
   1 -11  -8   43.99    5.82
   1 -11  -8   38.96    4.26
  -1  11   7   71.72    4.85
  -1  11   7   73.95    7.30
   1 -11  -7   61.56    6.70
   1 -11  -7   67.05    5.62
   1 -11  -6  105.04    8.89
  -1  11   6  108.15    5.63
  -1  11   6  111.45    8.84
   1 -11  -6  102.38    8.58
   1 -11  -6   99.75    6.89
   1 -11  -5   48.41    5.91
  -1  11   5   56.09    6.02
  -1  11   5   51.81    3.67
  -1  11   5   52.03    5.98
   1 -11  -5   47.05    5.82
   1 -11  -5   51.15    4.98
   1 -11  -4   82.00    7.63
   1 -11  -4   88.94    6.56
  -1  11   4   98.77    7.92
  -1  11   4   89.57    7.98
  -1  11   4   90.55    4.55
   1 -11  -4   80.62    7.65
   1 -11  -4   78.78    6.30
   1 -11  -3    2.34    1.10
  -1  11   3    2.77    1.30
   1 -11  -3    2.03    1.11
  -1  11   3    3.45    1.73
  -1  11   3    3.38    0.87
   1 -11  -3    1.95    1.39
   1 -11  -3    3.17    1.57
   1 -11  -2   87.55    7.95
   1 -11  -2   88.25    7.04
  -1  11   2   90.75    7.72
  -1  11   2   97.59    7.65
   1 -11  -2   89.66    7.94
   1 -11  -2   84.18    6.78
  -1  11   1    1.79    1.33
   1 -11  -1    2.72    1.35
  -1  11   1    2.62    1.83
  -1  11   1    3.47    1.35
   1 -11  -1    2.11    1.42
   1 -11  -1    1.91    1.16
   1 -11   0    4.96    1.75
  -1  11   0    4.46    1.69
  -1  11   0    7.84    2.25
  -1  11   0    7.50    2.37
   1 -11   0    6.73    2.20
   1 -11   0    6.59    2.12
   1 -11   1   56.39    6.24
  -1  11  -1   58.14    5.96
   1 -11   1   46.83    5.79
   1 -11   1   48.46    5.46
  -1  11  -1   48.31    5.53
   1 -11   2  104.70    8.68
  -1  11  -2  107.55    8.18
   1 -11   2  108.68    8.66
   1 -11   2  106.71    8.17
  -1  11  -2  109.96    8.48
   1 -11   3   44.77    5.57
  -1  11  -3   44.59    5.31
   1 -11   3   42.12    5.49
   1 -11   3   46.90    5.66
  -1  11  -3   44.19    5.38
   1 -11   4   13.25    3.25
  -1  11  -4    8.35    2.75
  -1  11  -4   16.14    3.37
   1 -11   4   14.39    3.29
   1 -11   4    8.07    2.52
   1 -11   5   38.89    5.59
  -1  11  -5   40.35    5.23
  -1  11  -5   34.40    4.90
  -1  11  -5   41.70    5.51
   1 -11   5   36.35    5.15
   1 -11   5   39.03    3.80
   1 -11   5   41.68    5.54
   1 -11   6    2.00    2.02
  -1  11  -6    1.18    1.84
  -1  11  -6    0.40    0.74
  -1  11  -6    1.58    0.87
   1 -11   6    2.35    0.93
   1 -11   6    0.12    0.20
   1 -11   6    1.46    1.17
   1 -11   7   20.87    4.36
  -1  11  -7   17.77    3.70
  -1  11  -7   14.51    3.51
  -1  11  -7   21.97    4.30
   1 -11   7   17.26    2.88
   1 -11   7   15.19    3.36
   1 -11   7   17.15    3.55
   1 -11   8    3.78    2.30
  -1  11  -8    2.14    1.77
  -1  11  -8    1.83    1.61
  -1  11  -8    2.29    1.97
   1 -11   8    0.99    1.29
   1 -11   8    3.03    1.33
   1 -11   8    0.78    1.36
   1 -11   9    4.18    2.68
  -1  11  -9    7.52    2.92
  -1  11  -9    7.80    2.98
  -1  11  -9    8.59    2.79
   1 -11   9    4.94    1.94
   1 -11   9    8.08    2.73
   1 -11   9    3.53    1.86
   1 -11  10    4.23    2.46
  -1  11 -10    1.78    1.63
  -1  11 -10    2.43    2.56
  -1  11 -10    2.90    2.40
   1 -11  10    0.55    1.02
   1 -11  10    1.83    1.18
   1 -11  10    0.40    1.06
  -1  11 -11    1.82    1.23
  -1  11 -11    1.62    2.18
   1 -11  11    0.01    1.52
   1 -11  11    1.27    0.73
   1 -11  11    2.01    1.41
  -1  11 -11    3.57    1.44
   1 -11  12   35.22    5.39
   1 -11  12   22.73    4.09
   1 -11  13    5.24    2.22
   1 -11  13    5.84    2.79
   1 -11  14    0.01    0.97
  -1  10  15   66.40    7.12
   1 -10 -15   62.44    6.75
  -1  10  14   45.93    5.90
   1 -10 -14   35.82    5.69
   1 -10 -14   27.31    4.72
  -1  10  13   93.76    7.80
  -1  10  13  102.63    9.82
   1 -10 -13   83.09    8.21
   1 -10 -13   83.56    7.91
  -1  10  12    1.05    0.87
  -1  10  12    3.86    2.61
   1 -10 -12    2.49    1.48
   1 -10 -12    0.45    0.97
   1 -10 -11  103.39    8.54
  -1  10  11  120.44   10.20
  -1  10  11  121.73    7.96
   1 -10 -11  100.36    8.66
   1 -10 -11   94.99    6.08
   1 -10 -10    3.59    1.39
  -1  10  10    2.45    1.12
  -1  10  10    3.42    2.17
   1 -10 -10    2.48    1.72
   1 -10 -10    2.98    1.67
   1 -10  -9   73.04    7.21
  -1  10   9   89.86    6.10
  -1  10   9   92.79    8.47
   1 -10  -9   65.52    7.06
   1 -10  -9   76.41    5.56
  -1  10   8   48.61    4.44
  -1  10   8   52.20    6.34
   1 -10  -8   33.27    3.81
   1 -10  -8   41.62    5.37
   1 -10  -8   28.18    4.89
   1 -10  -7  197.26   11.19
  -1  10   7  201.58    8.02
  -1  10   7  190.28   11.27
   1 -10  -7  176.56   10.82
   1 -10  -7  182.71    8.68
   1 -10  -6  136.48    9.37
  -1  10   6  159.29   10.15
  -1  10   6  167.63    6.94
   1 -10  -6  130.98    9.44
   1 -10  -6  132.95    7.50
   1 -10  -5   12.57    3.01
   1 -10  -5   12.26    2.18
  -1  10   5   11.99    2.60
  -1  10   5   13.77    1.94
  -1  10   5   13.67    3.13
   1 -10  -5   14.03    2.87
   1 -10  -5   15.50    2.62
   1 -10  -4   22.07    3.79
   1 -10  -4   28.18    3.58
  -1  10   4   25.02    4.02
   1 -10  -4   23.78    3.77
   1 -10  -4   19.01    3.48
   1 -10  -4   25.98    3.99
  -1  10   4   22.80    3.95
  -1  10   4   28.00    2.49
   1 -10  -4   25.38    4.09
   1 -10  -4   26.10    3.30
   1 -10  -3    1.79    1.44
   1 -10  -3    1.30    0.99
  -1  10   3    1.33    1.17
  -1  10   3    3.67    1.90
   1 -10  -3    5.00    1.93
   1 -10  -3    1.81    1.18
   1 -10  -3    1.99    1.57
  -1  10   3    3.25    1.71
  -1  10   3    3.35    0.91
   1 -10  -3    5.92    2.00
  -1  10   3    1.65    1.15
   1 -10  -3    2.94    1.27
  -1  10   3    1.32    0.83
   1 -10  -2   34.52    4.14
  -1  10   2   32.67    4.19
   1 -10  -2   29.14    4.13
  -1  10   2   34.25    4.45
   1 -10  -2   27.22    4.14
   1 -10  -2   33.44    4.38
  -1  10   2   34.80    4.62
  -1  10   2   26.31    4.05
   1 -10  -2   27.98    4.25
   1 -10  -2   32.31    4.08
   1 -10  -1    2.71    1.41
  -1  10   1    4.46    1.67
  -1  10   1    5.30    1.60
   1 -10  -1    3.12    1.43
   1 -10  -1    4.50    1.81
  -1  10   1    6.87    2.18
   1 -10  -1    5.14    1.87
  -1  10   1    4.90    1.83
   1 -10  -1    5.10    1.93
   1 -10   0   12.34    2.67
  -1  10   0   11.34    2.57
  -1  10   0   11.38    2.45
   1 -10   0   10.07    2.58
   1 -10   0   14.05    2.92
  -1  10   0   11.85    2.58
  -1  10   0   11.77    2.61
   1 -10   0   11.75    2.82
   1 -10   0   13.79    2.62
  -1  10  -1   14.10    3.07
   1 -10   1   14.82    3.20
  -1  10  -1   16.21    3.16
   1 -10   1   13.44    2.77
   1 -10   1   10.78    2.72
  -1  10  -1   13.31    2.95
  -1  10  -1   14.27    2.96
   1 -10   1   11.00    2.77
   1 -10   1   14.21    2.88
  -1  10  -2   36.38    4.76
   1 -10   2   37.71    5.10
  -1  10  -2   37.10    4.65
   1 -10   2   29.52    4.24
  -1  10  -2   35.17    4.39
   1 -10   2   38.10    4.73
  -1  10  -2   40.44    4.84
   1 -10   2   42.82    5.18
   1 -10   2   34.04    4.55
   1 -10   3   12.33    3.02
  -1  10  -3    9.67    2.64
  -1  10  -3   13.36    3.02
   1 -10   3    9.54    2.45
  -1  10  -3   13.47    2.76
   1 -10   3   13.27    2.87
  -1  10  -3   11.79    2.85
   1 -10   3    9.66    2.39
   1 -10   3   12.42    2.95
   1 -10   4   33.42    4.68
  -1  10  -4   40.88    4.72
  -1  10  -4   44.16    5.13
   1 -10   4   37.05    4.84
  -1  10  -4   40.12    4.99
   1 -10   4   35.52    4.79
  -1  10  -4   26.72    4.06
   1 -10   4   31.86    3.20
   1 -10   4   37.27    4.75
   1 -10   5   40.76    5.60
  -1  10  -5   40.19    4.82
  -1  10  -5   38.06    4.96
  -1  10  -5   47.11    5.52
   1 -10   5   34.01    3.46
   1 -10   5   40.04    5.06
   1 -10   5   37.98    5.06
   1 -10   6  164.29   11.51
  -1  10  -6  162.60    9.92
  -1  10  -6  171.84   10.70
  -1  10  -6  164.46   10.35
   1 -10   6  136.76    7.39
   1 -10   6  154.63   10.16
   1 -10   6  154.69   10.15
   1 -10   7   47.77    6.50
  -1  10  -7   44.08    5.38
  -1  10  -7   51.71    5.92
  -1  10  -7   43.86    5.38
   1 -10   7   48.00    4.57
   1 -10   7   40.98    5.41
   1 -10   7   54.37    6.13
   1 -10   8    1.38    1.03
  -1  10  -8    2.16    1.91
  -1  10  -8    0.29    1.12
  -1  10  -8    1.68    1.53
   1 -10   8    1.83    1.04
   1 -10   8   -0.98    1.08
   1 -10   8    1.65    1.37
   1 -10   9   89.34    8.89
  -1  10  -9   86.89    7.82
  -1  10  -9   99.81    8.65
  -1  10  -9  103.25    8.81
   1 -10   9   87.27    6.68
   1 -10   9   94.16    7.78
   1 -10   9   88.11    8.34
   1 -10  10    2.45    1.51
  -1  10 -10    1.51    1.37
  -1  10 -10    0.62    1.23
   1 -10  10    1.74    1.43
   1 -10  10    1.17    1.00
   1 -10  10    1.86    2.19
   1 -10  11   56.66    7.27
  -1  10 -11   52.81    6.82
  -1  10 -11   63.80    7.34
   1 -10  11   55.28    6.23
   1 -10  11   52.03    5.70
   1 -10  11   53.35    7.56
   1 -10  12   16.97    3.99
  -1  10 -12   13.24    3.56
   1 -10  12   11.03    2.78
   1 -10  12   11.42    3.82
  -1  10 -12   18.07    4.23
   1 -10  12   13.88    3.15
   1 -10  13   35.81    5.11
  -1  10 -13   31.78    5.61
   1 -10  13   24.41    4.37
   1 -10  14    2.27    1.98
   1 -10  14    7.03    2.36
   1 -10  15    1.47    1.30
  -1   9  17   -1.49    1.47
  -1   9  16   22.09    4.51
   1  -9 -15    3.20    2.04
  -1   9  15    3.98    2.31
  -1   9  14   81.19    7.58
  -1   9  14   65.30    7.85
   1  -9 -14   68.62    6.81
   1  -9 -14   81.68    8.67
  -1   9  13   18.96    3.66
  -1   9  13   13.40    4.19
   1  -9 -13   10.82    2.92
   1  -9 -13   15.49    3.13
  -1   9  12  203.29   12.59
   1  -9 -12  202.44   11.89
   1  -9 -12  178.35   10.89
  -1   9  12  202.88   10.71
  -1   9  11  110.63    9.10
  -1   9  11  103.02    7.23
   1  -9 -11   90.19    7.69
   1  -9 -11   89.25    7.49
   1  -9 -10   26.78    3.02
  -1   9  10   28.20    3.54
  -1   9  10   23.49    3.93
   1  -9 -10   25.48    4.09
   1  -9 -10   20.60    3.62
   1  -9  -9   81.26    7.26
  -1   9   9   92.26    6.07
  -1   9   9  100.47    8.31
   1  -9  -9   91.40    7.72
   1  -9  -9   83.23    5.41
   1  -9  -8  107.00    8.53
  -1   9   8  135.02    9.23
  -1   9   8  134.41    6.89
  -1   9   8  136.52    8.92
   1  -9  -8  125.63    8.78
   1  -9  -8  121.32    6.63
   1  -9  -7  201.67   11.27
   1  -9  -7  177.18   10.51
   1  -9  -7  193.69   10.82
  -1   9   7  238.44   12.05
  -1   9   7  223.48    8.54
  -1   9   7  197.33   10.74
   1  -9  -7  205.58   11.06
   1  -9  -7  193.07    8.35
   1  -9  -6   15.67    2.99
  -1   9   6   15.48    2.99
   1  -9  -6   12.72    2.84
   1  -9  -6   11.00    2.63
  -1   9   6   15.60    2.04
   1  -9  -6   14.66    3.06
  -1   9   6   13.38    2.73
   1  -9  -6   16.15    2.45
   1  -9  -5   31.52    4.35
   1  -9  -5   32.96    4.31
   1  -9  -5   37.06    3.59
  -1   9   5   17.29    2.49
   1  -9  -5   34.92    4.35
  -1   9   5   36.31    4.34
   1  -9  -5   30.66    4.22
  -1   9   5   30.54    4.21
  -1   9   5   37.05    2.96
   1  -9  -5   35.04    4.47
  -1   9   5   33.54    4.40
  -1   9   5   14.34    2.21
   1  -9  -5   35.04    3.61
   1  -9  -4  125.67    8.35
  -1   9   4   70.83    5.32
   1  -9  -4  128.31    6.93
  -1   9   4  139.07    8.55
   1  -9  -4  125.45    8.13
   1  -9  -4  112.90    7.89
   1  -9  -4  119.10    8.21
  -1   9   4   87.79    4.28
  -1   9   4  141.07    5.41
  -1   9   4  126.99    8.36
  -1   9   4  129.25    8.41
   1  -9  -4  134.02    8.65
   1  -9  -4  120.64    6.80
  -1   9   3  439.40   13.81
   1  -9  -3  511.80   14.33
   1  -9  -3  495.39   16.05
  -1   9   3  519.21   16.21
   1  -9  -3  515.86   16.50
  -1   9   3  503.75   16.35
   1  -9  -3  499.74   16.55
  -1   9   3  427.38    8.93
  -1   9   3  529.89    9.84
  -1   9   3  512.08   16.60
   1  -9  -3  509.86   16.78
   1  -9  -3  500.64   14.04
  -1   9   2  221.08   10.21
   1  -9  -2  200.43    9.40
   1  -9  -2  205.72   10.23
  -1   9   2  221.11   10.36
   1  -9  -2  210.67   10.48
  -1   9   2  219.81   10.69
   1  -9  -2  209.55   10.59
   1  -9  -2  192.29   10.25
  -1   9   2  225.56   10.98
  -1   9   2  220.03    9.45
   1  -9  -2  204.12    9.19
   1  -9  -1  186.99    9.30
  -1   9   1  178.62    9.30
  -1   9   1  180.27    9.28
   1  -9  -1  166.29    9.28
  -1   9   1  190.42    9.83
   1  -9  -1  195.83   10.04
  -1   9   1  190.13    5.61
   1  -9  -1  168.19    9.58
  -1   9   1  183.63    9.87
   1  -9  -1  172.14    8.78
  -1   9   0  791.78   20.35
   1  -9   0  837.46   20.17
  -1   9   0  815.78   19.87
  -1   9   0  804.92   20.24
   1  -9   0  813.28   20.62
   1  -9   0  815.28   20.45
  -1   9   0  796.84   11.90
   1  -9   0  848.09   21.17
  -1   9   0  859.77   21.28
   1  -9   0  847.67   19.64
   1  -9   1   10.45    2.52
  -1   9  -1   10.36    2.53
  -1   9  -1   14.06    2.55
   1  -9   1    8.91    2.05
   1  -9   1   10.11    2.23
  -1   9  -1   13.58    2.57
  -1   9  -1   12.62    1.57
   1  -9   1   12.02    2.53
  -1   9  -1   11.02    2.46
   1  -9   1   13.53    2.64
  -1   9  -2  727.50   20.46
   1  -9   2  624.24   18.81
  -1   9  -2  672.64   17.98
  -1   9  -2  677.72   18.83
   1  -9   2  676.28   19.10
   1  -9   2  670.35   18.84
  -1   9  -2  578.30   11.47
  -1   9  -2  737.67   19.74
   1  -9   2  704.76   19.33
   1  -9   2  681.35   18.44
   1  -9   3   66.08    6.33
  -1   9  -3   78.14    6.77
  -1   9  -3   78.23    6.09
   1  -9   3   76.22    6.36
  -1   9  -3   77.66    6.43
  -1   9  -3   72.06    6.15
   1  -9   3   77.29    6.46
   1  -9   3   75.30    6.35
  -1   9  -3   78.72    6.43
   1  -9   3   72.49    6.18
   1  -9   4    9.72    2.64
  -1   9  -4   10.63    2.61
  -1   9  -4    8.86    1.96
   1  -9   4    7.57    2.22
  -1   9  -4   10.47    2.42
   1  -9   4    9.33    2.47
  -1   9  -4    8.93    2.18
   1  -9   4    9.40    2.14
  -1   9  -4   10.71    2.35
   1  -9   4    8.00    1.62
   1  -9   4    8.70    2.23
   1  -9   5   41.35    5.15
  -1   9  -5   43.77    5.54
  -1   9  -5   49.11    5.16
  -1   9  -5   49.15    5.36
   1  -9   5   46.47    5.29
   1  -9   5   40.99    4.91
  -1   9  -5   42.62    5.15
   1  -9   5   37.19    3.51
  -1   9  -5   49.71    5.40
   1  -9   5   44.66    4.97
   1  -9   5   45.24    5.00
   1  -9   6   22.64    3.88
  -1   9  -6   24.14    3.70
  -1   9  -6   16.78    3.16
   1  -9   6   14.81    2.98
  -1   9  -6   23.05    3.73
   1  -9   6   18.08    3.25
  -1   9  -6   17.42    3.29
   1  -9   6   15.73    3.10
   1  -9   6   19.22    2.74
   1  -9   6   20.83    3.62
   1  -9   7   81.74    7.13
   1  -9   7   73.81    7.29
  -1   9  -7   91.68    7.33
  -1   9  -7   88.09    7.44
  -1   9  -7   88.19    7.44
   1  -9   7   79.78    6.96
   1  -9   7   73.35    5.54
  -1   9  -7   89.65    7.24
   1  -9   7   66.98    6.50
   1  -9   7   86.05    7.52
   1  -9   8    6.93    2.54
   1  -9   8   10.10    2.77
  -1   9  -8    5.88    2.34
  -1   9  -8    6.70    2.24
   1  -9   8    7.96    2.06
   1  -9   8    4.01    2.05
  -1   9  -8    7.50    2.47
   1  -9   8    1.14    1.30
   1  -9   9   90.46    8.36
  -1   9  -9   97.01    8.37
  -1   9  -9  102.52    8.54
   1  -9   9   90.44    6.69
   1  -9   9   85.18    7.27
  -1   9  -9   81.30    7.07
   1  -9   9   80.54    8.56
  -1   9 -10    3.57    2.38
  -1   9 -10    1.63    1.25
   1  -9  10    2.36    1.37
   1  -9  10    0.31    0.82
   1  -9  10    3.89    2.24
   1  -9  11    5.79    2.14
  -1   9 -11    5.94    2.69
  -1   9 -11    6.11    2.44
   1  -9  11    5.54    2.05
   1  -9  11    9.10    2.70
   1  -9  11    6.72    2.61
   1  -9  12    3.21    2.06
  -1   9 -12    2.18    1.72
   1  -9  12    1.26    1.35
   1  -9  12    1.39    1.20
   1  -9  12    1.95    1.82
   1  -9  13    9.05    3.29
  -1   9 -13    8.31    2.98
   1  -9  13    9.18    2.58
   1  -9  13   10.54    3.42
   1  -9  13    8.98    2.42
  -1   9 -13    9.61    3.49
   1  -9  14    3.25    1.79
   1  -9  14    3.49    2.23
  -1   9 -14    3.63    1.86
   1  -9  14    3.52    2.02
   1  -9  15   30.67    4.85
   1  -9  15   33.16    5.42
  -1   8  17    2.23    1.76
  -1   8  16   79.20    8.10
  -1   8  15   25.99    4.49
  -1   8  15   26.82    5.21
   1  -8 -15   25.96    3.94
   1  -8 -15   24.10    4.91
  -1   8  14   85.92    7.91
  -1   8  14   72.21    8.21
   1  -8 -14   74.51    6.74
   1  -8 -14   71.43    8.27
   1  -8 -13   37.86    5.75
  -1   8  13   43.06    5.41
  -1   8  13   28.77    5.20
   1  -8 -13   34.03    4.70
   1  -8 -13   36.95    4.70
  -1   8  12   84.98    7.55
  -1   8  12   88.33    9.28
   1  -8 -12   66.15    6.70
   1  -8 -12   72.47    6.58
  -1   8  11   59.91    6.06
  -1   8  11   77.78    7.59
   1  -8 -11   31.29    4.87
   1  -8 -11   42.00    5.12
   1  -8 -10   57.81    5.53
  -1   8  10   68.05    5.59
  -1   8  10   65.82    6.63
   1  -8 -10   49.87    5.64
  -1   8  10   52.46    5.39
   1  -8 -10   54.65    4.07
   1  -8  -9  489.23   16.31
  -1   8   9  515.72   18.32
  -1   8   9  480.68   16.36
   1  -8  -9  508.92   16.74
   1  -8  -9  464.74   11.95
   1  -8  -8   27.93    3.70
  -1   8   8   33.92    3.57
   1  -8  -8   27.63    4.11
  -1   8   8   32.35    4.32
   1  -8  -8   31.10    4.23
  -1   8   8   28.40    3.80
   1  -8  -8   35.93    4.35
   1  -8  -8   30.57    3.05
   1  -8  -7    3.48    1.56
  -1   8   7    4.39    2.27
   1  -8  -7    3.43    1.64
  -1   8   7    5.07    1.56
   1  -8  -7    2.09    1.45
  -1   8   7    3.93    1.62
   1  -8  -7    3.63    1.20
   1  -8  -7    2.90    1.49
  -1   8   7    0.95    0.77
   1  -8  -6  152.94    8.70
  -1   8   6  175.28    9.52
   1  -8  -6  162.27    9.15
   1  -8  -6  155.04    9.13
  -1   8   6  163.89    6.79
  -1   8   6  168.46    6.78
  -1   8   6  160.66    8.98
   1  -8  -6  164.50    9.17
   1  -8  -6  169.99    7.25
  -1   8   6  134.44    6.32
   1  -8  -5  155.38    8.69
   1  -8  -5  150.26    8.56
  -1   8   5  145.44    8.43
   1  -8  -5  149.54    8.63
  -1   8   5  140.59    6.69
   1  -8  -5  143.16    6.50
  -1   8   5  146.83    5.80
   1  -8  -5  140.20    8.27
  -1   8   5  141.97    8.33
   1  -8  -5  146.40    6.84
  -1   8   5  149.40    6.72
   1  -8  -4    1.40    0.85
   1  -8  -4    0.99    1.23
  -1   8   4    1.21    1.17
   1  -8  -4    1.21    0.94
   1  -8  -4    2.06    1.15
  -1   8   4    4.42    2.32
   1  -8  -4    0.58    0.88
  -1   8   4    4.20    1.47
  -1   8   4    1.71    1.84
  -1   8   4    0.93    1.17
   1  -8  -4    2.19    1.42
   1  -8  -4    1.58    1.02
  -1   8   4    1.61    1.35
  -1   8   3   68.40    5.30
   1  -8  -3   60.09    4.67
   1  -8  -3   72.66    5.66
  -1   8   3   68.59    5.50
   1  -8  -3   56.05    5.10
  -1   8   3   67.62    5.67
   1  -8  -3   69.26    5.71
  -1   8   3   69.00    3.47
  -1   8   3   67.86    3.41
  -1   8   3   66.70    5.61
   1  -8  -3   60.89    5.39
  -1   8   3   69.75    4.83
   1  -8  -3   64.54    4.64
  -1   8   2   26.10    3.47
   1  -8  -2   30.14    3.37
   1  -8  -2   24.43    3.36
  -1   8   2   34.06    4.04
  -1   8   2   33.42    4.07
   1  -8  -2   24.07    3.52
   1  -8  -2   27.92    3.63
  -1   8   2   30.31    2.31
   1  -8  -2   24.72    3.60
  -1   8   2   30.16    3.87
   1  -8  -2   25.24    3.07
  -1   8   2   31.02    3.39
  -1   8   1   55.05    4.82
   1  -8  -1   61.34    4.85
   1  -8  -1   54.94    4.82
  -1   8   1   55.42    4.81
  -1   8   1   50.85    4.80
   1  -8  -1   59.35    5.19
   1  -8  -1   57.63    5.12
  -1   8   1   66.24    3.11
   1  -8  -1   59.35    5.34
  -1   8   1   57.75    5.23
   1  -8  -1   57.18    4.62
   1  -8   0   10.44    2.21
  -1   8   0    7.74    2.26
  -1   8   0    6.96    2.15
   1  -8   0    7.83    1.83
   1  -8   0    5.50    1.85
  -1   8   0    7.96    2.18
  -1   8   0   13.07    1.63
   1  -8   0    7.17    2.08
  -1   8   0    8.85    2.27
   1  -8   0    7.42    1.84
  -1   8  -1   47.59    4.73
   1  -8   1   46.80    4.66
  -1   8  -1   46.22    4.38
   1  -8   1   47.75    4.62
  -1   8  -1   47.87    4.59
   1  -8   1   54.88    4.99
  -1   8  -1   58.55    3.23
  -1   8  -1   44.03    4.47
   1  -8   1   44.77    4.66
   1  -8   1   48.65    4.41
  -1   8  -2    3.32    2.26
   1  -8   2    2.76    1.40
  -1   8  -2    2.36    1.50
   1  -8   2    0.80    0.87
  -1   8  -2    2.23    1.38
   1  -8   2    1.30    0.97
  -1   8  -2    3.45    1.29
   1  -8   2    0.96    0.84
  -1   8  -2    1.72    1.21
   1  -8   2    1.24    1.11
  -1   8  -3  112.10    7.67
   1  -8   3  102.63    7.34
  -1   8  -3  105.48    6.69
  -1   8  -3  103.95    6.88
   1  -8   3  111.06    7.36
  -1   8  -3  105.94    7.06
   1  -8   3  102.73    6.87
  -1   8  -3  104.51    4.98
   1  -8   3   97.60    4.72
   1  -8   3  104.20    7.07
  -1   8  -3  109.59    7.20
   1  -8   3   99.20    6.65
  -1   8  -4  138.94    8.79
   1  -8   4  127.84    8.42
  -1   8  -4  122.10    7.36
  -1   8  -4  133.16    8.01
   1  -8   4  138.28    8.27
   1  -8   4  136.44    7.96
  -1   8  -4  133.55    7.99
   1  -8   4  122.09    5.71
  -1   8  -4  138.81    6.30
  -1   8  -4  127.76    7.94
   1  -8   4  130.59    7.88
   1  -8   4  132.77    8.05
  -1   8  -5  194.30   10.59
   1  -8   5  171.25   10.11
  -1   8  -5  189.16    9.28
   1  -8   5  191.42   10.05
  -1   8  -5  178.16    9.55
   1  -8   5  195.99    9.86
  -1   8  -5  184.62    9.60
   1  -8   5  166.28    7.20
   1  -8   5  180.96    9.40
  -1   8  -5  210.75   10.11
   1  -8   5  199.87   10.08
   1  -8   6    4.61    1.72
   1  -8   6    4.22    1.57
  -1   8  -6    4.38    1.76
   1  -8   6    2.29    1.30
  -1   8  -6    3.04    1.44
  -1   8  -6    1.27    0.82
   1  -8   6    4.31    1.78
   1  -8   6    4.78    1.26
  -1   8  -6    2.42    1.20
   1  -8   6    4.03    1.75
  -1   8  -6    4.47    1.79
   1  -8   7  120.29    8.90
  -1   8  -7  124.36    8.99
   1  -8   7  121.59    8.55
  -1   8  -7  118.93    8.28
   1  -8   7  135.38    8.95
  -1   8  -7  131.55    8.58
   1  -8   7  124.87    8.33
   1  -8   7  118.75    6.78
  -1   8  -7  138.90    8.28
   1  -8   7  126.42    8.07
   1  -8   7  125.97    8.41
   1  -8   8  780.81   23.38
   1  -8   8  850.85   23.39
  -1   8  -8  848.85   22.70
   1  -8   8  803.86   22.35
  -1   8  -8  844.35   22.14
   1  -8   8  910.34   23.07
   1  -8   8  759.46   18.16
  -1   8  -8  865.80   21.39
   1  -8   8  833.44   20.85
   1  -8   8  847.90   22.18
   1  -8   9   32.65    5.03
   1  -8   9   33.83    4.73
  -1   8  -9   29.30    4.40
   1  -8   9   27.07    4.24
  -1   8  -9   33.61    4.58
   1  -8   9   27.06    3.64
   1  -8   9   28.29    4.01
   1  -8   9   25.97    4.00
   1  -8  10  110.96    8.89
  -1   8 -10  117.29    9.11
  -1   8 -10  134.29    9.47
   1  -8  10  118.76    8.03
   1  -8  10  115.90    7.97
   1  -8  10  128.40    9.97
   1  -8  11  144.72   10.56
  -1   8 -11  164.77   10.98
  -1   8 -11  141.63   10.29
   1  -8  11  140.76    9.15
   1  -8  11  125.62    8.67
   1  -8  11  133.36   10.62
   1  -8  12   15.60    3.53
  -1   8 -12   15.54    3.52
  -1   8 -12   17.57    3.46
   1  -8  12   19.74    3.64
   1  -8  12   15.30    3.12
   1  -8  12   15.69    3.91
   1  -8  13   72.63    8.02
  -1   8 -13   75.23    8.04
  -1   8 -13   75.22    7.74
   1  -8  13   64.68    6.74
   1  -8  13   61.60    6.23
   1  -8  13   77.44    8.20
   1  -8  14    4.75    2.60
  -1   8 -14    0.55    0.92
  -1   8 -14    3.97    2.11
   1  -8  14    1.52    1.16
   1  -8  14    2.55    2.01
   1  -8  14    2.84    1.58
  -1   8 -15   68.93    8.61
   1  -8  15   53.67    6.80
   1  -8  15   53.43    7.60
   1  -8  15   48.80    5.62
   1  -8  16    4.60    2.14
  -1   7  18    2.40    2.44
  -1   7  17   17.41    3.98
  -1   7  16   46.35    6.72
  -1   7  16   48.05    6.48
  -1   7  16   53.94    7.13
   1  -7 -16   42.68    6.40
   1  -7 -16   39.91    4.85
  -1   7  15   41.27    5.51
  -1   7  15   50.26    6.66
   1  -7 -15   42.24    6.15
   1  -7 -15   36.19    4.41
  -1   7  14  117.93    9.04
  -1   7  14  104.12    9.40
   1  -7 -14  104.97    9.42
   1  -7 -14  106.16    7.54
  -1   7  13    3.36    1.61
  -1   7  13    5.00    2.27
   1  -7 -13    1.49    1.26
   1  -7 -13    2.58    1.12
  -1   7  12  170.22    9.72
  -1   7  12  142.56   10.03
   1  -7 -12  172.33    9.77
   1  -7 -12  158.23    8.97
  -1   7  11    7.81    2.59
  -1   7  11    8.78    2.15
   1  -7 -11    4.54    1.59
   1  -7 -11    9.36    2.14
   1  -7 -10  198.56   10.96
  -1   7  10  238.43   11.96
  -1   7  10  234.36   10.33
   1  -7 -10  227.58   11.01
  -1   7  10  236.19   10.76
   1  -7 -10  220.87   10.29
   1  -7  -9  197.02    9.63
  -1   7   9  214.53   11.17
   1  -7  -9  171.51   10.40
   1  -7  -9  154.71    9.48
  -1   7   9  193.49    9.04
   1  -7  -9  182.33    9.64
  -1   7   9  185.16    9.53
   1  -7  -9  162.10    6.51
   1  -7  -8  157.53    8.50
  -1   7   8  165.08    9.27
   1  -7  -8  157.53    9.06
   1  -7  -8  180.05    9.84
  -1   7   8  160.88    4.51
  -1   7   8  157.02    7.52
   1  -7  -8  162.19    8.88
  -1   7   8  165.81    8.74
  -1   7   8  146.20    6.08
   1  -7  -8  155.97    6.37
   1  -7  -7  101.54    6.55
   1  -7  -7   90.11    6.78
  -1   7   7  106.28    7.16
   1  -7  -7  100.60    7.05
  -1   7   7  100.48    5.55
  -1   7   7  109.11    5.29
   1  -7  -7   97.99    5.06
  -1   7   7  101.03    6.75
   1  -7  -7   97.56    6.70
  -1   7   7  103.18    4.29
   1  -7  -6   15.72    2.76
   1  -7  -6   11.48    2.45
  -1   7   6   17.15    3.09
  -1   7   6   18.25    2.21
   1  -7  -6   13.70    2.76
  -1   7   6   22.75    3.00
  -1   7   6   19.73    3.30
   1  -7  -6   17.07    2.94
   1  -7  -6   16.27    2.15
  -1   7   6   17.86    2.22
   1  -7  -5  181.89    8.98
  -1   7   5  201.39    9.42
   1  -7  -5  186.37    9.07
   1  -7  -5  188.47    9.28
   1  -7  -5  215.80    7.16
  -1   7   5  210.27    7.44
  -1   7   5  222.04    7.08
  -1   7   5  215.26    9.58
   1  -7  -5  204.51    9.43
   1  -7  -5  194.72    7.19
  -1   7   5  221.62    7.62
   1  -7  -4   17.17    2.74
  -1   7   4   18.20    2.78
   1  -7  -4   14.04    2.52
   1  -7  -4   14.74    2.61
   1  -7  -4   16.18    2.06
  -1   7   4   15.32    2.24
  -1   7   4   17.74    1.83
  -1   7   4   17.09    2.74
  -1   7   4   18.49    2.77
   1  -7  -4   16.39    2.72
   1  -7  -4   14.41    2.01
  -1   7   4   15.72    2.13
   1  -7  -3  391.64   12.74
  -1   7   3  374.61   10.94
   1  -7  -3  374.10   10.44
   1  -7  -3  390.30   12.37
  -1   7   3  379.01   12.15
  -1   7   3  384.62   12.63
   1  -7  -3  376.63   12.46
  -1   7   3  399.82    7.74
  -1   7   3  400.98   12.82
   1  -7  -3  363.88   12.28
   1  -7  -3  386.12   10.45
  -1   7   3  390.57   10.45
   1  -7  -2    4.09    1.35
  -1   7   2    5.43    1.59
   1  -7  -2    4.36    1.29
  -1   7   2    5.55    1.56
   1  -7  -2    3.04    1.15
   1  -7  -2    4.61    1.42
  -1   7   2    5.74    1.69
  -1   7   2    4.62    0.87
   1  -7  -2    3.72    1.36
  -1   7   2    4.98    1.57
  -1   7   2    6.58    1.56
   1  -7  -2    7.32    1.45
  -1   7   1  854.59   17.77
   1  -7  -1  861.98   17.35
   1  -7  -1  901.82   18.28
  -1   7   1  909.94   18.16
  -1   7   1  875.99   18.57
   1  -7  -1  906.39   19.04
   1  -7  -1  879.38   18.57
  -1   7   1  977.49   10.84
   1  -7  -1  930.95   19.43
  -1   7   1  914.85   19.15
   1  -7  -1  932.52   17.32
   1  -7   0  234.57    9.47
  -1   7   0  252.27   10.00
  -1   7   0  265.29    9.76
  -1   7   0  264.23   10.16
   1  -7   0  255.86   10.07
   1  -7   0  264.76   10.04
  -1   7   0  270.80    5.97
   1  -7   0  246.01    9.98
  -1   7   0  243.53    9.95
   1  -7   0  252.02    9.27
  -1   7  -1   10.77    2.26
   1  -7   1   10.74    2.19
  -1   7  -1   12.44    2.07
   1  -7   1    9.82    1.90
  -1   7  -1   17.10    2.63
   1  -7   1   11.17    2.06
  -1   7  -1   13.58    1.44
   1  -7   1   12.35    2.23
  -1   7  -1   11.96    2.23
   1  -7   1   11.48    2.01
  -1   7  -2  311.94   11.79
   1  -7   2  314.31   11.86
  -1   7  -2  306.41   10.56
   1  -7   2  330.33   11.60
  -1   7  -2  326.20   11.34
   1  -7   2  314.57   11.10
  -1   7  -2  307.05   11.14
   1  -7   2  295.20    7.30
  -1   7  -2  312.14    7.47
   1  -7   2  311.50   11.26
  -1   7  -2  334.71   11.60
   1  -7   2  321.48   11.02
   1  -7   3   22.18    3.41
  -1   7  -3   23.69    3.59
  -1   7  -3   25.52    3.02
   1  -7   3   23.75    3.23
  -1   7  -3   23.55    3.22
   1  -7   3   22.02    2.96
  -1   7  -3   23.08    3.07
  -1   7  -3   22.65    2.28
   1  -7   3   20.82    2.12
   1  -7   3   20.10    3.05
  -1   7  -3   25.67    3.27
   1  -7   3   21.31    2.89
   1  -7   4  259.15   11.45
  -1   7  -4  251.00   11.15
  -1   7  -4  259.12   10.05
   1  -7   4  274.80   11.01
  -1   7  -4  259.58   10.65
   1  -7   4  258.22   10.36
  -1   7  -4  261.27   10.42
   1  -7   4  243.02    7.82
  -1   7  -4  287.71    8.68
   1  -7   4  261.17   10.58
  -1   7  -4  269.52   10.85
   1  -7   4  249.13   10.34
   1  -7   5    2.40    1.49
  -1   7  -5    1.92    1.22
   1  -7   5    3.38    1.20
  -1   7  -5    2.53    1.36
   1  -7   5    1.03    0.48
  -1   7  -5    2.61    1.02
   1  -7   5    0.72    0.48
  -1   7  -5    1.55    1.12
   1  -7   5    2.09    1.04
   1  -7   5    0.93    0.94
  -1   7  -5    2.14    1.31
   1  -7   6   82.27    6.38
   1  -7   6   79.86    6.35
  -1   7  -6   71.16    5.86
   1  -7   6   75.77    5.85
  -1   7  -6   75.98    5.92
   1  -7   6   78.85    5.05
  -1   7  -6   79.25    5.24
   1  -7   6   73.87    5.66
  -1   7  -6   79.99    5.94
  -1   7  -6   79.51    6.52
   1  -7   6   70.83    6.33
  -1   7  -7    2.75    2.11
   1  -7   7    1.47    1.76
   1  -7   7    2.34    1.43
   1  -7   7    1.48    1.23
  -1   7  -7    1.91    1.93
   1  -7   7    1.13    1.11
  -1   7  -7    2.08    1.64
   1  -7   7    2.34    1.08
  -1   7  -7    2.46    1.50
  -1   7  -7    4.30    2.11
   1  -7   7    0.15    0.67
   1  -7   7    1.37    1.46
   1  -7   8  131.81    9.18
  -1   7  -8  142.89    9.35
   1  -7   8  129.42    8.68
   1  -7   8  136.41    8.78
  -1   7  -8  159.10    9.64
  -1   7  -8  161.31    9.47
   1  -7   8  128.78    8.22
   1  -7   8  137.98    7.60
  -1   7  -8  130.30    7.65
   1  -7   8  133.48    7.91
  -1   7  -8  152.18    8.56
   1  -7   8  130.42    8.33
   1  -7   9    2.85    1.57
  -1   7  -9    1.99    1.38
   1  -7   9    2.40    1.33
   1  -7   9    1.25    0.75
  -1   7  -9    2.19    1.50
   1  -7   9    3.33    1.47
  -1   7  -9   -0.63    1.04
  -1   7  -9    3.27    1.43
   1  -7   9    2.98    1.20
   1  -7   9    2.86    1.27
   1  -7   9    2.65    1.59
   1  -7  10    1.82    0.92
   1  -7  10    2.22    1.79
  -1   7 -10    1.82    1.61
   1  -7  10    1.54    1.22
  -1   7 -10    1.42    1.46
  -1   7 -10    1.58    1.43
   1  -7  10    3.49    1.59
   1  -7  10    1.76    0.99
   1  -7  10    1.88    1.50
   1  -7  11   10.85    2.67
  -1   7 -11   18.61    3.82
  -1   7 -11   20.80    4.28
   1  -7  11   11.49    2.68
   1  -7  11   14.42    2.86
   1  -7  11   16.38    3.77
   1  -7  12   61.52    6.93
  -1   7 -12   52.33    6.37
  -1   7 -12   61.00    6.56
   1  -7  12   61.26    6.27
   1  -7  12   62.71    6.02
   1  -7  12   68.56    7.38
   1  -7  13   38.37    5.71
  -1   7 -13   39.64    5.62
  -1   7 -13   43.39    5.69
   1  -7  13   42.55    5.40
   1  -7  13   35.23    4.69
   1  -7  13   34.07    5.67
   1  -7  14    4.16    2.46
  -1   7 -14    2.71    1.90
  -1   7 -14    1.68    1.32
   1  -7  14    1.25    1.44
   1  -7  14    1.61    1.19
   1  -7  14    4.13    2.01
   1  -7  15   31.03    5.35
  -1   7 -15   26.92    5.11
  -1   7 -15   35.41    5.57
   1  -7  15   24.88    4.05
   1  -7  15   30.09    5.29
   1  -7  15   24.63    4.73
  -1   7 -16   13.42    3.91
   1  -7  16    7.15    2.35
   1  -7  16   13.20    4.07
   1  -7  16   11.24    3.22
   1  -7  17   87.98    9.27
  -1   6  18    1.06    1.43
  -1   6  17    7.99    3.39
  -1   6  17    8.75    3.32
   1  -6 -16  112.81   10.37
  -1   6  16  117.03    9.87
   1  -6 -16   99.08    6.97
  -1   6  16  103.15    9.66
  -1   6  16   99.19    9.98
  -1   6  15   23.15    4.46
  -1   6  15   22.49    4.46
  -1   6  15   21.57    4.36
   1  -6 -15   19.18    2.98
   1  -6 -15   13.64    3.71
  -1   6  14   53.75    6.40
  -1   6  14   58.20    6.90
   1  -6 -14   42.27    4.47
   1  -6 -14   40.22    5.78
  -1   6  13    0.68    0.26
  -1   6  13    3.21    1.68
   1  -6 -13    0.93    0.82
   1  -6 -13    0.62    1.26
   1  -6 -12   25.73    5.33
  -1   6  12   41.86    5.55
  -1   6  12   28.07    4.49
   1  -6 -12   26.10    3.66
   1  -6 -12   25.94    3.64
   1  -6 -11   14.73    2.68
  -1   6  11   20.15    3.34
   1  -6 -11   10.02    2.64
  -1   6  11   17.35    3.54
   1  -6 -11    7.79    2.35
  -1   6  11   17.97    2.89
   1  -6 -11   16.87    2.86
  -1   6  10   39.69    4.71
   1  -6 -10   26.16    3.86
   1  -6 -10   35.63    4.58
  -1   6  10   34.91    3.95
   1  -6 -10   36.27    4.00
   1  -6 -10   31.70    3.83
   1  -6  -9   46.83    4.38
  -1   6   9   55.15    5.66
   1  -6  -9   46.72    4.91
   1  -6  -9   42.71    4.70
  -1   6   9   46.93    4.82
  -1   6   9   53.75    4.86
   1  -6  -9   51.88    4.73
  -1   6   9   42.91    3.15
   1  -6  -8    6.79    1.79
  -1   6   8    6.40    0.63
  -1   6   8    6.03    1.68
   1  -6  -8    8.73    2.17
   1  -6  -8    6.09    1.20
  -1   6   8   10.38    2.14
   1  -6  -8    5.50    2.01
  -1   6   8    7.58    1.83
   1  -6  -8    7.35    1.88
  -1   6   8    5.82    1.13
   1  -6  -7   99.69    6.09
   1  -6  -7   92.33    6.52
  -1   6   7  103.57    7.58
   1  -6  -7  100.61    7.09
  -1   6   7   97.47    3.44
  -1   6   7  104.95    6.05
  -1   6   7  100.73    6.40
   1  -6  -7   88.57    6.00
  -1   6   7   94.41    4.49
   1  -6  -7   97.71    4.60
   1  -6  -6  349.47   11.49
   1  -6  -6  349.08   12.06
  -1   6   6  361.35   12.38
   1  -6  -6  371.10   12.64
  -1   6   6  372.65    9.69
  -1   6   6  376.51    8.95
   1  -6  -6  342.01    8.63
  -1   6   6  385.47   12.12
   1  -6  -6  324.70   11.34
  -1   6   6  372.82    7.81
   1  -6  -5    2.99    1.29
  -1   6   5    4.29    1.09
   1  -6  -5    2.34    0.69
   1  -6  -5    4.39    1.50
  -1   6   5    4.10    1.85
   1  -6  -5    1.33    1.08
  -1   6   5    5.22    1.41
  -1   6   5    2.62    1.37
   1  -6  -5    4.50    1.39
  -1   6   5    3.10    0.92
   1  -6  -5    2.76    0.72
  -1   6   4   35.42    2.88
   1  -6  -4   41.28    2.94
   1  -6  -4   44.39    4.13
  -1   6   4   38.84    3.69
   1  -6  -4   38.06    3.69
  -1   6   4   41.18    3.84
  -1   6   4   37.34    2.56
   1  -6  -4   34.44    3.54
  -1   6   4   42.43    3.90
  -1   6   4   39.82    2.95
   1  -6  -4   34.00    2.73
   1  -6  -3  267.97    8.05
  -1   6   3  278.56    8.84
  -1   6   3  278.89    9.93
   1  -6  -3  272.00    9.60
   1  -6  -3  267.58    9.86
  -1   6   3  272.22    9.97
  -1   6   3  273.03    6.15
  -1   6   3  281.34    9.97
   1  -6  -3  268.31    9.81
   1  -6  -3  268.01    7.87
  -1   6   3  272.96    7.97
   1  -6  -2  204.95    7.39
  -1   6   2  188.78    7.38
  -1   6   2  199.96    7.94
   1  -6  -2  194.90    7.92
   1  -6  -2  206.73    8.39
  -1   6   2  217.32    8.69
   1  -6  -2  202.24    8.39
  -1   6   2  202.18    4.76
  -1   6   2  210.57    8.54
   1  -6  -2  222.92    8.74
   1  -6  -2  182.67    6.81
  -1   6   2  202.62    7.05
   1  -6  -1   16.69    2.34
  -1   6   1   15.06    2.74
   1  -6  -1   14.36    2.12
  -1   6   1   18.42    3.05
  -1   6   1   21.69    3.00
   1  -6  -1   14.34    2.36
   1  -6  -1   12.08    2.06
  -1   6   1   21.41    1.74
   1  -6  -1   14.67    2.31
  -1   6   1   15.29    2.41
  -1   6   1   15.26    2.27
   1  -6  -1   15.27    2.14
   1  -6   0   60.65    4.44
  -1   6   0   54.76    4.38
  -1   6   0   61.94    4.38
  -1   6   0   73.64    5.04
   1  -6   0   66.01    4.79
   1  -6   0   66.26    4.70
  -1   6   0   70.60    2.77
   1  -6   0   57.29    4.41
  -1   6   0   68.22    4.81
   1  -6   0   60.05    4.13
  -1   6  -1   91.42    5.74
   1  -6   1   93.50    5.77
  -1   6  -1   94.60    5.32
   1  -6   1   92.09    5.63
  -1   6  -1   99.19    5.74
   1  -6   1   89.96    5.49
  -1   6  -1  104.15    3.66
   1  -6   1   93.97    5.75
  -1   6  -1  100.32    5.93
   1  -6   1   97.64    5.38
   1  -6   2   24.95    3.26
  -1   6  -2   41.60    5.00
  -1   6  -2   32.33    3.40
   1  -6   2   28.17    3.18
  -1   6  -2   34.10    3.80
  -1   6  -2   30.57    3.39
   1  -6   2   29.88    3.26
   1  -6   2   25.98    2.05
  -1   6  -2   44.00    3.23
   1  -6   2   27.48    3.42
  -1   6  -2   34.79    3.77
   1  -6   2   27.25    3.16
  -1   6  -3  319.28   11.38
   1  -6   3  300.21   11.05
  -1   6  -3  308.63    9.82
   1  -6   3  308.19   10.71
  -1   6  -3  303.41   10.55
   1  -6   3  319.44   10.42
  -1   6  -3  300.67   10.16
  -1   6  -3  311.58    7.85
   1  -6   3  296.27    7.53
  -1   6  -3  290.85   10.36
   1  -6   3  291.15   10.25
   1  -6   3  298.74   10.29
   1  -6   4   55.07    4.63
   1  -6   4   52.16    4.50
  -1   6  -4   53.16    4.50
   1  -6   4   51.54    4.28
  -1   6  -4   56.91    4.50
  -1   6  -4   63.54    3.97
   1  -6   4   49.95    3.32
  -1   6  -4   59.16    4.80
   1  -6   4   51.96    4.33
   1  -6   4   49.89    4.73
  -1   6  -4   57.25    5.11
   1  -6   5   58.87    4.93
   1  -6   5   61.20    4.98
  -1   6  -5   56.41    4.79
   1  -6   5   59.96    4.82
  -1   6  -5   53.16    4.53
  -1   6  -5   58.49    4.05
   1  -6   5   58.26    3.89
   1  -6   5   54.66    4.64
  -1   6  -5   61.89    4.76
  -1   6  -5   58.44    5.13
   1  -6   5   53.48    5.02
   1  -6   6  559.05   16.90
  -1   6  -6  630.55   17.39
   1  -6   6  555.75   15.97
  -1   6  -6  622.11   16.58
   1  -6   6  592.46   16.29
   1  -6   6  601.78   15.66
  -1   6  -6  599.70   15.69
  -1   6  -6  585.37   13.78
   1  -6   6  556.91   13.19
   1  -6   6  572.17   15.03
  -1   6  -6  633.98   15.76
   1  -6   6  609.90   16.12
  -1   6  -7  175.01    9.42
   1  -6   7  148.20    9.11
   1  -6   7  167.60    9.04
   1  -6   7  184.90    9.37
  -1   6  -7  171.43    9.17
   1  -6   7  179.81    8.89
  -1   6  -7  173.61    8.76
   1  -6   7  171.71    7.84
  -1   6  -7  167.11    7.91
   1  -6   7  169.83    8.27
  -1   6  -7  179.49    8.47
   1  -6   7  171.52    8.70
  -1   6  -8  204.53   10.43
   1  -6   8  199.96   10.71
   1  -6   8  197.20   10.19
  -1   6  -8  221.98   10.69
   1  -6   8  212.00   10.53
   1  -6   8  211.84   10.05
  -1   6  -8  212.09    9.97
  -1   6  -8  216.91    9.46
   1  -6   8  203.70    9.08
   1  -6   8  204.23    9.29
   1  -6   8  214.66    9.86
  -1   6  -9   54.18    5.48
   1  -6   9   62.58    6.08
   1  -6   9   48.60    5.34
  -1   6  -9   60.07    5.70
   1  -6   9   55.46    5.55
   1  -6   9   54.50    5.31
  -1   6  -9   47.33    4.94
   1  -6   9   53.71    4.89
  -1   6  -9   57.19    5.17
   1  -6   9   49.14    4.73
   1  -6   9   59.95    5.36
   1  -6  10  265.21   12.98
  -1   6 -10  278.54   12.74
   1  -6  10  275.91   13.05
   1  -6  10  271.16   12.87
  -1   6 -10  264.84   12.62
  -1   6 -10  276.27   12.40
   1  -6  10  292.64   12.85
  -1   6 -10  275.39   11.98
   1  -6  10  254.36   11.36
   1  -6  10  269.89   11.04
   1  -6  10  248.37   11.25
   1  -6  11   22.71    3.85
  -1   6 -11   22.24    3.84
   1  -6  11   20.81    3.61
  -1   6 -11   27.68    4.04
   1  -6  11   22.25    3.76
  -1   6 -11   22.75    3.69
   1  -6  11   17.58    3.01
  -1   6 -11   24.56    3.87
   1  -6  11   26.48    4.44
   1  -6  12  114.19    8.99
  -1   6 -12  123.48    9.36
  -1   6 -12  116.58    8.73
  -1   6 -12   92.89    7.75
   1  -6  12  112.65    8.45
   1  -6  12  122.10    7.80
   1  -6  12  115.19    9.00
   1  -6  13  111.03    9.34
  -1   6 -13  116.40    9.62
  -1   6 -13  115.23    8.88
   1  -6  13   98.84    8.40
   1  -6  13  107.01    7.52
   1  -6  13  108.13    9.15
   1  -6  14   55.27    6.75
  -1   6 -14   45.21    6.04
  -1   6 -14   50.58    6.27
   1  -6  14   47.98    5.98
   1  -6  14   46.57    5.10
   1  -6  14   55.27    6.72
   1  -6  15  102.47    9.54
  -1   6 -15  100.39    9.59
  -1   6 -15  102.18    9.06
   1  -6  15  112.28    9.66
   1  -6  15   76.02    6.71
   1  -6  15  100.07    8.94
   1  -6  16    7.91    2.67
  -1   6 -16   10.65    3.53
  -1   6 -16   12.35    3.66
   1  -6  16    8.99    2.40
   1  -6  16    8.05    2.80
   1  -6  16    8.15    2.74
   1  -6  17   36.02    6.47
  -1   6 -17   41.72    6.77
   1  -6  18    3.89    2.14
  -1   5  18    4.38    2.60
  -1   5  18    1.65    1.77
  -1   5  17    2.20    2.15
   1  -5 -17    4.97    2.15
  -1   5  17    2.62    1.63
  -1   5  17    5.81    2.36
  -1   5  16    3.26    2.59
   1  -5 -16    2.46    1.98
  -1   5  16    2.04    2.07
  -1   5  16    3.37    2.28
   1  -5 -16    1.20    1.01
  -1   5  15   14.41    3.32
   1  -5 -15   10.95    2.94
  -1   5  15    7.31    2.13
  -1   5  15    8.81    2.95
   1  -5 -15   12.03    2.31
  -1   5  14   -0.26    1.21
  -1   5  14    2.01    1.70
  -1   5  14    1.56    1.39
   1  -5 -14    4.38    2.30
   1  -5 -14    1.43    1.12
  -1   5  13   99.10    7.91
  -1   5  13   89.83    7.87
   1  -5 -13   94.25    8.21
   1  -5 -13   93.46    6.09
  -1   5  12    5.02    2.28
  -1   5  12    3.11    1.90
   1  -5 -12    1.52    0.98
   1  -5 -12    2.45    1.25
   1  -5 -11  173.09    8.02
   1  -5 -11  172.03   10.17
  -1   5  11  178.77    9.53
   1  -5 -11  176.83   10.38
  -1   5  11  172.55   10.07
   1  -5 -11  201.08   10.76
   1  -5 -11  176.46    8.63
   1  -5 -10  115.22    6.43
  -1   5  10  114.45    7.13
   1  -5 -10  111.81    7.64
   1  -5 -10  114.73    7.80
  -1   5  10  113.60    7.86
  -1   5  10  120.84    6.71
   1  -5 -10  114.89    6.82
  -1   5  10  120.38    5.25
   1  -5  -9   62.46    4.69
   1  -5  -9   73.20    5.98
  -1   5   9   74.17    5.98
  -1   5   9   72.57    5.39
   1  -5  -9   69.46    5.82
   1  -5  -9   79.50    5.40
  -1   5   9   69.17    4.96
  -1   5   9   70.48    3.83
   1  -5  -8  186.71    7.93
  -1   5   8  188.75    9.12
   1  -5  -8  179.25    8.99
   1  -5  -8  179.97    9.09
  -1   5   8  181.28    8.00
  -1   5   8  192.58    8.12
   1  -5  -8  173.55    8.02
  -1   5   8  190.75    6.03
   1  -5  -7   71.63    4.73
   1  -5  -7   67.41    5.26
  -1   5   7   71.89    5.40
   1  -5  -7   66.44    5.21
  -1   5   7   66.37    1.92
  -1   5   7   66.01    4.38
  -1   5   7   74.33    4.97
   1  -5  -7   72.03    4.93
  -1   5   7   74.76    3.63
   1  -5  -7   68.43    3.47
   1  -5  -6  282.01    9.41
  -1   5   6  301.99   10.79
   1  -5  -6  283.63   10.22
   1  -5  -6  280.85   10.59
  -1   5   6  290.73    5.65
  -1   5   6  284.28    8.43
  -1   5   6  299.36    9.89
   1  -5  -6  282.38    9.66
   1  -5  -6  277.15    6.98
  -1   5   6  297.43    7.16
   1  -5  -5  346.79   10.24
   1  -5  -5  327.11    6.63
  -1   5   5  377.86    7.39
   1  -5  -5  382.69   11.73
   1  -5  -5  338.57   10.80
  -1   5   5  335.24   10.72
  -1   5   5  349.45    8.52
   1  -5  -5  341.68   10.35
  -1   5   5  369.46   10.72
  -1   5   5  369.18    7.88
   1  -5  -5  354.59    7.86
  -1   5   4  514.04    9.60
   1  -5  -4  531.17    9.40
   1  -5  -4  518.68   13.11
   1  -5  -4  526.47   12.86
  -1   5   4  515.39   12.79
  -1   5   4  538.51   13.40
  -1   5   4  525.82    9.30
  -1   5   4  572.23   13.17
   1  -5  -4  510.32   12.45
   1  -5  -4  509.13    9.47
  -1   5   4  493.49    9.23
   1  -5  -3  860.12   12.81
  -1   5   3  800.91   13.03
   1  -5  -3  879.00   16.62
  -1   5   3  843.81   16.28
  -1   5   3  842.37   15.72
   1  -5  -3  834.42   15.52
  -1   5   3  814.37   10.14
  -1   5   3  888.43   16.15
   1  -5  -3  858.86   16.02
  -1   5   3  867.63   12.53
   1  -5  -3  847.16   12.47
  -1   5   2  149.86    6.02
   1  -5  -2  151.41    5.80
  -1   5   2  142.93    6.20
   1  -5  -2  147.40    6.29
   1  -5  -2  153.85    6.77
  -1   5   2  153.01    6.83
  -1   5   2  146.63    3.62
  -1   5   2  152.15    6.68
   1  -5  -2  144.65    6.54
  -1   5   2  150.75    5.45
   1  -5  -2  138.93    5.20
  -1   5   1  243.06    8.02
   1  -5  -1  234.62    7.76
  -1   5   1  246.21    7.91
   1  -5  -1  247.65    8.04
  -1   5   1  251.88    8.56
   1  -5  -1  272.74    8.91
   1  -5  -1  245.34    8.25
  -1   5   1  249.15    4.29
   1  -5  -1  243.06    8.39
  -1   5   1  242.69    8.40
  -1   5   1  250.27    7.25
   1  -5  -1  234.87    7.10
  -1   5   0  545.44   12.48
   1  -5   0  539.51   12.35
  -1   5   0  570.74   12.02
   1  -5   0  567.80   12.03
   1  -5   0  583.25   13.01
  -1   5   0  556.29   12.63
   1  -5   0  560.63   12.29
  -1   5   0  573.68    6.71
   1  -5   0  565.23   12.92
  -1   5   0  553.77   12.65
  -1   5  -1  743.17   15.26
   1  -5   1  703.14   14.61
  -1   5  -1  742.68   13.73
  -1   5  -1  764.64   14.82
   1  -5   1  744.64   14.84
  -1   5  -1  724.38   14.09
   1  -5   1  741.91   14.23
   1  -5   1  695.59    8.52
  -1   5  -1  710.23    8.72
   1  -5   1  731.29   14.66
  -1   5  -1  757.50   15.00
   1  -5   1  745.12   13.75
  -1   5  -2    0.47    0.73
   1  -5   2   -0.07    0.45
  -1   5  -2    0.87    0.38
  -1   5  -2    1.27    0.63
   1  -5   2    1.14    0.71
  -1   5  -2    0.88    0.36
   1  -5   2    0.50    0.40
  -1   5  -2    1.49    0.64
   1  -5   2    1.03    0.60
   1  -5   2    0.82    0.40
  -1   5  -2    2.17    0.92
   1  -5   2    1.19    0.78
   1  -5   3  223.35    8.38
  -1   5  -3  254.89    9.04
   1  -5   3  245.02    8.92
   1  -5   3  252.69    8.48
  -1   5  -3  245.46    8.47
   1  -5   3  238.49    6.30
  -1   5  -3  269.50    7.05
   1  -5   3  240.52    8.54
  -1   5  -3  243.55    8.77
   1  -5   3  246.75    9.47
  -1   5  -3  262.11    9.79
   1  -5   4   77.62    5.24
  -1   5  -4   81.34    5.26
   1  -5   4   91.53    5.57
  -1   5  -4   75.65    4.81
   1  -5   4   82.91    5.00
   1  -5   4   74.54    3.94
  -1   5  -4   90.43    4.56
  -1   5  -4   90.25    5.33
   1  -5   4   80.19    4.97
   1  -5   4   73.89    5.49
  -1   5  -4   82.80    5.72
   1  -5   5  274.65   10.73
  -1   5  -5  294.70   10.95
   1  -5   5  268.91   10.03
   1  -5   5  285.47   10.38
  -1   5  -5  265.47    9.88
   1  -5   5  280.01    9.64
  -1   5  -5  295.61    9.89
  -1   5  -5  305.21    8.98
   1  -5   5  289.19    8.51
  -1   5  -5  287.50    9.82
   1  -5   5  279.72    9.64
   1  -5   5  304.99   10.38
   1  -5   6  178.79    8.35
   1  -5   6  189.48    8.72
  -1   5  -6  179.33    8.46
  -1   5  -6  171.09    8.03
   1  -5   6  185.28    8.25
   1  -5   6  183.05    7.37
  -1   5  -6  203.75    8.31
  -1   5  -6  183.42    8.06
   1  -5   6  178.61    7.88
   1  -5   6  175.60    9.15
  -1   5  -6  197.98    9.65
   1  -5   7    5.29    1.64
  -1   5  -7    3.85    1.31
   1  -5   7    4.42    1.52
  -1   5  -7    4.70    1.14
   1  -5   7    3.14    1.22
   1  -5   7    5.27    1.41
  -1   5  -7    5.95    1.63
   1  -5   7    4.94    1.38
   1  -5   7    4.41    1.41
  -1   5  -7    4.86    1.56
   1  -5   8  192.12    9.10
   1  -5   8  181.17    9.21
  -1   5  -8  169.44    9.11
  -1   5  -8  174.04    8.64
   1  -5   8  180.77    8.80
   1  -5   8  167.38    8.19
  -1   5  -8  193.39    8.93
   1  -5   8  167.19    7.96
  -1   5  -8  173.77    9.31
   1  -5   8  167.91    9.54
   1  -5   9   14.35    2.62
   1  -5   9   15.40    2.79
  -1   5  -9   16.57    3.02
  -1   5  -9   13.44    2.06
  -1   5  -9   11.92    2.41
   1  -5   9   16.32    2.81
  -1   5  -9   11.46    2.34
   1  -5   9    9.88    2.12
   1  -5   9   15.47    2.55
   1  -5   9   13.35    2.78
  -1   5  -9   12.38    2.55
   1  -5  10   72.36    6.08
   1  -5  10   66.75    6.23
  -1   5 -10   77.43    7.11
  -1   5 -10   51.36    4.64
   1  -5  10   71.00    6.22
  -1   5 -10   85.14    6.77
   1  -5  10   74.41    6.34
  -1   5 -10   83.69    6.68
   1  -5  10   75.74    5.72
  -1   5 -10   82.12    6.88
   1  -5  10   65.25    6.27
   1  -5  11    4.76    2.45
  -1   5 -11    3.10    1.75
  -1   5 -11    3.92    2.80
  -1   5 -11    4.43    1.91
   1  -5  11    3.77    1.69
  -1   5 -11    2.73    2.24
   1  -5  11    4.66    1.96
  -1   5 -11    5.68    2.52
   1  -5  11    1.02    1.23
   1  -5  11    2.46    1.31
  -1   5 -12   24.61    3.82
  -1   5 -12   21.70    4.04
  -1   5 -12   19.60    3.70
   1  -5  12   17.95    3.44
  -1   5 -12   23.21    3.84
   1  -5  12   18.96    3.53
   1  -5  12   19.43    3.00
   1  -5  12   17.54    3.44
  -1   5 -12   20.54    3.63
  -1   5 -13   48.26    6.16
   1  -5  13   43.25    5.38
   1  -5  13   40.45    4.51
   1  -5  13   38.87    5.08
  -1   5 -13   29.07    4.30
  -1   5 -14   86.91    8.22
  -1   5 -14   82.76    7.93
   1  -5  14   82.89    7.78
   1  -5  14   81.68    6.48
   1  -5  14   99.75    8.50
  -1   5 -15    5.11    2.36
  -1   5 -15    5.75    2.72
   1  -5  15    5.19    2.33
   1  -5  15    8.37    2.33
   1  -5  15    6.72    2.72
   1  -5  16   25.13    4.78
  -1   5 -16   26.38    4.89
   1  -5  16   21.61    4.33
  -1   5 -16   28.02    4.76
   1  -5  16   25.94    3.88
   1  -5  16   24.55    4.50
  -1   5 -17   14.75    4.14
   1  -5  17   22.34    4.42
   1  -5  17   17.61    4.20
   1  -5  17   19.73    4.20
   1  -5  18   43.39    6.06
  -1   4  18    6.32    2.33
  -1   4  18    5.55    2.41
  -1   4  17   32.37    5.51
   1  -4 -17   37.49    6.13
  -1   4  17   38.19    6.33
  -1   4  17   39.38    6.13
  -1   4  16    5.13    2.18
   1  -4 -16    3.76    2.25
  -1   4  16    4.93    2.34
  -1   4  16    2.11    1.25
   1  -4 -16    2.51    1.11
  -1   4  15   16.14    4.28
   1  -4 -15   24.16    5.14
  -1   4  15   21.03    4.47
  -1   4  15   19.60    4.76
   1  -4 -15   18.35    2.69
  -1   4  14    4.94    2.39
  -1   4  14    4.96    2.11
   1  -4 -14    3.56    1.57
   1  -4 -14    3.20    1.23
  -1   4  13   76.89    6.93
   1  -4 -13   66.92    6.29
  -1   4  13   72.93    7.02
  -1   4  13   75.69    7.22
   1  -4 -13   60.80    6.45
   1  -4 -13   67.39    4.81
  -1   4  12  159.46   10.04
   1  -4 -12  132.43    8.37
   1  -4 -12  132.92    9.60
  -1   4  12  147.03   10.45
  -1   4  12  120.92    9.03
   1  -4 -12  114.41    6.16
   1  -4 -12  138.72    9.40
   1  -4 -11   12.06    2.02
   1  -4 -11    5.02    1.57
   1  -4 -11   11.41    2.31
  -1   4  11   11.23    2.72
  -1   4  11    9.15    2.14
   1  -4 -11   11.45    2.30
  -1   4  11    7.24    1.66
  -1   4  11    8.83    1.50
   1  -4 -10   47.21    3.82
   1  -4 -10   39.62    4.59
   1  -4 -10   47.64    4.91
  -1   4  10   49.03    5.06
   1  -4 -10   45.75    4.47
  -1   4  10   58.51    5.52
  -1   4  10   47.26    4.09
   1  -4 -10   47.81    4.14
  -1   4  10   41.32    3.02
   1  -4  -9    5.18    1.25
   1  -4  -9    5.09    1.47
   1  -4  -9    3.16    1.03
  -1   4   9    4.22    1.31
  -1   4   9    4.50    1.66
   1  -4  -9    3.81    1.28
  -1   4   9    4.75    1.08
   1  -4  -9    5.10    1.39
  -1   4   9    3.24    0.78
   1  -4  -8   15.07    2.14
   1  -4  -8   18.44    2.47
  -1   4   8   22.15    3.20
   1  -4  -8   18.03    2.80
   1  -4  -8   16.03    2.60
  -1   4   8   17.74    3.25
  -1   4   8   16.81    2.65
  -1   4   8   16.92    1.71
   1  -4  -8   15.29    2.32
   1  -4  -7   32.12    2.95
   1  -4  -7   33.47    3.48
  -1   4   7   34.27    3.56
  -1   4   7   34.99    3.23
   1  -4  -7   32.43    3.51
   1  -4  -7   34.92    3.12
  -1   4   7   33.27    3.07
   1  -4  -7   32.53    3.01
  -1   4   7   34.55    2.27
   1  -4  -6  135.25    5.89
  -1   4   6  133.75    6.70
   1  -4  -6  139.41    6.83
   1  -4  -6  135.46    6.83
  -1   4   6  141.11    6.01
  -1   4   6  146.11    4.45
   1  -4  -6  134.99    4.31
   1  -4  -6  131.37    6.06
  -1   4   6  146.18    6.27
  -1   4   6  151.26    2.66
   1  -4  -5    8.28    1.70
   1  -4  -5    8.76    0.90
  -1   4   5    6.53    0.76
   1  -4  -5    6.63    1.44
  -1   4   5    7.43    2.12
  -1   4   5    7.93    2.31
   1  -4  -5    6.44    1.44
  -1   4   5   11.90    2.40
   1  -4  -5    6.62    1.38
  -1   4   5    8.47    1.05
   1  -4  -5    7.20    1.02
   1  -4  -4  127.03    3.92
  -1   4   4  130.42    4.01
   1  -4  -4  119.93    5.92
   1  -4  -4  127.38    5.89
  -1   4   4  126.64    5.91
  -1   4   4  115.89    4.32
  -1   4   4  132.14    5.73
   1  -4  -4  126.97    5.63
  -1   4   4  142.37    4.29
   1  -4  -4  119.98    3.93
   1  -4  -3  159.79    4.96
  -1   4   3  159.97    5.01
   1  -4  -3  164.26    6.56
   1  -4  -3  165.87    6.38
  -1   4   3  167.94    6.53
  -1   4   3  163.26    4.37
  -1   4   3  163.98    6.89
   1  -4  -3  165.31    6.34
  -1   4   3  168.36    6.52
  -1   4   3  192.50    5.14
   1  -4  -3  171.35    4.79
   1  -4  -2   74.16    3.58
  -1   4   2   68.21    3.49
   1  -4  -2   73.23    4.06
  -1   4   2   73.45    3.97
   1  -4  -2   74.67    4.28
  -1   4   2   72.55    4.26
  -1   4   2   74.87    2.39
  -1   4   2   74.16    4.17
   1  -4  -2   72.85    4.12
   1  -4  -2   74.50    3.30
  -1   4   2   72.47    3.30
   1  -4  -1  172.07    5.93
  -1   4   1  165.26    5.79
  -1   4   1  163.22    5.81
   1  -4  -1  183.03    6.17
  -1   4   1  173.47    6.48
   1  -4  -1  164.09    6.24
   1  -4  -1  174.57    6.28
  -1   4   1  158.58    2.81
  -1   4   1  169.62    6.33
   1  -4  -1  167.21    6.35
   1  -4  -1  162.13    5.21
  -1   4   0  445.83   10.27
   1  -4   0  453.52   10.20
   1  -4   0  469.98    9.73
  -1   4   0  476.51    9.86
  -1   4   0  475.17   10.78
   1  -4   0  472.38   10.73
   1  -4   0  496.11   10.28
  -1   4   0  496.31    5.17
   1  -4   0  472.02   10.72
  -1   4   0  492.33   10.92
   1  -4   0  466.33    9.32
   1  -4   1   74.27    4.34
  -1   4  -1   77.98    4.61
  -1   4  -1   81.40    4.06
   1  -4   1   83.16    4.51
  -1   4  -1   80.16    4.46
  -1   4  -1   77.64    4.11
   1  -4   1   75.95    4.06
   1  -4   1   87.16    2.66
  -1   4  -1   86.14    2.66
   1  -4   1   76.88    4.35
  -1   4  -1   82.06    4.54
   1  -4   1   78.87    4.12
  -1   4  -2  245.31    8.24
   1  -4   2  228.22    8.03
  -1   4  -2  249.80    7.11
  -1   4  -2  240.67    7.83
   1  -4   2  254.49    8.12
   1  -4   2  246.02    7.35
  -1   4  -2  233.73    7.21
   1  -4   2  230.89    5.13
  -1   4  -2  242.38    5.40
  -1   4  -2  237.16    7.78
   1  -4   2  244.52    7.83
   1  -4   2  243.88    7.63
  -1   4  -3  153.84    6.43
   1  -4   3  163.52    6.67
   1  -4   3  145.59    5.82
  -1   4  -3  140.31    5.73
  -1   4  -3  159.78    5.08
   1  -4   3  152.32    4.83
   1  -4   3  143.98    6.17
  -1   4  -3  166.64    6.57
   1  -4   3  136.62    6.67
  -1   4  -3  131.72    6.23
   1  -4   4   51.61    3.91
  -1   4  -4   46.30    3.63
   1  -4   4   48.54    3.52
  -1   4  -4   50.50    3.63
  -1   4  -4   48.80    3.15
   1  -4   4   51.00    3.15
  -1   4  -4   51.26    3.71
   1  -4   4   51.54    3.68
  -1   4  -4   50.41    4.07
   1  -4   4   47.91    4.02
   1  -4   5  355.15   10.46
  -1   4  -5  319.71   10.11
   1  -4   5  350.76   10.64
  -1   4  -5  344.22    9.87
   1  -4   5  358.36   10.19
   1  -4   5  326.82    8.81
  -1   4  -5  342.60    9.20
   1  -4   5  335.87    9.79
  -1   4  -5  356.46   10.01
   1  -4   5  337.89   11.20
  -1   4  -5  357.87   11.06
   1  -4   6    9.20    1.76
   1  -4   6   11.52    1.99
  -1   4  -6   10.39    1.85
  -1   4  -6   11.74    1.89
   1  -4   6   11.81    1.91
  -1   4  -6    8.16    1.60
   1  -4   6    9.46    1.69
   1  -4   6    9.48    1.76
  -1   4  -6   10.66    1.93
   1  -4   6    8.49    1.90
   1  -4   7  526.40   13.44
   1  -4   7  521.69   14.35
  -1   4  -7  479.67   13.82
  -1   4  -7  510.23   13.44
   1  -4   7  535.93   13.67
  -1   4  -7  537.05   13.41
   1  -4   7  505.17   12.98
   1  -4   7  502.34   12.63
  -1   4  -7  522.66   14.33
   1  -4   7  506.91   14.85
   1  -4   8  149.40    7.31
  -1   4  -8  142.69    6.00
  -1   4  -8  136.40    7.73
   1  -4   8  140.65    7.88
  -1   4  -8  132.53    7.11
   1  -4   8  131.99    7.14
   1  -4   8  126.62    6.98
  -1   4  -8  144.89    7.46
   1  -4   8  128.85    6.65
  -1   4  -8  142.87    7.71
   1  -4   8  133.83    7.83
  -1   4  -9  108.09    6.96
   1  -4   9  101.51    7.02
  -1   4  -9  111.94    5.59
   1  -4   9  103.90    7.02
  -1   4  -9  100.65    7.04
   1  -4   9  113.37    7.05
  -1   4  -9   99.84    6.49
  -1   4  -9   98.27    6.54
   1  -4   9   93.33    6.32
   1  -4   9  100.18    6.01
   1  -4   9   84.83    5.87
   1  -4  10  204.37   10.25
  -1   4 -10  214.07   10.15
  -1   4 -10  210.74    8.09
  -1   4 -10  216.52   10.26
  -1   4 -10  209.77   10.43
   1  -4  10  217.46   10.24
  -1   4 -10  202.99    9.81
  -1   4 -10  226.41   10.47
   1  -4  10  197.98    9.81
   1  -4  10  203.49    8.89
   1  -4  10  227.22    9.65
   1  -4  11  104.07    7.71
  -1   4 -11  104.92    7.38
  -1   4 -11  108.61    8.36
  -1   4 -11  107.82    7.83
   1  -4  11  101.84    7.39
  -1   4 -11   93.62    6.91
   1  -4  11   96.15    7.34
  -1   4 -11  113.47    7.90
   1  -4  11  103.58    6.58
   1  -4  11   74.29    5.80
  -1   4 -12  232.10   11.70
  -1   4 -12  212.23   11.78
   1  -4  12  230.20   11.69
  -1   4 -12  208.59   11.27
   1  -4  12  210.22   11.22
  -1   4 -12  215.51   11.45
   1  -4  12  197.93    9.24
  -1   4 -12  227.75   10.87
   1  -4  12  207.15   11.11
  -1   4 -13   93.47    8.06
  -1   4 -13   86.77    7.35
   1  -4  13   82.16    7.43
   1  -4  13   84.94    6.20
   1  -4  13   93.18    7.54
  -1   4 -13   81.48    6.67
  -1   4 -14  338.70   15.82
  -1   4 -14  316.10   14.69
   1  -4  14  268.43   14.10
   1  -4  14  281.45   11.52
   1  -4  14  310.84   14.11
  -1   4 -14  297.91   13.39
  -1   4 -15   19.05    4.01
  -1   4 -15   17.28    3.40
   1  -4  15   15.80    3.56
   1  -4  15   13.94    2.71
   1  -4  15   20.15    3.82
  -1   4 -16  153.49   11.47
  -1   4 -16  146.92   11.51
   1  -4  16  149.51   11.47
   1  -4  16  133.45    8.51
   1  -4  16  149.90   10.68
  -1   4 -17   62.42    7.75
  -1   4 -17   93.85    9.11
   1  -4  17   68.93    6.10
   1  -4  17   68.14    8.11
   1  -4  17   78.22    7.61
  -1   4 -18    0.42    1.80
   1  -4  18    0.92    1.66
  -1   3  19    4.98    2.93
  -1   3  18   29.93    5.58
   1  -3 -18   15.71    4.05
  -1   3  18   20.89    4.39
  -1   3  17   31.35    5.04
   1  -3 -17   21.62    4.45
  -1   3  17   25.43    4.70
  -1   3  16   49.18    6.19
   1  -3 -16   54.70    6.66
  -1   3  16   48.88    6.39
  -1   3  16   40.99    6.14
   1  -3 -16   50.70    3.89
  -1   3  15    3.08    1.70
   1  -3 -15    2.65    1.69
  -1   3  15    1.49    1.76
  -1   3  15    2.86    1.47
   1  -3 -15    1.06    0.59
  -1   3  14   44.93    5.40
   1  -3 -14   36.31    5.10
  -1   3  14   43.29    5.50
   1  -3 -14   40.50    3.49
  -1   3  14   42.76    5.58
   1  -3 -13  246.03   12.78
   1  -3 -13  231.23   11.62
  -1   3  13  229.98   11.83
  -1   3  13  223.55   12.49
  -1   3  13  235.65   12.09
   1  -3 -13  228.02    8.10
  -1   3  12   24.47    3.73
   1  -3 -12   20.86    3.45
  -1   3  12   16.18    3.09
  -1   3  12   20.41    3.23
   1  -3 -12   23.16    3.44
   1  -3 -12   19.03    2.42
  -1   3  12   10.22    1.79
   1  -3 -12   18.76    3.50
   1  -3 -11   53.53    3.76
   1  -3 -11   51.85    5.32
  -1   3  11   46.36    5.01
  -1   3  11   47.96    4.86
   1  -3 -11   49.86    5.26
  -1   3  11   51.77    4.99
   1  -3 -11   55.63    5.15
  -1   3  11   47.94    3.76
  -1   3  11   50.76    3.59
   1  -3 -10   65.75    4.06
   1  -3 -10   67.03    5.66
   1  -3 -10   60.46    5.45
  -1   3  10   63.98    5.53
   1  -3 -10   62.83    5.27
  -1   3  10   60.53    5.23
  -1   3  10   68.29    4.33
  -1   3  10   68.17    3.92
   1  -3  -9   65.02    3.95
   1  -3  -9   70.44    5.70
  -1   3   9   68.26    5.50
   1  -3  -9   67.23    5.37
  -1   3   9   68.67    5.24
   1  -3  -9   67.98    5.15
  -1   3   9   69.61    4.37
   1  -3  -9   62.58    4.14
  -1   3   9   59.80    3.42
   1  -3  -8  106.79    4.88
   1  -3  -8  110.50    6.71
  -1   3   8  107.96    6.28
   1  -3  -8  105.78    5.95
   1  -3  -8  106.22    6.39
  -1   3   8  105.43    6.38
   1  -3  -8  104.71    5.11
  -1   3   8  105.36    5.15
  -1   3   8  106.08    4.18
   1  -3  -7   37.92    2.83
  -1   3   7   34.11    3.40
   1  -3  -7   32.55    3.02
   1  -3  -7   34.43    3.50
  -1   3   7   34.64    3.45
  -1   3   7   35.91    2.92
   1  -3  -7   38.56    2.99
  -1   3   7   32.75    2.12
   1  -3  -6  196.73    6.28
  -1   3   6  200.48    7.08
   1  -3  -6  203.21    7.90
   1  -3  -6  204.11    6.97
   1  -3  -6  196.00    7.85
  -1   3   6  208.11    7.96
  -1   3   6  220.32    7.04
   1  -3  -6  185.28    6.45
  -1   3   6  199.12    4.78
   1  -3  -5  187.49    6.00
  -1   3   5  172.85    6.86
   1  -3  -5  178.60    6.95
   1  -3  -5  176.15    5.84
  -1   3   5  153.37    5.69
   1  -3  -5  175.90    6.97
   1  -3  -5  183.13    6.16
  -1   3   5  182.34    6.11
   1  -3  -5  169.90    4.03
  -1   3   5  170.39    4.04
   1  -3  -4  239.24    4.22
  -1   3   4  243.84    4.25
   1  -3  -4  236.75    7.65
   1  -3  -4  231.62    7.42
  -1   3   4  221.83    7.19
   1  -3  -4  234.88    5.94
  -1   3   4  207.48    5.77
  -1   3   4  246.13    7.05
   1  -3  -4  229.38    6.65
   1  -3  -4  244.02    4.64
  -1   3   4  240.32    4.52
   1  -3  -3 1187.51   11.10
  -1   3   3 1179.56   11.08
   1  -3  -3 1174.93   16.34
   1  -3  -3 1258.67   15.81
  -1   3   3 1169.36   15.50
  -1   3   3 1173.37   16.28
  -1   3   3 1072.27   11.00
   1  -3  -3 1178.48   15.00
  -1   3   3 1210.81   15.28
  -1   3   3 1168.26   10.08
   1  -3  -3 1136.40   10.07
  -1   3   2  259.44    5.80
   1  -3  -2  261.50    5.85
  -1   3   2  278.40    7.55
   1  -3  -2  272.69    7.47
  -1   3   2  247.84    6.67
   1  -3  -2  277.66    6.99
  -1   3   2  253.26    4.18
  -1   3   2  264.97    6.98
   1  -3  -2  264.52    7.00
  -1   3   2  290.01    5.40
   1  -3  -2  261.91    5.11
  -1   3   1  822.23   11.22
   1  -3  -1  812.20   11.31
  -1   3   1  879.19   12.96
   1  -3  -1  856.27   12.88
  -1   3   1  825.13   11.53
   1  -3  -1  887.78   11.90
   1  -3  -1  846.34   12.58
  -1   3   1  835.42   12.50
   1  -3  -1  839.73    9.88
  -1   3   0    3.29    1.81
   1  -3   0    2.61    0.65
   1  -3   0    2.23    0.68
  -1   3   0    3.96    2.06
   1  -3   0    3.46    1.08
  -1   3   0    7.50    2.13
   1  -3   0    4.25    1.07
   1  -3   0    3.34    0.76
  -1   3   0    5.95    2.10
   1  -3   0    2.98    0.68
  -1   3  -1    1.99    0.67
   1  -3   1    1.65    0.62
  -1   3  -1    1.73    0.77
  -1   3  -1    2.10    0.65
   1  -3   1    1.58    0.57
   1  -3   1    1.98    0.38
  -1   3  -1    2.09    0.42
  -1   3  -1    2.15    0.79
   1  -3   1    1.74    0.76
  -1   3  -1    2.78    1.06
   1  -3   1    1.14    0.31
   1  -3   2   28.41    2.50
  -1   3  -2   32.30    2.59
   1  -3   2   31.48    2.37
  -1   3  -2   30.11    2.34
  -1   3  -2   30.88    1.86
   1  -3   2   28.53    1.70
  -1   3  -2   31.51    2.53
   1  -3   2   27.87    2.40
  -1   3  -2   27.85    2.78
   1  -3   2   26.64    2.46
   1  -3   3    1.59    0.55
  -1   3  -3    1.66    1.18
   1  -3   3    1.19    0.53
  -1   3  -3    1.01    0.43
   1  -3   3    0.84    0.62
   1  -3   3    0.77    0.44
  -1   3  -3    1.24    1.10
  -1   3  -3    1.24    0.61
   1  -3   3    2.08    0.70
   1  -3   3    0.87    0.11
  -1   3  -3    1.77    1.79
   1  -3   4   34.55    2.91
  -1   3  -4   35.03    2.96
   1  -3   4   40.59    3.27
   1  -3   4   38.50    2.84
  -1   3  -4   36.46    2.78
  -1   3  -4   37.29    2.67
   1  -3   4   36.61    2.62
  -1   3  -4   37.58    2.94
   1  -3   4   36.17    2.90
  -1   3  -4   33.05    3.05
   1  -3   4   32.35    3.16
   1  -3   5  322.98    9.30
   1  -3   5  342.34   10.06
  -1   3  -5  311.46    9.51
  -1   3  -5  312.21    8.68
   1  -3   5  317.69    8.80
  -1   3  -5  341.77    9.25
   1  -3   5  294.55    8.26
   1  -3   5  320.24    8.93
  -1   3  -5  320.93    9.78
   1  -3   5  310.71   10.02
   1  -3   6  264.03    8.64
  -1   3  -6  252.47    9.04
   1  -3   6  269.64    9.37
  -1   3  -6  245.68    8.29
   1  -3   6  244.26    8.30
   1  -3   6  240.41    8.16
  -1   3  -6  245.26    8.28
   1  -3   6  242.51    8.09
   1  -3   6  239.13    9.13
  -1   3  -6  256.30    9.03
   1  -3   7    1.97    0.97
  -1   3  -7    0.83    0.84
   1  -3   7    2.47    1.21
  -1   3  -7    3.29    0.90
  -1   3  -7    1.91    0.78
   1  -3   7    2.09    0.87
   1  -3   7    1.10    0.53
  -1   3  -7    2.03    2.09
   1  -3   7    1.84    0.69
   1  -3   7    1.23    1.42
  -1   3  -7    4.04    1.76
   1  -3   8    2.73    1.14
   1  -3   8    1.96    1.50
  -1   3  -8    4.78    1.55
  -1   3  -8    2.76    0.92
   1  -3   8    2.21    0.94
  -1   3  -8    1.36    0.45
   1  -3   8    2.75    1.72
   1  -3   8    4.41    1.22
   1  -3   8    3.11    1.47
  -1   3  -8    2.89    1.82
  -1   3  -9  217.33    9.42
   1  -3   9  229.77    9.98
  -1   3  -9  241.72    9.96
  -1   3  -9  216.48    7.68
  -1   3  -9  223.49   10.07
  -1   3  -9  211.64    9.28
   1  -3   9  225.81    9.57
  -1   3  -9  228.30    9.92
   1  -3   9  218.27    9.65
   1  -3   9  207.74    8.26
   1  -3   9  228.58    8.95
  -1   3 -10   63.11    5.36
   1  -3  10   65.67    5.62
  -1   3 -10   66.01    4.72
  -1   3 -10   81.63    6.75
  -1   3 -10   57.57    5.41
   1  -3  10   64.84    5.89
  -1   3 -10   55.47    5.28
  -1   3 -10   85.54    6.87
   1  -3  10   57.62    5.61
   1  -3  10   61.49    4.69
   1  -3  10   54.60    4.61
  -1   3 -11    2.27    1.04
   1  -3  11    3.35    1.34
  -1   3 -11    3.35    1.95
  -1   3 -11    3.88    2.02
  -1   3 -11    1.84    1.54
   1  -3  11    4.07    1.71
   1  -3  11    1.89    1.61
  -1   3 -11    4.26    1.87
   1  -3  11    2.64    0.88
   1  -3  11    1.07    1.12
   1  -3  12   23.78    3.61
  -1   3 -12   25.22    3.52
  -1   3 -12   32.65    4.89
  -1   3 -12   21.48    3.67
  -1   3 -12   23.78    4.36
   1  -3  12   24.95    3.93
  -1   3 -12   29.89    4.59
   1  -3  12   19.16    3.64
   1  -3  12   23.35    3.11
   1  -3  12   12.07    2.43
  -1   3 -13   57.17    5.85
  -1   3 -13   44.98    5.32
   1  -3  13   61.95    6.18
  -1   3 -13   53.79    5.78
   1  -3  13   48.45    5.76
   1  -3  13   50.20    4.60
  -1   3 -13   46.15    4.81
   1  -3  13   54.23    5.66
  -1   3 -14   41.58    5.46
  -1   3 -14   43.13    5.96
   1  -3  14   42.54    5.70
   1  -3  14   35.53    4.04
   1  -3  14   36.20    4.70
  -1   3 -14   33.71    4.30
  -1   3 -15   13.88    3.30
  -1   3 -15   18.79    3.82
   1  -3  15   18.50    3.73
   1  -3  15   14.58    2.75
  -1   3 -15   13.96    2.87
   1  -3  15   14.60    3.09
  -1   3 -16  122.46   10.15
  -1   3 -16  116.95    9.86
   1  -3  16  114.02    9.79
   1  -3  16   98.81    7.15
  -1   3 -16  108.86    7.96
   1  -3  16  111.42    8.45
  -1   3 -17    0.90    2.46
  -1   3 -17    6.12    2.59
   1  -3  17    2.51    1.41
   1  -3  17    2.08    1.60
   1  -3  17    2.49    1.92
  -1   3 -18   86.28    8.88
   1  -3  18   86.59    7.90
  -1   2  19   10.77    3.54
  -1   2  18   39.75    6.42
   1  -2 -18   34.78    6.16
  -1   2  18   37.49    5.95
   1  -2 -18   34.75    6.30
  -1   2  17   38.32    6.04
   1  -2 -17   38.74    5.94
  -1   2  17   26.83    4.72
  -1   2  16   82.54    8.42
   1  -2 -16   91.64    9.12
   1  -2 -16   60.98    3.90
  -1   2  16   74.59    7.43
  -1   2  15    2.12    1.98
   1  -2 -15    1.43    2.05
  -1   2  15    4.91    2.40
  -1   2  15    4.19    2.53
   1  -2 -15    0.12    0.22
  -1   2  14    3.62    1.43
   1  -2 -14    5.93    2.20
  -1   2  14    5.77    2.29
  -1   2  14    4.69    1.71
   1  -2 -14    1.04    0.47
  -1   2  13    6.68    2.33
   1  -2 -13    2.35    1.45
  -1   2  13    8.93    3.01
   1  -2 -13    2.87    2.92
  -1   2  13    2.48    1.33
   1  -2 -13    2.79    0.91
   1  -2 -13    2.00    1.54
   1  -2 -12   89.02    4.51
  -1   2  12   82.29    6.58
   1  -2 -12   94.68    7.32
  -1   2  12   92.67    7.20
   1  -2 -12   80.89    6.91
  -1   2  12   83.76    6.83
   1  -2 -12   91.01    7.08
  -1   2  12   78.22    4.65
  -1   2  11    2.95    1.45
   1  -2 -11    1.34    1.17
  -1   2  11    0.97    0.86
  -1   2  11    3.05    1.00
   1  -2 -11    1.59    1.16
   1  -2 -11    1.71    0.80
  -1   2  11    3.40    1.91
  -1   2  11    1.83    0.75
   1  -2 -11    1.54    0.68
   1  -2 -10    1.14    1.07
  -1   2  10    1.15    0.65
  -1   2  10    0.51    1.06
  -1   2  10    0.49    0.40
   1  -2 -10    1.46    1.03
  -1   2  10    1.42    2.03
   1  -2 -10    1.16    0.86
  -1   2  10    1.32    1.08
   1  -2 -10    0.62    0.65
  -1   2   9    0.15    0.46
   1  -2  -9    1.48    1.19
  -1   2   9    1.03    1.00
   1  -2  -9    1.78    0.95
  -1   2   9    0.61    0.21
   1  -2  -9    0.96    0.57
  -1   2   9    1.65    0.77
  -1   2   9    2.23    0.83
   1  -2  -9    0.91    0.67
   1  -2  -8   70.89    3.55
   1  -2  -8   74.36    5.28
  -1   2   8   72.18    5.06
   1  -2  -8   72.66    5.22
  -1   2   8   71.77    5.16
  -1   2   8   75.96    5.14
   1  -2  -8   74.04    5.08
  -1   2   8   76.84    4.00
  -1   2   8   74.88    3.58
   1  -2  -7   48.32    2.82
   1  -2  -7   45.93    3.93
  -1   2   7   43.51    3.75
   1  -2  -7   50.32    4.05
   1  -2  -7   43.88    3.66
  -1   2   7   39.44    3.39
  -1   2   7   50.76    3.06
   1  -2  -7   50.03    3.12
  -1   2   7   46.47    2.55
   1  -2  -6   37.69    2.37
   1  -2  -6   42.14    3.55
   1  -2  -6   37.59    3.06
  -1   2   6   36.38    2.98
   1  -2  -6   43.35    3.50
  -1   2   6   36.04    3.22
  -1   2   6   40.64    2.61
   1  -2  -6   36.99    2.55
  -1   2   6   37.60    2.02
   1  -2  -5   12.74    1.33
  -1   2   5   12.38    1.66
   1  -2  -5   13.84    1.63
   1  -2  -5   14.56    1.88
  -1   2   5   12.53    1.79
  -1   2   5   12.50    1.63
   1  -2  -5   11.04    1.35
  -1   2   5   12.05    1.01
   1  -2  -4  369.82    7.01
   1  -2  -4  398.58    9.08
  -1   2   4  369.54    8.71
   1  -2  -4  366.30    7.50
   1  -2  -4  391.39    9.09
   1  -2  -4  376.22    7.43
  -1   2   4  383.78    7.42
  -1   2   4  377.10    4.59
   1  -2  -3  908.04    7.70
  -1   2   3  955.74    7.65
   1  -2  -3  951.31   13.40
  -1   2   3  872.69   12.24
   1  -2  -3 1016.52   13.18
   1  -2  -3  875.44    9.96
  -1   2   3  900.28   10.08
  -1   2   3  935.94   11.40
   1  -2  -3  925.48   11.31
  -1   2   3  924.27    6.38
   1  -2  -3  903.19    6.43
   1  -2  -2  182.79    4.08
  -1   2   2  199.52    4.14
   1  -2  -2  205.45    5.76
  -1   2   2  195.74    5.70
   1  -2  -2  216.63    5.43
  -1   2   2  198.33    5.23
   1  -2  -2  198.69    3.69
  -1   2   2  209.45    3.79
  -1   2   2  199.15    5.19
   1  -2  -2  191.21    5.09
  -1   2   2  194.11    3.22
   1  -2  -2  186.95    3.14
  -1   2   1   76.03    2.91
   1  -2  -1   73.28    2.92
   1  -2  -1   75.01    3.38
  -1   2   1   69.78    3.27
  -1   2   1   75.54    2.88
   1  -2  -1   79.45    3.04
  -1   2   1   76.49    3.27
   1  -2  -1   76.52    3.21
   1  -2  -1   69.02    2.29
  -1   2   0   50.82    2.25
   1  -2   0   46.96    2.17
  -1   2   0   50.21    2.72
   1  -2   0   47.50    2.64
   1  -2   0   48.18    2.28
   1  -2   0   45.91    2.57
  -1   2   0   47.72    2.62
   1  -2   0   46.12    2.56
  -1   2   0   46.55    2.49
  -1   2  -1   62.56    2.51
  -1   2  -1   62.18    3.10
   1  -2   1   62.11    3.05
   1  -2   1   66.17    2.69
  -1   2  -1   60.10    2.63
  -1   2  -1   64.97    1.88
   1  -2   1   57.49    1.77
   1  -2   1   62.48    3.11
  -1   2  -1   58.90    3.02
   1  -2   1   60.34    3.13
  -1   2  -1   55.48    3.01
   1  -2   2 1047.63   13.57
   1  -2   2 1184.29   14.08
  -1   2  -2 1168.59   13.85
  -1   2  -2 1121.72   11.82
   1  -2   2 1253.38   12.37
  -1   2  -2 1080.75   10.43
   1  -2   2 1125.04   10.47
   1  -2   2 1115.36   13.74
  -1   2  -2 1180.15   13.84
  -1   2  -2 1124.19   14.23
   1  -2   2 1158.85   14.77
   1  -2   3  352.56    8.17
   1  -2   3  349.11    8.19
  -1   2  -3  339.99    8.02
   1  -2   3  338.53    7.05
  -1   2  -3  341.62    7.05
  -1   2  -3  323.77    6.80
   1  -2   3  342.97    6.93
   1  -2   3  342.45    7.92
  -1   2  -3  355.72    7.92
  -1   2  -3  323.56    8.07
   1  -2   3  327.78    8.37
   1  -2   4  239.35    7.02
  -1   2  -4  218.88    6.94
   1  -2   4  240.70    7.26
  -1   2  -4  214.69    6.21
   1  -2   4  205.83    6.08
   1  -2   4  223.38    6.45
  -1   2  -4  214.03    6.32
   1  -2   4  227.13    6.71
   1  -2   4  216.74    7.25
  -1   2  -4  222.46    7.15
   1  -2   5  719.65   12.97
   1  -2   5  750.37   13.91
  -1   2  -5  673.23   13.22
  -1   2  -5  661.50    9.14
   1  -2   5  746.49   12.63
  -1   2  -5  726.04   12.50
   1  -2   5  703.23   12.76
  -1   2  -5  742.59   13.46
   1  -2   5  709.16   12.41
   1  -2   5  716.90   13.93
  -1   2  -5  723.84   13.76
  -1   2  -6  143.30    6.22
   1  -2   6  146.17    6.62
  -1   2  -6  135.12    4.54
  -1   2  -6  122.78    6.05
   1  -2   6  152.66    6.72
   1  -2   6  141.06    5.95
  -1   2  -6  128.36    5.64
   1  -2   6  138.76    6.28
  -1   2  -6  165.24    6.94
   1  -2   6  142.45    5.78
   1  -2   6  143.86    6.08
  -1   2  -6  133.78    5.87
   1  -2   7  164.58    7.33
  -1   2  -7  167.01    7.13
  -1   2  -7  161.27    5.51
  -1   2  -7  177.08    7.23
   1  -2   7  174.58    7.69
  -1   2  -7  153.86    7.24
  -1   2  -7  172.06    7.07
   1  -2   7  178.23    7.23
   1  -2   7  161.20    7.19
  -1   2  -7  165.63    7.28
   1  -2   7  165.50    6.56
  -1   2  -7  177.09    6.92
   1  -2   7  178.97    7.02
  -1   2  -8  308.18    9.89
   1  -2   8  289.56   10.13
  -1   2  -8  298.24    8.07
  -1   2  -8  311.33   10.26
  -1   2  -8  250.77    9.76
  -1   2  -8  282.59    9.72
   1  -2   8  309.22   10.21
  -1   2  -8  308.47   10.70
   1  -2   8  276.54   10.06
   1  -2   8  285.60    8.90
  -1   2  -8  297.94    9.38
   1  -2   8  331.31    9.87
   1  -2   9  147.26    7.51
  -1   2  -9  143.20    6.96
  -1   2  -9  142.05    7.47
  -1   2  -9  127.98    7.47
   1  -2   9  152.97    7.62
  -1   2  -9  140.99    7.26
  -1   2  -9  148.63    8.01
   1  -2   9  133.81    7.42
   1  -2   9  138.98    6.42
  -1   2  -9  157.08    7.01
   1  -2   9  154.12    7.15
  -1   2 -10   12.58    2.23
   1  -2  10   10.20    2.25
  -1   2 -10   13.66    2.44
  -1   2 -10   12.50    2.53
   1  -2  10   13.40    2.35
  -1   2 -10   11.37    2.10
  -1   2 -10   13.43    2.62
   1  -2  10   11.87    2.44
   1  -2  10   11.64    1.99
   1  -2  10   12.92    2.08
  -1   2 -10   13.98    2.25
  -1   2 -11  174.73    8.23
   1  -2  11  168.99    8.67
  -1   2 -11  185.97    9.34
  -1   2 -11  164.73    9.32
   1  -2  11  181.71    9.40
  -1   2 -11  159.41    8.64
  -1   2 -11  193.47   10.03
   1  -2  11  160.46    9.07
   1  -2  11  159.87    7.54
   1  -2  11  157.35    7.66
   1  -2  12   88.93    6.52
  -1   2 -12   92.12    6.21
  -1   2 -12  109.33    7.90
  -1   2 -12   91.77    7.31
   1  -2  12  100.01    7.36
  -1   2 -12   95.07    7.04
  -1   2 -12   96.39    7.38
   1  -2  12   95.68    7.42
   1  -2  12   88.77    5.79
  -1   2 -13  132.90    8.84
  -1   2 -13  135.84    9.12
   1  -2  13  127.25    8.70
  -1   2 -13  125.79    8.56
   1  -2  13  123.03    8.94
  -1   2 -13  124.93    8.80
   1  -2  13  120.22    6.94
   1  -2  13  129.12    7.97
  -1   2 -13  130.82    7.68
  -1   2 -14  103.06    8.60
  -1   2 -14  106.61    8.14
   1  -2  14  101.06    8.35
   1  -2  14  101.69    6.71
  -1   2 -14  109.12    7.16
   1  -2  14  101.57    7.43
  -1   2 -15   39.26    5.43
  -1   2 -15   36.95    5.18
   1  -2  15   40.34    5.56
   1  -2  15   34.71    4.03
  -1   2 -15   39.39    4.39
   1  -2  15   41.39    4.93
  -1   2 -16  166.89   11.99
  -1   2 -16  151.56   11.10
   1  -2  16  161.87   11.71
   1  -2  16  139.13    8.27
   1  -2  16  152.35    9.34
  -1   2 -16  149.84    8.77
  -1   2 -17    0.78    1.47
  -1   2 -17    2.97    2.21
   1  -2  17    4.54    2.38
   1  -2  17    2.05    1.21
   1  -2  17    1.66    1.01
   1  -2  18   32.52    5.94
  -1   2 -18   49.74    7.35
   1  -2  18   45.29    5.23
   1  -1 -18    5.30    2.61
   1  -1 -18    1.89    1.84
  -1   1  18    3.22    2.19
   1  -1 -17   32.48    5.24
  -1   1  17   25.10    4.64
   1  -1 -17   33.26    5.38
  -1   1  17   32.20    5.45
  -1   1  16    0.67    1.26
   1  -1 -16    2.17    1.69
  -1   1  16   -0.85    0.99
   1  -1 -16    1.54    1.46
   1  -1 -16    0.81    0.55
  -1   1  15   30.16    4.72
   1  -1 -15   30.83    4.81
  -1   1  15   28.16    4.45
   1  -1 -15   24.51    2.31
  -1   1  14    8.63    2.64
   1  -1 -14    8.93    2.31
  -1   1  14   12.64    2.93
   1  -1 -14   11.29    1.20
   1  -1 -14   12.54    1.67
   1  -1 -13   71.27    6.64
  -1   1  13   64.74    6.98
   1  -1 -13   72.62    6.77
   1  -1 -13   72.60    6.58
  -1   1  13   71.29    7.24
   1  -1 -13   62.59    3.55
   1  -1 -13   63.80    2.82
   1  -1 -12    9.60    1.08
   1  -1 -12    8.62    2.19
  -1   1  12   11.20    2.64
  -1   1  12    9.83    2.75
   1  -1 -12    5.89    1.68
  -1   1  12    8.72    1.70
  -1   1  12    8.60    2.94
   1  -1 -12   12.18    2.69
  -1   1  12    8.03    1.52
   1  -1 -12    9.07    1.34
  -1   1  12    8.10    1.41
   1  -1 -11   12.40    1.15
  -1   1  11    9.06    2.21
   1  -1 -11   14.54    2.67
  -1   1  11   11.61    2.63
   1  -1 -11   13.45    2.75
  -1   1  11   10.34    2.63
  -1   1  11   10.44    1.35
   1  -1 -11   11.27    1.49
  -1   1  11   13.29    1.72
   1  -1 -11   13.66    2.62
   1  -1 -10  230.31    4.79
  -1   1  10  223.57   10.07
  -1   1  10  216.83    9.98
   1  -1 -10  232.18   10.39
   1  -1 -10  219.48   10.11
   1  -1 -10  236.53   10.22
  -1   1  10  213.32   10.23
  -1   1  10  218.60    6.62
   1  -1 -10  213.06    6.02
  -1   1  10  214.50    5.89
   1  -1  -9   14.95    1.13
  -1   1   9   17.13    2.59
   1  -1  -9   16.73    2.60
  -1   1   9   15.21    2.46
   1  -1  -9   19.09    2.79
   1  -1  -9   13.76    2.25
  -1   1   9   15.85    2.55
  -1   1   9   14.94    1.66
  -1   1   9   15.58    1.51
   1  -1  -9   13.77    1.45
  -1   1   8  723.05   16.27
   1  -1  -8  799.88   17.10
  -1   1   8  716.91   15.89
   1  -1  -8  742.00   16.58
   1  -1  -8  807.57    7.68
   1  -1  -8  777.84   16.16
  -1   1   8  722.35   15.81
  -1   1   8  772.41   11.10
   1  -1  -8  751.78    9.93
  -1   1   8  735.75    9.79
   1  -1  -7  146.80    6.93
  -1   1   7  133.78    6.58
  -1   1   7  132.43    6.44
   1  -1  -7  149.66    6.94
   1  -1  -7  144.46    2.93
   1  -1  -7  142.02    6.41
  -1   1   7  132.53    6.58
  -1   1   7  137.26    4.40
   1  -1  -7  135.36    3.96
  -1   1   7  146.61    4.13
  -1   1   6   92.22    4.93
  -1   1   6   93.43    5.10
   1  -1  -6  101.27    5.27
   1  -1  -6   97.23    5.17
   1  -1  -6   83.77    2.02
   1  -1  -6   87.72    4.66
  -1   1   6   84.62    4.68
  -1   1   6   88.16    3.31
   1  -1  -6   84.63    3.31
   1  -1  -6   89.08    3.04
   1  -1  -5  399.22    9.65
  -1   1   5  360.40    9.05
  -1   1   5  372.32    9.39
   1  -1  -5  415.51    9.79
  -1   1   5  358.30    8.61
   1  -1  -5  378.24    8.81
  -1   1   5  389.25    6.50
   1  -1  -5  376.77    6.52
   1  -1  -5  364.26    5.70
   1  -1  -4  288.53    4.83
   1  -1  -4  303.28    7.77
   1  -1  -4  313.21    7.71
  -1   1   4  278.49    7.25
   1  -1  -4  252.16    6.36
  -1   1   4  259.79    6.53
  -1   1   4  290.01    5.33
   1  -1  -4  286.31    5.30
  -1   1   4  291.56    3.99
   1  -1  -3    9.40    1.25
  -1   1   3    8.29    1.05
  -1   1   3    7.92    0.99
   1  -1  -3    8.78    1.03
   1  -1  -3    8.58    0.97
  -1   1   3   12.47    1.82
   1  -1  -3    8.93    0.65
   1  -1  -2  762.78    9.75
  -1   1   2  762.44    9.18
   1  -1  -2  799.00    7.98
  -1   1   2  757.23    7.72
   1  -1  -2  749.45    8.08
  -1   1   2  750.52    8.20
   1  -1  -2  744.33    6.70
  -1   1   2  739.55    6.67
  -1   1   1  178.68    4.39
   1  -1  -1  184.72    4.38
   1  -1  -1  190.64    3.84
  -1   1   1  183.30    3.73
   1  -1  -1  182.76    2.79
  -1   1   1  194.59    2.90
  -1   1   1  178.37    4.12
   1  -1  -1  181.64    4.10
   1  -1  -1  178.84    3.76
  -1   1   1  183.71    3.75
   1  -1   0 1135.17   10.73
  -1   1   0 1142.90   10.77
  -1   1   0 1115.36    7.79
   1  -1   0 1171.72    8.10
  -1   1   0 1192.94   10.92
   1  -1   0 1164.68   10.72
   1  -1   0 1173.71   10.96
  -1   1   0 1124.27   10.76
   1  -1   0 1152.10   10.92
   1  -1   1   99.82    3.47
  -1   1  -1   95.42    3.45
   1  -1   1   94.94    3.20
  -1   1  -1  101.88    3.33
  -1   1  -1   97.68    2.43
   1  -1   1   98.07    2.46
   1  -1   1   91.21    2.31
  -1   1  -1   96.66    3.34
   1  -1   1   93.35    3.31
   1  -1   1   95.43    3.38
  -1   1  -1   88.29    3.26
  -1   1  -2  255.34    5.98
   1  -1   2  265.67    6.13
  -1   1  -2  273.53    5.89
   1  -1   2  262.31    5.80
  -1   1  -2  273.57    4.73
   1  -1   2  255.27    4.60
  -1   1  -2  256.95    5.00
   1  -1   2  252.64    4.99
   1  -1   2  258.18    5.86
   1  -1   2  243.30    5.90
  -1   1  -2  245.01    5.98
  -1   1  -3  559.52    9.51
   1  -1   3  563.47    9.58
   1  -1   3  594.30    9.69
  -1   1  -3  582.15    9.61
  -1   1  -3  586.34    5.40
  -1   1  -3  577.82    8.16
   1  -1   3  592.67    8.31
  -1   1  -3  584.62    9.04
   1  -1   3  551.41    8.79
   1  -1   3  567.75    9.28
   1  -1   3  566.92    9.79
  -1   1  -3  567.44    9.63
  -1   1  -4   32.14    1.58
   1  -1   4   33.89    2.55
  -1   1  -4   35.23    2.61
   1  -1   4   32.78    2.20
  -1   1  -4   31.42    2.21
  -1   1  -4   34.44    2.52
   1  -1   4   34.60    2.49
   1  -1   4   32.54    2.53
  -1   1  -4   33.41    2.51
   1  -1   4   38.22    2.66
  -1   1  -4   30.51    2.40
  -1   1  -5  160.07    5.63
   1  -1   5  155.01    6.04
  -1   1  -5  148.61    5.90
  -1   1  -5  141.28    5.18
   1  -1   5  157.55    5.49
  -1   1  -5  152.60    5.87
   1  -1   5  141.11    5.62
   1  -1   5  146.01    5.65
  -1   1  -5  146.71    5.47
  -1   1  -5  144.80    5.51
   1  -1   5  157.31    5.68
  -1   1  -6    2.99    0.78
  -1   1  -6    3.98    1.05
  -1   1  -6    3.24    0.86
   1  -1   6    4.93    1.01
   1  -1   6    2.19    0.73
  -1   1  -6    4.75    1.27
   1  -1   6    3.47    0.96
  -1   1  -6    3.33    0.78
  -1   1  -6    2.65    0.89
   1  -1   6    4.01    0.87
  -1   1  -7  148.54    6.48
  -1   1  -7  159.62    7.15
  -1   1  -7  149.06    6.40
   1  -1   7  161.23    6.66
   1  -1   7  159.41    7.11
  -1   1  -7  155.38    6.95
   1  -1   7  152.72    6.51
  -1   1  -7  156.72    6.27
   1  -1   7  160.55    6.36
  -1   1  -7  136.97    6.14
  -1   1  -8   64.12    4.50
  -1   1  -8   67.54    5.23
   1  -1   8   74.15    4.90
  -1   1  -8   67.90    4.67
   1  -1   8   66.22    4.97
  -1   1  -8   80.17    5.80
   1  -1   8   66.05    4.56
  -1   1  -8   62.66    4.26
  -1   1  -8   73.45    4.43
   1  -1   8   74.34    4.49
  -1   1  -9    0.98    0.90
  -1   1  -9    1.60    1.15
   1  -1   9    1.34    0.56
  -1   1  -9    0.18    0.29
   1  -1   9    0.17    0.50
  -1   1  -9    0.80    0.55
   1  -1   9    0.58    0.78
  -1   1  -9    1.28    0.81
  -1   1  -9    1.24    0.87
   1  -1   9    1.54    0.84
  -1   1 -10    6.87    1.97
  -1   1 -10    6.13    1.79
   1  -1  10    3.62    1.34
  -1   1 -10    3.71    1.38
  -1   1 -10    6.82    2.17
   1  -1  10    6.55    1.68
  -1   1 -10    6.53    1.57
   1  -1  10    3.33    1.36
  -1   1 -10    5.35    1.44
   1  -1  10    4.89    1.38
  -1   1 -11  109.10    7.07
  -1   1 -11   99.74    7.09
  -1   1 -11   95.41    6.72
   1  -1  11   97.57    6.72
   1  -1  11   98.62    7.16
  -1   1 -11  103.54    7.35
   1  -1  11  104.97    6.42
  -1   1 -11  105.67    6.12
   1  -1  11  108.64    6.14
  -1   1 -11  106.58    6.10
  -1   1 -12    9.74    2.27
  -1   1 -12    9.33    2.93
   1  -1  12   11.48    2.59
  -1   1 -12    7.96    2.90
  -1   1 -12   12.77    3.27
   1  -1  12   10.37    2.58
  -1   1 -12    9.23    2.05
   1  -1  12    7.95    2.06
   1  -1  12    5.95    1.67
  -1   1 -12    6.52    2.42
  -1   1 -13   41.11    4.89
  -1   1 -13   42.30    5.13
   1  -1  13   46.07    5.20
  -1   1 -13   43.81    4.82
   1  -1  13   45.29    5.33
  -1   1 -13   43.06    5.27
  -1   1 -13   39.34    3.98
  -1   1 -13   48.12    4.32
   1  -1  13   43.59    4.43
  -1   1 -14    4.12    2.01
  -1   1 -14    3.90    2.43
  -1   1 -14    2.67    0.74
   1  -1  14    3.40    1.73
   1  -1  14    2.54    1.27
   1  -1  14    3.13    1.59
  -1   1 -14    2.78    1.20
  -1   1 -15   37.30    4.18
  -1   1 -15   35.75    5.19
  -1   1 -15   33.94    4.79
   1  -1  15   41.52    5.53
   1  -1  15   38.81    4.31
  -1   1 -15   34.16    3.84
   1  -1  15   33.13    4.16
  -1   1 -16   22.13    4.51
  -1   1 -16   19.88    4.59
   1  -1  16   19.00    4.24
   1  -1  16   18.28    3.08
  -1   1 -16   22.37    3.31
   1  -1  16   26.71    3.63
  -1   1 -17   50.81    6.61
  -1   1 -17   56.13    6.78
   1  -1  17   51.35    6.68
   1  -1  17   49.64    5.04
   1  -1  17   53.30    5.38
  -1   1 -18   10.00    3.28
   1  -1  18    6.81    2.82
   1  -1  18    5.98    1.87
  -1   1 -18    9.02    2.82
   1  -1  18    7.83    2.16
  -1   0  19   31.31    4.95
  -1   0  18   24.95    4.90
   1   0 -18   24.56    4.68
  -1   0  18   25.14    4.09
   1   0 -18   25.99    5.11
  -1   0  17    1.05    2.14
   1   0 -17    4.01    2.68
   1   0 -17    3.93    2.57
  -1   0  16    1.53    0.81
   1   0 -16    3.20    2.05
   1   0 -16    2.25    1.66
  -1   0  15   13.63    3.43
   1   0 -15   19.40    4.28
   1   0 -15   13.07    1.77
  -1   0  15   14.58    3.22
   1   0 -15   14.73    3.51
  -1   0  14  154.02   10.31
   1   0 -14  147.48    9.89
   1   0 -14  141.05    5.73
   1   0 -14  134.34    9.36
  -1   0  14  143.22    9.36
   1   0 -13    1.84    1.08
  -1   0  13    0.99    0.99
   1   0 -13    0.44    0.37
  -1   0  13   -0.25    0.65
   1   0 -13    0.69    0.54
   1   0 -13    1.73    0.57
   1   0 -13    2.54    0.82
  -1   0  12  260.71    7.38
   1   0 -12  250.82    7.10
   1   0 -12  266.50   12.19
  -1   0  12  234.71   11.02
   1   0 -12  269.09   12.17
   1   0 -12  261.68   11.97
  -1   0  12  261.79   12.37
  -1   0  12  242.64    7.28
   1   0 -12  239.85    6.29
  -1   0  12  247.09    6.46
  -1   0  11  167.74    5.70
   1   0 -11  186.27    5.91
   1   0 -11  182.72    9.53
  -1   0  11  173.23    8.89
   1   0 -11  163.34    9.06
  -1   0  11  156.41    8.97
   1   0 -11  175.88    9.28
  -1   0  11  171.75    5.70
  -1   0  11  173.58    5.13
   1   0 -11  171.98    5.04
   1   0 -10   37.36    2.58
  -1   0  10   36.20    2.55
   1   0 -10   38.19    4.41
  -1   0  10   36.38    3.87
   1   0 -10   40.10    4.25
   1   0 -10   38.29    4.01
  -1   0  10   37.71    4.20
  -1   0  10   38.22    2.54
  -1   0  10   38.14    2.28
   1   0 -10   39.12    2.29
  -1   0   9   12.80    1.48
   1   0  -9   13.47    1.45
   1   0  -9   13.35    2.40
  -1   0   9   11.05    2.15
  -1   0   9   14.61    2.44
   1   0  -9   13.23    2.32
  -1   0   9   14.00    3.01
   1   0  -9   11.05    2.14
  -1   0   9   13.39    1.41
  -1   0   9   13.89    1.27
   1   0  -9   13.98    1.27
   1   0  -8  122.73    4.21
  -1   0   8  120.86    4.09
   1   0  -8  133.14    6.87
  -1   0   8  118.34    6.51
  -1   0   8  123.64    6.48
  -1   0   8  122.85    6.59
   1   0  -8  128.97    6.72
  -1   0   8  117.55    6.47
   1   0  -8  123.16    6.56
  -1   0   8  118.21    3.86
  -1   0   8  123.05    3.52
   1   0  -8  129.82    3.67
  -1   0   7   95.61    3.46
   1   0  -7  102.09    3.58
   1   0  -7   94.85    5.52
  -1   0   7   99.17    5.57
  -1   0   7   97.87    5.40
   1   0  -7  103.16    5.67
  -1   0   7   93.29    5.41
   1   0  -7   94.83    5.37
  -1   0   7  101.69    5.83
  -1   0   7   93.75    3.25
   1   0  -7  100.76    2.91
  -1   0   7   99.51    2.82
   1   0  -6  106.76    5.45
  -1   0   6   95.40    5.08
  -1   0   6  100.98    5.19
   1   0  -6  110.33    5.40
  -1   0   6  105.41    5.29
   1   0  -6  104.69    3.37
   1   0  -6  101.28    5.20
  -1   0   6  103.65    5.19
  -1   0   6  100.85    2.94
  -1   0   6  105.86    2.55
   1   0  -6  104.14    2.56
  -1   0   5  191.97    6.61
   1   0  -5  208.88    6.89
   1   0  -5  205.58    6.89
  -1   0   5  194.51    6.64
  -1   0   5  199.47    6.74
   1   0  -5  206.70    6.73
  -1   0   5  186.70    6.45
  -1   0   5  197.62    3.59
   1   0  -5  201.08    4.24
  -1   0   4   32.90    2.48
   1   0  -4   34.72    2.52
  -1   0   4   36.36    2.74
   1   0  -4   37.86    2.66
  -1   0   4   37.30    2.63
  -1   0   4   35.84    2.48
   1   0  -4   34.12    2.48
   1   0  -4   36.81    1.36
  -1   0   4   33.97    1.27
   1   0  -4   34.09    1.60
   1   0  -3  283.84    6.54
  -1   0   3  272.83    6.34
   1   0  -3  289.32    6.20
  -1   0   3  275.70    6.02
   1   0  -3  310.63    6.64
   1   0  -3  300.61    6.78
  -1   0   3  272.72    6.59
  -1   0   3  282.99    6.36
  -1   0   3  279.01    4.13
  -1   0   2    1.08    0.30
   1   0  -2    0.23    0.20
   1   0  -2    0.92    0.38
  -1   0   2   -0.05    0.26
  -1   0   2    1.21    0.46
   1   0  -2    0.67    0.10
   1   0  -2    0.59    0.28
  -1   0   2    0.29    0.09
   1   0  -1  131.15    2.83
  -1   0   1  127.97    2.82
   1   0  -1  134.57    3.42
   1   0  -1  142.41    3.12
  -1   0   1  136.11    3.46
   1   0  -1  120.91    2.80
  -1   0   1  133.68    2.82
   1   0  -1  142.25    3.11
  -1   0   1  134.81    3.06
  -1   0   1  140.39    3.06
   1   0  -1  135.95    2.74
   1   0  -1  137.49    2.77
  -1   0   1  143.00    2.83
  -1   0   0  116.77    3.09
   1   0   0  120.82    3.14
   1   0   0  113.58    2.46
   1   0   0  120.74    3.05
  -1   0   0  127.18    3.13
   1   0   0  118.80    2.72
  -1   0   0  113.95    2.65
  -1   0   0  129.20    2.65
   1   0   0  119.97    2.55
  -1   0   0  120.99    2.53
  -1   0  -1  741.15    7.07
   1   0   1  751.06    7.11
   1   0   1  743.05    8.45
  -1   0  -1  753.92    8.61
  -1   0  -1  694.07    8.38
   1   0   1  715.81    8.48
  -1   0  -2  487.48    5.71
   1   0   2  476.06    5.52
  -1   0  -2  491.43    6.96
   1   0   2  484.47    6.91
   1   0   2  469.33    5.46
  -1   0  -2  486.25    5.51
   1   0   2  470.62    6.96
   1   0   2  480.83    7.46
  -1   0  -2  466.10    7.28
   1   0   2  494.75    7.85
  -1   0  -2  483.66    7.76
  -1   0  -3  127.49    3.68
   1   0   3  113.92    3.50
  -1   0  -3  130.05    4.23
   1   0   3  133.75    4.23
   1   0   3  126.77    3.64
  -1   0  -3  122.93    3.56
   1   0   3  119.67    4.16
  -1   0  -3  121.08    4.04
   1   0   3  122.42    4.06
   1   0   3  116.01    4.11
  -1   0  -3  124.78    4.30
   1   0   4   40.65    1.90
  -1   0  -4   53.79    2.78
   1   0   4   42.34    2.53
  -1   0  -4   55.07    3.11
   1   0   4   49.03    2.71
  -1   0  -4   48.80    2.63
   1   0   4   49.65    3.05
  -1   0  -4   50.99    3.09
   1   0   4   46.66    2.72
  -1   0  -4   49.71    2.78
   1   0   4   49.00    2.85
  -1   0  -4   50.82    2.95
  -1   0  -5   26.89    2.22
   1   0   5   23.18    2.11
   1   0   5   26.53    1.79
  -1   0  -5   25.61    2.36
  -1   0  -5   27.46    2.21
   1   0   5   24.25    2.14
   1   0   5   22.28    2.24
  -1   0  -5   28.84    2.69
  -1   0  -5   25.74    2.14
   1   0   5   24.62    2.13
  -1   0  -5   28.43    2.32
   1   0   5   26.32    2.29
  -1   0  -6    7.88    1.43
   1   0   6    7.48    1.24
  -1   0  -6    6.87    1.36
   1   0   6    7.83    1.09
   1   0   6    7.28    1.26
  -1   0  -6    9.05    1.52
   1   0   6    7.73    1.42
  -1   0  -6    7.07    1.44
   1   0   6    8.21    1.32
  -1   0  -6    6.68    1.15
   1   0   6    8.89    1.37
  -1   0  -6    8.02    1.38
  -1   0  -7   37.75    3.21
   1   0   7   37.65    2.59
  -1   0  -7   31.64    3.04
  -1   0  -7   31.68    2.93
   1   0   7   33.29    3.04
   1   0   7   37.02    3.31
  -1   0  -7   33.93    3.28
  -1   0  -7   36.21    2.82
   1   0   7   29.56    2.70
   1   0   7   34.04    2.88
  -1   0  -7   34.71    3.01
  -1   0  -8   23.26    2.72
   1   0   8   26.92    2.40
  -1   0  -8   21.27    2.76
   1   0   8   25.98    2.88
  -1   0  -8   26.01    2.86
  -1   0  -8   24.00    3.00
   1   0   8   20.80    3.32
   1   0   8   25.01    2.64
  -1   0  -8   25.66    2.50
  -1   0  -8   21.38    2.51
   1   0   8   24.52    2.51
  -1   0  -9   34.37    3.56
  -1   0  -9   32.72    3.65
   1   0   9   30.48    2.81
   1   0   9   33.09    3.52
  -1   0  -9   32.94    3.39
   1   0   9   37.47    3.92
  -1   0  -9   38.08    4.05
   1   0   9   33.23    3.18
  -1   0  -9   33.50    2.94
  -1   0  -9   32.11    3.07
   1   0   9   32.91    3.07
  -1   0 -10  200.38    9.15
   1   0  10  191.92    7.60
  -1   0 -10  183.18    9.31
   1   0  10  185.88    8.79
  -1   0 -10  178.51    8.50
  -1   0 -10  196.73    9.65
   1   0  10  169.47    8.85
   1   0  10  171.74    7.37
  -1   0 -10  180.58    7.11
  -1   0 -10  186.47    7.70
   1   0  10  184.24    7.74
  -1   0 -11  606.84   16.81
   1   0  11  590.38   14.23
  -1   0 -11  554.61   16.54
  -1   0 -11  564.58   16.34
   1   0  11  552.26   16.82
   1   0  11  582.22   14.08
  -1   0 -11  568.21   13.11
   1   0  11  560.75   14.00
  -1   0 -11  566.33   14.31
  -1   0 -12  387.24   14.31
  -1   0 -12  349.77   13.91
   1   0  12  326.36   11.20
  -1   0 -12  366.64   13.73
  -1   0 -12  386.92   14.81
   1   0  12  376.23   14.54
   1   0  12  367.93   11.62
  -1   0 -12  381.13   11.10
  -1   0 -12  368.60   11.94
  -1   0 -13   29.48    4.18
   1   0  13   27.82    3.47
  -1   0 -13   29.77    4.34
  -1   0 -13   23.47    3.66
   1   0  13   25.85    3.99
  -1   0 -13   33.24    4.71
   1   0  13   27.38    3.37
  -1   0 -13   27.52    3.12
  -1   0 -13   30.01    3.52
  -1   0 -14  166.89   10.51
   1   0  14  154.47    8.63
  -1   0 -14  181.87   10.74
   1   0  14  158.63   10.34
  -1   0 -14  194.43    9.06
   1   0  14  170.88    8.34
  -1   0 -14  173.15    8.07
  -1   0 -15   36.70    5.10
  -1   0 -15   29.27    4.42
   1   0  15   36.54    5.15
  -1   0 -15   30.60    3.74
   1   0  15   36.00    4.14
  -1   0 -15   29.19    3.37
  -1   0 -16    0.32    1.59
  -1   0 -16    1.14    0.79
   1   0  16    2.18    1.98
  -1   0 -16    0.30    0.90
   1   0  16    2.37    1.35
  -1   0 -16    0.71    0.71
  -1   0 -17    5.47    2.48
  -1   0 -17    6.47    2.71
  -1   0 -17    8.95    3.28
   1   0  17    5.63    2.78
   1   0  17    3.05    1.45
   1   0  17    4.32    1.56
   1   0  18   72.42    8.48
   1   0  18   66.60    6.17
  -1   0 -18   69.19    8.29
  -1   0 -18   78.14    8.52
  -1  -1  19    4.60    2.61
  -1  -1  18  102.24    9.84
   1   1 -18  107.19   10.10
  -1  -1  18   90.54    7.93
   1   1 -18  117.15   10.50
  -1  -1  17   35.00    5.77
   1   1 -17   36.05    5.53
  -1  -1  17   38.74    4.81
   1   1 -17   34.72    5.44
  -1  -1  16    8.27    2.76
   1   1 -16    8.35    2.67
   1   1 -16    5.55    2.19
   1   1 -16    4.30    1.28
   1   1 -15   53.61    6.52
   1   1 -15   53.58    6.37
  -1  -1  15   57.65    6.64
  -1  -1  15   53.02    3.43
   1   1 -15   53.52    4.08
   1   1 -14   44.10    5.58
   1   1 -14   36.55    5.04
  -1  -1  14   43.07    5.80
  -1  -1  14   34.73    2.79
  -1  -1  14   36.05    3.45
   1   1 -14   31.94    3.21
   1   1 -13   34.98    4.67
   1   1 -13   33.85    4.65
  -1  -1  13   30.89    4.45
   1   1 -13   37.36    4.82
   1   1 -13   31.48    4.40
  -1  -1  13   31.84    4.61
  -1  -1  13   32.34    2.51
  -1  -1  13   31.05    3.03
   1   1 -13   33.46    3.11
  -1  -1  12  182.83    7.18
   1   1 -12  174.67    6.90
   1   1 -12  185.54   10.66
   1   1 -12  194.72   10.32
   1   1 -12  183.66   10.12
  -1  -1  12  188.27   10.71
   1   1 -12  206.58   10.84
  -1  -1  12  176.60   10.86
  -1  -1  12  168.60    5.55
  -1  -1  12  170.65    5.92
  -1  -1  12  168.06    5.21
   1   1 -11  529.02   11.62
  -1  -1  11  518.33   11.61
   1   1 -11  566.03   17.65
   1   1 -11  528.06   16.15
  -1  -1  11  546.41   17.13
   1   1 -11  547.31   16.60
  -1  -1  11  532.81   16.74
   1   1 -11  536.64   16.60
  -1  -1  11  511.02    9.16
  -1  -1  11  529.21    9.51
  -1  -1  11  531.98    8.82
   1   1 -10  207.29    7.02
  -1  -1  10  184.91    6.71
   1   1 -10  217.01   10.01
  -1  -1  10  175.20    8.66
   1   1 -10  195.91    9.38
  -1  -1  10  198.78    9.55
   1   1 -10  207.08    9.64
  -1  -1  10  191.07    9.70
  -1  -1  10  196.65    5.45
  -1  -1  10  192.92    5.05
   1   1  -9   35.75    2.82
  -1  -1   9   32.41    2.72
   1   1  -9   35.37    3.87
  -1  -1   9   32.65    3.54
   1   1  -9   35.26    3.75
  -1  -1   9   35.41    3.91
   1   1  -9   37.10    3.94
  -1  -1   9   32.46    3.84
  -1  -1   9   35.98    2.19
  -1  -1   9   35.57    2.01
  -1  -1   8  386.08    8.82
   1   1  -8  419.72    9.24
   1   1  -8  442.63   12.19
   1   1  -8  422.55   12.59
  -1  -1   8  393.98   11.48
   1   1  -8  398.61   12.17
  -1  -1   8  392.90   11.95
   1   1  -8  422.61   12.46
  -1  -1   8  401.05   12.10
  -1  -1   8  400.49    6.72
  -1  -1   8  405.78    6.25
  -1  -1   7   16.93    1.82
   1   1  -7   15.43    1.69
   1   1  -7   17.26    2.35
  -1  -1   7   15.80    2.21
   1   1  -7   16.37    2.15
  -1  -1   7   15.34    2.18
   1   1  -7   17.09    2.29
   1   1  -7   18.82    2.43
  -1  -1   7   16.57    2.47
  -1  -1   7   14.15    1.13
  -1  -1   7   15.21    1.05
  -1  -1   6    0.96    0.38
   1   1  -6    1.19    0.43
   1   1  -6    0.49    0.49
   1   1  -6    1.01    0.76
  -1  -1   6    1.03    0.72
   1   1  -6    0.01    0.24
  -1  -1   6    0.53    0.54
   1   1  -6    0.94    0.72
  -1  -1   6    0.96    0.66
  -1  -1   6    0.85    0.27
  -1  -1   6    0.48    0.19
   1   1  -5  159.61    5.96
   1   1  -5  155.40    6.01
  -1  -1   5  144.74    5.73
   1   1  -5  140.44    5.75
  -1  -1   5  143.88    5.76
   1   1  -5  147.01    5.74
  -1  -1   5  148.21    5.89
   1   1  -5  146.33    4.50
  -1  -1   5  142.76    4.46
  -1  -1   5  143.65    4.64
   1   1  -4   44.98    2.93
   1   1  -4   44.21    2.95
  -1  -1   4   46.88    2.94
   1   1  -4   44.91    2.88
  -1  -1   4   42.86    2.87
   1   1  -4   45.89    2.91
   1   1  -4   43.01    2.33
  -1  -1   4   45.00    2.40
  -1  -1   4   43.68    2.31
   1   1  -3   58.60    3.04
   1   1  -3   56.38    2.80
  -1  -1   3   53.47    2.76
   1   1  -3   54.55    2.85
  -1  -1   3   55.45    2.89
   1   1  -3   57.73    2.48
  -1  -1   3   56.46    2.51
  -1  -1   2  461.03    7.34
   1   1  -2  435.85    7.39
  -1  -1   2  422.12    6.70
   1   1  -2  410.94    6.74
   1   1  -2  443.55    5.98
  -1  -1   2  457.16    6.14
   1   1  -2  449.78    7.67
   1   1  -1  210.50    4.52
   1   1  -1  211.25    4.05
  -1  -1   1  205.54    4.04
   1   1  -1  207.54    3.39
  -1  -1   1  202.10    3.41
   1   1  -1  199.39    3.81
  -1  -1   1  201.88    3.85
  -1  -1   0   22.43    1.37
   1   1   0   21.62    1.34
  -1  -1   0   20.68    0.99
   1   1   0   22.61    1.02
   1   1   0   22.01    1.43
  -1  -1   0   22.48    1.36
   1   1   0   20.92    1.30
   1   1   1   22.63    1.05
  -1  -1  -1   22.20    1.06
   1   1   1   20.38    1.51
  -1  -1  -1   18.36    1.43
   1   1   1   21.29    1.51
  -1  -1  -1   20.72    1.45
  -1  -1  -1   23.12    0.99
   1   1   2   23.95    1.56
   1   1   2   22.23    1.71
  -1  -1  -2   19.73    1.55
   1   1   2   27.11    1.80
  -1  -1  -2   24.02    1.70
  -1  -1  -2   22.41    1.32
   1   1   2   24.75    1.36
   1   1   3  758.27    9.41
  -1  -1  -3  769.71    9.43
   1   1   3  725.33    9.13
  -1  -1  -3  702.95    9.08
  -1  -1  -3  751.78   10.50
   1   1   3  753.52   10.51
   1   1   3  715.43   10.39
   1   1   4    4.25    0.80
  -1  -1  -4    4.31    0.84
   1   1   4    5.78    1.02
   1   1   4    4.19    0.84
  -1  -1  -4    3.36    0.75
  -1  -1  -4    4.23    0.81
   1   1   4    4.25    0.96
  -1  -1  -4    4.51    0.84
   1   1   4    4.59    0.80
   1   1   5    6.41    1.13
  -1  -1  -5    7.28    1.16
   1   1   5    5.84    1.25
  -1  -1  -5    6.97    1.19
   1   1   5    6.41    1.19
  -1  -1  -5    8.55    1.27
   1   1   5    6.37    1.18
   1   1   5    5.80    1.02
  -1  -1  -5    7.12    1.05
  -1  -1  -6    5.24    1.12
   1   1   6    5.56    1.10
  -1  -1  -6    5.82    1.34
   1   1   6    4.55    1.06
  -1  -1  -6    5.94    1.28
   1   1   6    6.70    1.30
  -1  -1  -6    4.94    1.15
   1   1   6    4.83    1.04
  -1  -1  -6    6.30    1.03
   1   1   6    5.23    1.05
  -1  -1  -7  108.87    5.53
   1   1   7  101.23    5.35
   1   1   7  110.05    5.47
  -1  -1  -7  107.54    5.43
  -1  -1  -7  127.99    6.40
   1   1   7  106.86    5.80
   1   1   7  121.12    5.45
  -1  -1  -7  106.09    5.19
  -1  -1  -7  108.36    4.54
   1   1   7  102.55    4.52
  -1  -1  -8    0.35    0.36
   1   1   8    1.68    0.75
   1   1   8    0.41    0.45
  -1  -1  -8    0.84    0.29
   1   1   8    1.11    0.69
  -1  -1  -8    0.19    0.89
   1   1   8    0.25    0.23
   1   1   8    0.68    0.57
  -1  -1  -8    1.42    0.74
  -1  -1  -8    0.81    0.41
   1   1   8    0.67    0.60
   1   1   9   67.56    4.30
  -1  -1  -9   68.13    5.01
   1   1   9   61.54    4.86
  -1  -1  -9   60.47    4.89
   1   1   9   61.80    4.65
  -1  -1  -9   67.43    4.92
  -1  -1  -9   68.34    5.31
   1   1   9   63.11    5.11
  -1  -1  -9   69.55    4.52
   1   1   9   68.53    4.50
  -1  -1  -9   61.51    3.79
   1   1   9   60.46    3.88
   1   1  10   69.76    4.38
  -1  -1 -10   77.55    4.40
  -1  -1 -10   74.75    5.55
   1   1  10   73.12    4.78
   1   1  10   64.96    5.23
  -1  -1 -10   66.40    5.49
  -1  -1 -10   72.43    5.38
  -1  -1 -10   79.86    6.12
   1   1  10   66.57    5.57
   1   1  10   69.45    4.75
  -1  -1 -10   74.39    4.93
   1   1  10   80.33    5.54
   1   1  11    0.19    0.91
  -1  -1 -11   -0.01    0.43
   1   1  11   -0.59    0.75
  -1  -1 -11   -0.04    0.55
   1   1  11    0.49    0.53
  -1  -1 -11    0.89    3.16
   1   1  11    1.16    1.26
  -1  -1 -11    1.04    1.37
   1   1  11    1.26    1.38
  -1  -1 -11    1.98    2.06
  -1  -1 -11    0.55    0.91
   1   1  11    0.33    0.66
   1   1  11    0.76    0.91
  -1  -1 -12  163.73    6.91
   1   1  12  170.05    7.36
   1   1  12  166.10    8.18
  -1  -1 -12  194.29   10.42
  -1  -1 -12  186.66   10.35
  -1  -1 -12  170.85    9.23
  -1  -1 -12  189.89   10.39
   1   1  12  165.63    9.76
  -1  -1 -12  168.62    8.33
   1   1  12  165.07    9.06
   1   1  12  162.29    8.30
   1   1  13    1.61    0.79
  -1  -1 -13    0.70    0.56
  -1  -1 -13    1.72    1.15
  -1  -1 -13    1.28    1.44
   1   1  13    1.44    0.92
  -1  -1 -13    1.69    1.07
   1   1  13    1.84    1.20
  -1  -1 -13    1.24    1.13
   1   1  13   -0.01    0.70
  -1  -1 -13    1.37    0.84
   1   1  13    0.77    0.75
  -1  -1 -14    0.01    1.07
  -1  -1 -14    6.41    3.40
   1   1  14    3.73    1.62
  -1  -1 -14    9.30    2.36
   1   1  14    4.16    1.66
   1   1  14    6.44    2.25
  -1  -1 -14    4.44    1.34
   1   1  14    5.48    1.66
  -1  -1 -14    4.64    3.51
  -1  -1 -15   21.50    3.97
   1   1  15   26.76    3.81
  -1  -1 -15   24.95    4.38
   1   1  15   25.64    4.36
   1   1  15   26.63    3.19
  -1  -1 -15   24.72    2.86
  -1  -1 -15   22.68    3.30
  -1  -1 -16    8.11    2.64
   1   1  16    9.44    2.36
  -1  -1 -16    8.25    2.60
   1   1  16    5.62    2.67
   1   1  16    5.83    1.70
  -1  -1 -16    7.40    1.68
  -1  -1 -16    4.89    1.79
  -1  -1 -17   27.61    4.91
   1   1  17   18.92    3.43
  -1  -1 -17   20.36    4.25
   1   1  17   22.78    4.46
   1   1  17   20.30    2.95
  -1  -1 -17   17.87    3.12
   1   1  18    8.66    3.24
  -1  -1 -18    2.56    1.49
  -1  -1 -18    7.30    3.14
  -1  -1 -18    4.08    2.50
  -1  -2  19    3.56    1.96
  -1  -2  18    4.99    2.57
   1   2 -18    2.44    1.93
  -1  -2  18    4.66    2.10
   1   2 -18    0.67    1.18
  -1  -2  17   11.03    3.95
   1   2 -17   16.04    4.11
  -1  -2  17   11.46    3.00
   1   2 -17   12.74    3.41
   1   2 -16   59.59    7.10
   1   2 -16   61.97    7.02
  -1  -2  16   60.27    7.15
  -1  -2  16   60.13    5.98
   1   2 -16   51.83    4.67
  -1  -2  16   60.99    5.00
  -1  -2  15   13.55    3.11
   1   2 -15    9.52    3.18
   1   2 -15   10.15    2.92
  -1  -2  15    9.12    3.20
  -1  -2  15   10.20    1.68
   1   2 -15   11.62    2.20
  -1  -2  15    8.94    1.98
  -1  -2  14   42.38    4.79
   1   2 -14   46.15    5.55
   1   2 -14   41.54    5.24
  -1  -2  14   44.56    5.69
  -1  -2  14   41.71    2.93
   1   2 -14   39.55    3.90
  -1  -2  14   46.99    4.28
   1   2 -13   41.88    5.13
   1   2 -13   36.59    4.64
   1   2 -13   38.23    5.07
  -1  -2  13   34.33    4.62
   1   2 -13   28.61    4.43
  -1  -2  13   40.09    5.14
  -1  -2  13   35.64    2.66
   1   2 -13   44.23    3.99
  -1  -2  13   43.17    4.04
   1   2 -12   75.29    5.00
  -1  -2  12   82.17    5.31
   1   2 -12  101.87    7.63
   1   2 -12   84.19    6.70
   1   2 -12   84.40    6.87
  -1  -2  12   86.87    6.95
  -1  -2  12   82.48    6.99
   1   2 -12   86.86    6.99
  -1  -2  12   71.04    3.61
  -1  -2  12   77.90    3.73
  -1  -2  12   67.10    3.40
  -1  -2  11   82.04    3.62
   1   2 -11   87.00    5.20
  -1  -2  11   82.30    5.27
   1   2 -11   89.17    6.88
   1   2 -11   79.28    6.20
  -1  -2  11   83.92    6.72
   1   2 -11   78.63    6.35
   1   2 -11   85.17    6.72
  -1  -2  11   75.35    6.69
  -1  -2  11   82.78    3.69
  -1  -2  11   78.34    3.61
   1   2 -10   36.64    3.29
  -1  -2  10   35.47    3.35
   1   2 -10   45.82    4.28
   1   2 -10   43.72    4.47
   1   2 -10   43.31    4.37
   1   2 -10   34.90    4.03
  -1  -2  10   42.28    4.47
   1   2 -10   42.42    4.53
  -1  -2  10   33.79    4.10
  -1  -2  10   39.70    2.40
  -1  -2  10   37.92    2.38
   1   2  -9    1.60    0.54
  -1  -2   9    3.53    1.05
   1   2  -9   -0.09    0.51
   1   2  -9    2.73    1.07
   1   2  -9    2.45    1.13
   1   2  -9    2.80    0.96
  -1  -2   9    0.50    0.26
   1   2  -9    0.81    0.94
  -1  -2   9    1.49    1.03
  -1  -2   9    1.24    0.38
  -1  -2   9    1.81    0.50
   1   2  -8  214.15    7.38
  -1  -2   8  194.33    7.12
   1   2  -8  221.75    9.12
   1   2  -8  221.87    8.60
   1   2  -8  211.37    8.50
  -1  -2   8  213.61    8.87
   1   2  -8  220.07    8.93
   1   2  -8  219.45    9.23
  -1  -2   8  204.48    8.89
  -1  -2   8  203.62    4.72
  -1  -2   8  201.89    4.91
  -1  -2   7  395.94    6.44
   1   2  -7  408.43    9.78
  -1  -2   7  384.00    9.49
   1   2  -7  444.30   11.59
   1   2  -7  417.34   11.79
   1   2  -7  403.57   10.97
  -1  -2   7  387.52   11.34
   1   2  -7  415.80   11.51
  -1  -2   7  384.01   11.54
   1   2  -7  429.56   12.03
  -1  -2   7  407.75    6.14
  -1  -2   7  418.03   10.28
  -1  -2   6    4.11    0.62
   1   2  -6    4.68    1.06
  -1  -2   6    5.78    1.15
   1   2  -6    4.88    1.24
   1   2  -6    3.44    1.07
   1   2  -6    3.52    1.04
   1   2  -6    4.52    1.26
  -1  -2   6    2.79    0.88
   1   2  -6    5.03    1.32
  -1  -2   6    4.22    1.01
  -1  -2   6    4.17    0.55
  -1  -2   6    4.21    1.13
  -1  -2   5   38.70    2.77
   1   2  -5   37.73    2.69
  -1  -2   5   38.94    2.81
   1   2  -5   32.66    2.83
   1   2  -5   34.15    2.71
   1   2  -5   35.11    2.89
  -1  -2   5   33.66    2.86
  -1  -2   5   36.03    3.04
   1   2  -5   34.91    2.98
  -1  -2   5   36.05    1.53
  -1  -2   5   34.68    1.67
  -1  -2   4  100.01    4.06
   1   2  -4  107.30    4.27
   1   2  -4  102.10    4.57
  -1  -2   4  110.98    4.78
   1   2  -4  108.58    4.79
  -1  -2   4  108.55    4.80
   1   2  -4  104.43    2.41
  -1  -2   4  103.52    2.45
   1   2  -4  105.25    4.23
  -1  -2   4  108.25    4.31
  -1  -2   3 1415.39   14.30
   1   2  -3 1376.63   14.03
   1   2  -3 1345.91   13.23
   1   2  -3 1362.02   15.16
  -1  -2   3 1434.46   15.48
  -1  -2   3 1476.30   15.80
   1   2  -3 1354.79   15.40
   1   2  -3 1340.28    8.73
  -1  -2   3 1326.72    8.82
  -1  -2   3 1354.51   14.88
   1   2  -3 1418.54   14.92
   1   2  -2 1076.89   12.13
  -1  -2   2 1059.51   11.65
   1   2  -2 1061.08   11.57
  -1  -2   2 1044.40    9.62
   1   2  -2 1025.79    9.57
   1   2  -2 1057.50   11.94
  -1  -2   2 1089.45   12.13
   1   2  -2  993.78   11.99
  -1  -2   2 1109.05   12.52
   1   2  -2 1015.17    8.15
  -1  -2   2 1049.80    8.38
  -1  -2   2 1020.82    9.25
  -1  -2   1  355.49    6.54
   1   2  -1  358.70    6.51
   1   2  -1  350.42    4.32
  -1  -2   1  363.51    4.40
   1   2  -1  330.21    6.47
  -1  -2   1  392.63    7.10
   1   2  -1  356.03    5.38
  -1  -2   1  356.06    5.43
  -1  -2   1  340.18    5.71
   1   2  -1  356.67    5.71
   1   2  -1  354.89    6.28
  -1  -2   1  370.16    6.29
   1   2   0 1167.64   11.24
  -1  -2   0 1197.23   11.33
   1   2   0 1159.61   10.85
  -1  -2   0 1206.13   10.88
   1   2   0 1186.32   10.62
   1   2   0 1146.88   10.80
   1   2   0 1174.47   11.88
  -1  -2   0 1134.88   10.76
   1   2   0 1159.90   11.64
  -1  -2   0 1161.18   11.70
   1   2   1  303.61    6.17
  -1  -2  -1  289.92    6.03
  -1  -2  -1  291.33    3.97
   1   2   1  284.60    5.87
  -1  -2  -1  289.60    6.06
   1   2   1  293.88    6.04
  -1  -2  -1  290.97    5.98
   1   2   1  290.45    5.30
  -1  -2  -1  319.54    5.57
  -1  -2  -2 1480.23   14.81
   1   2   2 1427.01   14.35
   1   2   2 1647.74   15.34
  -1  -2  -2 1532.37   14.82
   1   2   2 1590.78   14.96
   1   2   2 1510.05   13.02
  -1  -2  -2 1616.63   13.43
  -1  -2  -3  504.99    9.20
   1   2   3  591.00    9.87
  -1  -2  -3  520.32    8.51
   1   2   3  554.78    8.78
   1   2   3  557.04    9.67
  -1  -2  -3  547.10    9.43
   1   2   3  587.78    9.78
  -1  -2  -4  349.42    7.76
   1   2   4  329.04    7.51
   1   2   4  327.22    8.05
   1   2   4  340.57    6.49
  -1  -2  -4  323.59    7.80
   1   2   4  358.05    8.27
   1   2   4  333.31    7.91
   1   2   4  314.56    7.99
  -1  -2  -4  335.42    7.86
   1   2   5  113.16    4.88
  -1  -2  -5  120.16    5.00
   1   2   5  108.00    3.96
   1   2   5  108.72    5.12
   1   2   5  117.14    5.00
  -1  -2  -5  106.20    4.74
   1   2   5  108.51    4.89
   1   2   5  113.85    4.94
  -1  -2  -6   20.59    2.29
   1   2   6   19.25    2.20
  -1  -2  -6   18.21    2.11
   1   2   6   19.02    1.76
   1   2   6   20.69    2.41
  -1  -2  -6   21.46    2.27
   1   2   6   20.95    2.13
   1   2   6   16.77    2.21
   1   2   6   18.97    2.18
   1   2   7  154.63    6.69
  -1  -2  -7  166.82    6.98
  -1  -2  -7  156.90    6.73
   1   2   7  147.70    5.10
   1   2   7  167.55    7.29
   1   2   7  164.62    6.69
   1   2   7  158.80    6.59
  -1  -2  -7  168.03    6.60
   1   2   7  172.23    6.69
  -1  -2  -8  232.11    8.07
   1   2   8  247.27    8.36
   1   2   8  224.32    8.69
  -1  -2  -8  235.67    8.89
  -1  -2  -8  225.64    8.72
   1   2   8  205.24    6.27
   1   2   8  232.85    9.31
   1   2   8  225.74    8.47
   1   2   8  226.90    8.37
  -1  -2  -9    1.91    0.86
   1   2   9    1.79    0.74
   1   2   9    2.74    1.11
  -1  -2  -9    0.73    0.32
   1   2   9    1.70    0.60
   1   2   9    1.31    1.02
   1   2   9    0.66    0.73
  -1  -2  -9    0.18    0.14
   1   2   9    1.46    0.90
  -1  -2 -10  235.42    8.99
   1   2  10  269.72    9.55
   1   2  10  246.45    7.55
   1   2  10  238.96   10.21
  -1  -2 -10  242.37   10.19
  -1  -2 -10  257.35   10.53
   1   2  10  241.02   10.54
   1   2  10  252.17    9.54
   1   2  10  244.10    9.60
   1   2  11   21.05    2.39
  -1  -2 -11   28.65    3.81
   1   2  11   20.33    3.12
   1   2  11   23.41    3.08
  -1  -2 -11   18.64    2.85
   1   2  11   17.99    2.76
   1   2  11   18.27    3.10
   1   2  11   19.44    2.91
  -1  -2 -11   19.68    2.73
   1   2  11   21.92    2.86
  -1  -2 -12   44.88    4.28
   1   2  12   30.85    3.41
   1   2  12   45.80    3.56
   1   2  12   45.74    5.01
  -1  -2 -12   48.81    5.01
   1   2  12   52.39    4.57
  -1  -2 -12   46.69    4.96
   1   2  12   44.37    4.94
   1   2  12   46.97    4.53
   1   2  12   50.48    4.81
  -1  -2 -13  169.62    8.38
   1   2  13  168.16    7.02
   1   2  13  164.53    8.68
   1   2  13  172.08   10.08
  -1  -2 -13  175.74   10.13
  -1  -2 -13  162.06    9.91
  -1  -2 -13  171.46   10.21
   1   2  13  162.13   10.05
   1   2  13  172.15    9.28
   1   2  14   17.22    3.27
   1   2  14   16.57    2.90
  -1  -2 -14   14.68    3.27
  -1  -2 -14   18.60    3.92
   1   2  14   17.89    3.11
   1   2  14   15.57    3.20
   1   2  14   17.61    2.40
  -1  -2 -14   19.21    3.09
   1   2  15    8.31    2.43
  -1  -2 -15    6.95    2.82
  -1  -2 -15    9.60    2.77
   1   2  15    7.17    2.71
   1   2  15    6.72    1.46
  -1  -2 -15    5.76    2.06
  -1  -2 -16   10.02    3.05
   1   2  16    8.05    2.44
  -1  -2 -16    9.73    2.83
   1   2  16    5.86    2.07
   1   2  16    5.05    1.35
  -1  -2 -16    8.44    2.03
   1   2  17   17.86    4.03
  -1  -2 -17   24.57    4.68
  -1  -2 -17   13.14    2.94
  -1  -2 -17   22.07    4.66
   1   2  17   17.83    3.58
   1   2  18    3.87    1.75
  -1  -2 -18    2.24    1.41
   1   2  18    3.47    1.67
  -1  -2 -18    4.83    2.52
  -1  -2 -18    3.93    2.22
   1   2  19    7.28    2.63
  -1  -3  20    0.07    2.62
  -1  -3  19    6.86    2.63
  -1  -3  18  138.35   10.26
   1   3 -18  136.95   11.28
   1   3 -17    8.14    2.99
   1   3 -17   12.78    3.54
  -1  -3  17   14.85    4.15
  -1  -3  17   10.37    3.19
  -1  -3  17    9.60    2.32
   1   3 -16  169.18   11.64
   1   3 -16  171.17   11.85
  -1  -3  16  163.97   11.84
  -1  -3  16  156.93   10.62
   1   3 -16  167.83    8.92
  -1  -3  16  164.09    9.10
   1   3 -15   16.24    3.64
   1   3 -15   13.74    3.46
  -1  -3  15   15.65    3.88
  -1  -3  15   14.39    3.24
   1   3 -15   11.88    2.42
  -1  -3  15   12.49    2.47
  -1  -3  14  121.29    8.43
   1   3 -14  113.68    9.07
   1   3 -14  108.64    9.12
  -1  -3  14  109.98    8.83
  -1  -3  14  106.13    4.77
  -1  -3  14  119.31    7.33
   1   3 -14  119.20    7.26
  -1  -3  13   83.20    6.85
   1   3 -13   72.81    6.87
   1   3 -13   68.39    6.58
  -1  -3  13   78.02    7.57
  -1  -3  13   76.26    4.06
  -1  -3  13   85.35    6.15
   1   3 -13   75.04    5.64
  -1  -3  12   73.35    5.62
   1   3 -12   77.24    5.55
   1   3 -12   78.16    6.42
   1   3 -12   79.22    6.91
   1   3 -12   76.16    6.42
  -1  -3  12   78.53    6.77
   1   3 -12   75.20    6.57
  -1  -3  12   72.52    6.79
   1   3 -12   72.02    6.59
  -1  -3  12   76.43    3.83
  -1  -3  12   74.64    6.06
  -1  -3  11   87.69    4.18
  -1  -3  11   93.95    6.24
   1   3 -11   93.81    5.97
   1   3 -11   95.97    7.24
   1   3 -11   95.08    6.59
   1   3 -11   89.70    7.14
  -1  -3  11   94.44    7.24
   1   3 -11   86.82    6.84
  -1  -3  11   98.55    7.56
   1   3 -11   89.49    7.07
  -1  -3  11   85.87    3.92
  -1  -3  11   82.93    6.38
  -1  -3  10    2.02    0.66
  -1  -3  10    1.88    0.98
   1   3 -10    1.75    0.84
   1   3 -10    0.63    0.75
   1   3 -10    1.39    1.23
   1   3 -10    2.23    1.17
   1   3 -10    3.62    1.39
  -1  -3  10    1.83    1.00
   1   3 -10    0.86    0.93
  -1  -3  10    0.98    0.66
  -1  -3  10    1.06    0.38
  -1  -3  10    1.98    1.16
  -1  -3   9  312.67    7.34
  -1  -3   9  307.00   10.27
   1   3  -9  330.30   10.44
   1   3  -9  303.71   11.55
   1   3  -9  319.89   11.19
   1   3  -9  297.61   10.97
  -1  -3   9  317.92   11.80
   1   3  -9  292.04   11.25
   1   3  -9  331.68   12.06
  -1  -3   9  308.06   11.67
  -1  -3   9  312.05    6.83
  -1  -3   9  311.80   10.82
  -1  -3   8   64.82    3.25
   1   3  -8   62.42    4.42
  -1  -3   8   69.72    4.91
   1   3  -8   70.80    5.39
   1   3  -8   57.55    4.63
   1   3  -8   68.30    4.95
   1   3  -8   60.87    4.83
  -1  -3   8   67.44    5.18
   1   3  -8   70.59    5.31
  -1  -3   8   67.74    5.39
  -1  -3   8   61.54    2.99
  -1  -3   8   71.49    5.44
  -1  -3   7    2.07    1.54
   1   3  -7   -0.06    0.54
  -1  -3   7    2.53    1.73
   1   3  -7    1.37    0.80
   1   3  -7    1.26    0.54
  -1  -3   7    1.44    0.95
   1   3  -7    0.06    0.47
   1   3  -7    1.85    1.22
  -1  -3   7    1.20    1.08
  -1  -3   7    0.98    0.53
  -1  -3   7    1.02    0.43
   1   3  -6  340.43    9.51
  -1  -3   6  316.02    9.17
  -1  -3   6  314.71    9.28
   1   3  -6  323.07    9.66
   1   3  -6  318.61    9.22
  -1  -3   6  344.03   10.20
   1   3  -6  309.44    9.70
   1   3  -6  325.45   10.14
  -1  -3   6  319.10    9.90
  -1  -3   6  315.56    6.02
  -1  -3   6  342.50    6.89
  -1  -3   5 1105.44   16.16
   1   3  -5 1042.70   15.43
   1   3  -5 1060.62   16.95
  -1  -3   5 1083.52   16.96
  -1  -3   5 1082.01   17.00
   1   3  -5 1100.19   17.10
   1   3  -5 1098.79   10.83
  -1  -3   5 1070.95   10.93
   1   3  -5 1123.70   16.56
  -1  -3   5 1102.87   16.60
  -1  -3   4   91.23    4.48
  -1  -3   4   96.39    4.23
   1   3  -4   83.51    3.97
  -1  -3   4   92.12    4.68
   1   3  -4   84.73    4.48
   1   3  -4   89.67    4.56
  -1  -3   4   94.75    4.65
   1   3  -4   84.78    3.04
  -1  -3   4   89.94    3.18
  -1  -3   4   92.46    4.62
   1   3  -4   86.52    4.37
   1   3  -3   18.65    1.99
  -1  -3   3   22.17    2.52
   1   3  -3   18.00    1.65
  -1  -3   3   18.00    1.63
  -1  -3   3   18.63    1.92
   1   3  -3   20.46    2.00
   1   3  -3   18.79    1.98
  -1  -3   3   20.37    2.17
  -1  -3   3   19.73    1.86
   1   3  -3   18.10    1.48
   1   3  -3   20.24    2.15
  -1  -3   3   22.63    2.57
  -1  -3   2  116.45    4.88
   1   3  -2  125.84    4.82
  -1  -3   2  143.06    5.49
   1   3  -2  127.23    4.81
   1   3  -2  123.51    3.75
  -1  -3   2  128.51    3.82
   1   3  -2  119.63    4.58
  -1  -3   2  137.17    4.82
   1   3  -2  126.24    4.64
  -1  -3   2  128.33    3.91
   1   3  -2  127.54    3.82
  -1  -3   2  124.20    4.16
   1   3  -1   62.85    3.31
  -1  -3   1   60.87    3.24
   1   3  -1   69.30    3.33
  -1  -3   1   68.75    2.50
   1   3  -1   65.63    2.44
   1   3  -1   64.26    3.15
  -1  -3   1   69.52    3.33
  -1  -3   1   68.57    3.28
   1   3  -1   66.42    3.22
   1   3  -1   64.65    2.85
  -1  -3   1   64.04    2.85
  -1  -3   1   66.68    3.17
   1   3   0  141.65    4.56
  -1  -3   0  138.98    4.62
   1   3   0  123.94    4.62
   1   3   0  133.55    4.36
  -1  -3   0  144.53    3.43
   1   3   0  133.85    3.30
  -1  -3   0  147.74    4.67
   1   3   0  135.17    4.49
   1   3   0  141.55    4.58
   1   3   0  141.94    4.43
  -1  -3   0  156.31    4.67
   1   3   0  137.18    4.69
  -1  -3   0  130.30    4.60
  -1  -3  -1  266.60    6.69
   1   3   1  272.04    6.66
  -1  -3  -1  294.66    6.50
   1   3   1  265.32    6.17
  -1  -3  -1  286.63    5.03
   1   3   1  265.14    4.89
  -1  -3  -1  268.22    6.56
   1   3   1  271.00    6.62
   1   3   1  269.98    6.48
  -1  -3  -1  277.31    6.64
  -1  -3  -1  292.29    6.63
  -1  -3  -2   14.42    1.59
   1   3   2   15.07    1.75
  -1  -3  -2   16.45    1.35
   1   3   2   17.80    1.82
  -1  -3  -2   11.78    1.57
  -1  -3  -2   16.27    1.69
   1   3   2   17.75    1.73
  -1  -3  -2   15.26    1.58
   1   3   2   14.34    1.50
   1   3   3  208.32    6.46
  -1  -3  -3  212.79    6.55
  -1  -3  -3  215.08    6.54
   1   3   3  213.39    6.47
  -1  -3  -3  218.41    6.40
   1   3   3  215.18    6.25
  -1  -3  -3  216.75    6.10
   1   3   3  198.82    5.98
   1   3   4   71.23    3.94
  -1  -3  -4   67.15    3.89
  -1  -3  -4   66.12    3.64
   1   3   4   59.98    3.49
   1   3   4   72.47    4.00
   1   3   4   73.92    3.86
  -1  -3  -4   71.26    3.84
  -1  -3  -4   51.98    3.64
  -1  -3  -5  174.00    6.51
   1   3   5  157.10    4.74
   1   3   5  173.61    6.42
  -1  -3  -5  157.95    6.13
   1   3   5  163.64    6.22
   1   3   5  156.08    6.21
   1   3   5  165.49    6.33
  -1  -3  -5  164.26    6.06
   1   3   5  159.94    6.02
   1   3   6    0.04    0.31
  -1  -3  -6    0.17    0.34
  -1  -3  -6    0.14    0.25
   1   3   6    1.26    0.88
   1   3   6    0.23    0.25
   1   3   6    0.42    0.29
  -1  -3  -6    0.57    0.47
   1   3   6    0.48    0.62
   1   3   6    0.79    0.55
  -1  -3  -7    4.79    1.19
   1   3   7    3.53    1.03
   1   3   7    2.60    0.65
   1   3   7    3.32    1.04
   1   3   7    3.70    0.99
   1   3   7    2.65    1.03
   1   3   7    2.45    0.67
  -1  -3  -7    3.77    1.21
  -1  -3  -8  186.50    7.63
   1   3   8  216.75    8.13
   1   3   8  186.48    8.12
  -1  -3  -8  213.80    8.67
  -1  -3  -8  210.22    8.65
   1   3   8  197.53    5.77
   1   3   8  203.41    8.61
   1   3   8  208.04    8.29
   1   3   8  200.70    7.91
   1   3   9    2.08    0.96
  -1  -3  -9    2.25    1.14
  -1  -3  -9    1.17    0.52
   1   3   9    1.06    0.45
   1   3   9    0.25    0.84
   1   3   9    1.44    0.90
   1   3   9    1.18    0.94
   1   3   9    1.42    0.83
  -1  -3  -9    1.10    0.61
  -1  -3 -10   52.77    4.35
   1   3  10   56.09    4.47
  -1  -3 -10   56.13    5.01
   1   3  10   53.69    4.83
  -1  -3 -10   53.42    4.91
   1   3  10   53.50    3.22
   1   3  10   52.16    4.91
   1   3  10   54.96    4.67
   1   3  10   48.15    4.29
   1   3  11    7.66    1.33
  -1  -3 -11    6.15    1.85
   1   3  11    6.97    1.83
  -1  -3 -11    7.17    1.98
   1   3  11    8.31    1.96
   1   3  11    5.24    1.52
   1   3  11    6.55    1.63
  -1  -3 -11    8.07    1.80
   1   3  11    5.47    1.47
   1   3  12   17.16    2.78
  -1  -3 -12   32.96    3.88
   1   3  12   32.35    2.85
   1   3  12   32.03    4.21
  -1  -3 -12   30.71    4.05
   1   3  12   31.09    3.70
  -1  -3 -12   30.72    4.08
   1   3  12   36.02    4.62
   1   3  12   32.80    3.92
   1   3  12   30.58    3.69
  -1  -3 -13   71.76    5.79
   1   3  13   71.46    4.17
   1   3  13   72.66    6.02
  -1  -3 -13   69.33    6.28
   1   3  13   62.69    6.15
  -1  -3 -13   65.55    6.30
   1   3  13   74.01    6.79
   1   3  13   54.97    5.14
   1   3  13   71.13    5.90
   1   3  14    0.02    0.80
   1   3  14    0.28    0.36
  -1  -3 -14    0.01    1.73
   1   3  14    1.86    0.99
  -1  -3 -14    0.43    0.80
   1   3  14    0.91    0.55
   1   3  15   14.79    3.41
  -1  -3 -15   17.35    3.68
   1   3  15   17.85    3.14
  -1  -3 -15   21.22    3.93
   1   3  15   15.90    3.45
  -1  -3 -15   13.59    2.75
   1   3  15   17.34    2.16
  -1  -3 -16  141.01   10.82
  -1  -3 -16  148.84   10.86
   1   3  16  126.26   10.22
  -1  -3 -16  131.23    8.54
   1   3  16  129.14   10.19
   1   3  16  137.92    9.29
   1   3  17   26.25    5.01
  -1  -3 -17   34.05    5.61
  -1  -3 -17   31.39    4.22
  -1  -3 -17   32.84    5.61
   1   3  17   35.16    4.97
   1   3  18   59.52    7.61
  -1  -3 -18   60.06    5.74
  -1  -3 -18   71.38    8.22
   1   3  18   62.12    6.82
  -1  -3 -18   66.10    7.91
   1   3  19    3.16    2.13
   1   3  20    1.98    1.68
  -1  -4  19    0.64    1.30
  -1  -4  18   12.30    4.44
   1   4 -17   19.35    4.53
   1   4 -17   22.82    4.58
  -1  -4  17   17.46    4.11
  -1  -4  17   25.92    4.66
  -1  -4  17   19.02    3.69
   1   4 -16   74.63    7.87
   1   4 -16   83.16    8.87
  -1  -4  16   87.30    8.70
  -1  -4  16   94.82    8.74
  -1  -4  16   85.41    7.09
   1   4 -16   86.56    7.01
   1   4 -15    7.58    2.46
   1   4 -15   11.95    3.13
  -1  -4  15    8.39    2.44
  -1  -4  15    9.20    3.09
  -1  -4  15    5.01    1.85
   1   4 -15    8.19    2.05
  -1  -4  14   99.67    7.88
   1   4 -14   88.03    7.85
   1   4 -14   91.89    8.31
  -1  -4  14  100.31    8.61
  -1  -4  14   92.10    4.60
  -1  -4  14  102.92    7.33
   1   4 -14  105.42    7.29
  -1  -4  13   22.61    3.99
   1   4 -13   28.85    4.45
   1   4 -13   23.11    3.64
   1   4 -13   23.96    4.11
  -1  -4  13   21.05    3.84
  -1  -4  13   21.76    2.35
  -1  -4  13   27.21    3.87
   1   4 -13   19.45    3.16
   1   4 -12  127.58    7.57
  -1  -4  12  114.11    7.34
   1   4 -12  116.36    7.89
   1   4 -12  125.75    8.76
   1   4 -12  115.89    8.06
  -1  -4  12  108.64    8.33
   1   4 -12  106.49    8.25
  -1  -4  12  108.22    8.17
   1   4 -12  112.93    8.32
  -1  -4  12  112.45    4.92
  -1  -4  12  108.94    7.63
  -1  -4  11   28.35    2.76
  -1  -4  11   36.48    3.99
   1   4 -11   41.17    4.26
   1   4 -11   37.00    4.55
   1   4 -11   31.90    4.04
   1   4 -11   35.28    4.09
  -1  -4  11   31.74    4.30
   1   4 -11   40.89    4.67
  -1  -4  11   35.90    4.43
   1   4 -11   39.55    4.73
  -1  -4  11   32.90    2.60
  -1  -4  11   35.65    4.24
  -1  -4  10  341.67    8.87
   1   4 -10  370.87   12.29
  -1  -4  10  363.06   12.39
   1   4 -10  373.62   12.88
   1   4 -10  404.62   14.38
   1   4 -10  353.88   12.89
  -1  -4  10  396.69   14.24
   1   4 -10  335.37   13.13
   1   4 -10  378.36   13.93
  -1  -4  10  358.30   13.50
  -1  -4  10  358.32    8.36
  -1  -4  10  354.58   12.61
  -1  -4   9   35.16    3.91
   1   4  -9   40.92    3.95
  -1  -4   9   38.62    4.56
   1   4  -9   37.88    4.01
   1   4  -9   37.04    4.29
  -1  -4   9   44.90    5.10
   1   4  -9   33.19    4.20
  -1  -4   9   37.89    4.70
   1   4  -9   36.70    4.27
  -1  -4   9   40.70    2.85
  -1  -4   9   35.84    2.77
   1   4  -8  288.54   10.19
  -1  -4   8  277.94   10.14
  -1  -4   8  270.12   10.16
   1   4  -8  279.83   10.20
   1   4  -8  268.06    9.99
  -1  -4   8  296.26   11.03
   1   4  -8  271.13   10.55
  -1  -4   8  267.87   10.50
   1   4  -8  287.61   11.09
  -1  -4   8  266.54    6.88
  -1  -4   8  290.16    7.76
  -1  -4   7  240.87    9.17
   1   4  -7  269.87    9.56
  -1  -4   7  247.42    9.23
   1   4  -7  271.61    9.61
   1   4  -7  246.87    8.98
  -1  -4   7  251.34    9.84
   1   4  -7  268.46    9.98
   1   4  -7  273.16   10.02
  -1  -4   7  266.94   10.01
  -1  -4   7  256.96    6.60
  -1  -4   7  276.85    7.41
  -1  -4   6    7.73    1.89
   1   4  -6    6.68    1.29
  -1  -4   6    7.49    1.58
   1   4  -6    7.08    1.55
  -1  -4   6    8.28    1.78
  -1  -4   6    6.24    2.09
   1   4  -6    7.42    1.73
   1   4  -6    5.29    0.97
  -1  -4   6    9.85    1.63
  -1  -4   6    9.91    2.38
   1   4  -6    7.88    1.63
  -1  -4   5  621.57   13.25
   1   4  -5  601.64   12.14
  -1  -4   5  657.11   12.69
  -1  -4   5  665.54   14.05
   1   4  -5  578.31   13.16
   1   4  -5  661.34   13.88
  -1  -4   5  615.11   13.18
   1   4  -5  587.38    9.70
  -1  -4   5  616.29    9.95
   1   4  -5  606.59   13.32
  -1  -4   5  638.28   13.78
  -1  -4   4   34.14    2.95
   1   4  -4   36.77    3.13
  -1  -4   4   34.49    2.68
   1   4  -4   34.29    2.66
  -1  -4   4   36.30    3.06
   1   4  -4   32.71    3.00
   1   4  -4   30.65    2.79
  -1  -4   4   33.73    2.91
   1   4  -4   31.77    2.24
  -1  -4   4   30.65    2.31
  -1  -4   4   31.33    3.06
   1   4  -4   31.93    3.03
  -1  -4   3  231.60    7.47
   1   4  -3  233.66    7.45
   1   4  -3  234.38    6.45
  -1  -4   3  250.72    6.70
   1   4  -3  233.97    7.57
  -1  -4   3  254.23    7.82
  -1  -4   3  231.88    7.23
   1   4  -3  241.12    7.38
   1   4  -3  233.92    6.04
  -1  -4   3  231.09    6.21
   1   4  -3  239.85    7.68
  -1  -4   3  233.30    7.74
   1   4  -2  383.05    9.34
  -1  -4   2  351.77    9.01
  -1  -4   2  383.46    9.21
   1   4  -2  369.27    9.10
   1   4  -2  377.38    7.46
  -1  -4   2  410.02    7.84
  -1  -4   2  397.33    9.28
   1   4  -2  404.96    9.43
   1   4  -2  389.46    8.75
  -1  -4   2  369.54    8.70
  -1  -4   2  378.02    7.98
   1   4  -2  371.13    7.78
  -1  -4   2  376.51    8.41
  -1  -4   1   73.84    3.83
   1   4  -1   77.33    4.04
  -1  -4   1   71.58    3.98
   1   4  -1   74.60    3.84
  -1  -4   1   77.26    3.23
   1   4  -1   70.01    3.08
  -1  -4   1   82.06    4.09
   1   4  -1   76.24    3.93
  -1  -4   1   81.91    3.91
   1   4  -1   77.71    3.74
  -1  -4   1   71.72    3.60
   1   4  -1   76.48    3.63
   1   4  -1   69.79    3.81
  -1  -4   1   68.12    3.81
  -1  -4   0  931.92   13.63
   1   4   0  819.57   13.10
   1   4   0  927.40   13.42
   1   4   0  950.20   10.91
  -1  -4   0 1024.89   11.41
   1   4   0  918.56   13.65
  -1  -4   0  960.35   13.93
   1   4   0 1030.15   13.57
   1   4   0  943.38   13.16
  -1  -4   0  931.93   13.31
  -1  -4   0  945.31   13.84
   1   4   0  978.92   13.97
  -1  -4  -1   31.11    2.66
   1   4   1   34.78    2.68
   1   4   1   30.09    2.61
  -1  -4  -1   33.71    2.54
   1   4   1   31.81    2.04
  -1  -4  -1   34.96    2.14
   1   4   1   31.62    2.52
  -1  -4  -1   34.45    2.64
   1   4   1   31.34    2.50
  -1  -4  -1   29.88    2.66
  -1  -4  -1   28.86    2.47
   1   4   1   32.60    2.55
  -1  -4  -2   78.20    4.17
   1   4   2   69.62    3.90
  -1  -4  -2   74.54    3.31
   1   4   2   73.73    3.87
  -1  -4  -2   71.86    3.80
   1   4   2   73.66    3.73
  -1  -4  -2   68.16    3.88
   1   4   2   77.59    4.06
   1   4   2   63.46    3.68
  -1  -4  -2   69.78    3.78
  -1  -4  -3 1162.84   16.74
   1   4   3 1217.47   17.00
  -1  -4  -3 1109.14   13.94
   1   4   3 1113.50   15.51
  -1  -4  -3 1154.04   15.90
  -1  -4  -3 1214.27   17.06
   1   4   3 1075.18   15.90
   1   4   3 1132.46   15.55
  -1  -4  -3 1055.09   15.25
   1   4   4  317.89    8.93
  -1  -4  -4  284.90    8.63
  -1  -4  -4  299.89    7.84
   1   4   4  317.15    9.05
  -1  -4  -4  292.77    9.07
   1   4   4  304.83    8.32
  -1  -4  -4  300.95    8.43
   1   4   4  287.16    8.31
  -1  -4  -4  293.37    8.34
   1   4   5   31.42    2.98
  -1  -4  -5   33.74    3.09
  -1  -4  -5   37.61    3.12
   1   4   5   32.77    2.91
  -1  -4  -5   36.62    3.14
   1   4   5   28.12    2.82
  -1  -4  -5   35.32    2.95
   1   4   5   30.45    2.72
  -1  -4  -6  550.88   12.89
   1   4   6  593.43   13.27
  -1  -4  -6  600.25   13.40
   1   4   6  573.38   13.17
   1   4   6  568.58   13.05
   1   4   6  636.34   13.79
  -1  -4  -6  572.51   12.45
   1   4   6  607.88   12.73
   1   4   7   45.45    3.78
  -1  -4  -7   37.83    3.47
   1   4   7   38.03    2.52
   1   4   7   41.28    3.77
  -1  -4  -7   40.21    3.67
   1   4   7   42.16    3.79
   1   4   7   41.83    3.66
  -1  -4  -7   41.90    3.46
   1   4   7   42.26    3.50
   1   4   8   63.49    4.63
  -1  -4  -8   60.14    4.54
   1   4   8   58.05    3.05
  -1  -4  -8   58.46    4.72
   1   4   8   66.00    5.04
   1   4   8   62.73    4.82
   1   4   8   57.54    4.70
   1   4   8   58.03    4.32
  -1  -4  -9   83.43    5.49
   1   4   9   83.94    5.51
  -1  -4  -9   76.26    5.75
   1   4   9   79.35    5.76
   1   4   9   84.97    3.78
   1   4   9   84.12    5.98
   1   4   9   79.04    5.76
   1   4   9   86.02    5.51
   1   4  10    6.98    1.80
  -1  -4 -10    6.69    1.85
  -1  -4 -10    5.55    1.62
   1   4  10    8.30    1.25
   1   4  10    7.28    2.18
   1   4  10    6.03    1.51
  -1  -4 -10    5.59    1.71
   1   4  10    4.16    1.33
   1   4  10    5.40    1.59
   1   4  11    2.29    1.59
  -1  -4 -11    2.35    1.26
  -1  -4 -11    4.15    1.87
   1   4  11    1.47    0.68
   1   4  11    2.94    1.46
  -1  -4 -11    1.30    1.49
   1   4  11    2.10    1.43
   1   4  11    1.93    1.29
   1   4  11    2.20    1.88
  -1  -4 -12    3.83    1.93
   1   4  12    3.82    1.43
  -1  -4 -12    1.35    0.93
   1   4  12    3.09    0.97
   1   4  12    4.52    1.75
   1   4  12    3.55    1.49
   1   4  12    1.52    0.98
   1   4  12    2.15    1.07
  -1  -4 -12    3.72    1.41
  -1  -4 -13  127.37    8.00
  -1  -4 -13  156.87   10.33
   1   4  13  148.22   10.15
  -1  -4 -13  136.09    9.04
   1   4  13  133.28    5.32
   1   4  13  125.11    9.02
   1   4  13  162.36    8.96
   1   4  13  104.82    7.38
   1   4  14   46.66    5.87
   1   4  14   48.96    5.39
  -1  -4 -14   60.75    6.38
   1   4  14   52.43    6.01
  -1  -4 -14   47.18    4.83
   1   4  14   49.17    3.15
   1   4  15    4.37    1.94
  -1  -4 -15    1.20    1.48
   1   4  15    1.34    0.64
  -1  -4 -15    0.32    0.58
   1   4  15    1.03    1.50
   1   4  16    6.85    2.33
  -1  -4 -16   10.61    2.94
   1   4  16    8.72    2.99
  -1  -4 -16   11.38    2.83
   1   4  16   12.11    3.58
  -1  -4 -17    2.54    1.26
   1   4  17    3.23    1.93
  -1  -4 -17    4.57    2.91
   1   4  17   -0.09    0.38
  -1  -4 -17    1.52    1.90
   1   4  17    2.99    2.57
  -1  -4 -18    4.93    2.76
   1   4  18    5.23    2.13
  -1  -4 -18    7.44    2.96
   1   4  18    8.48    3.02
  -1  -4 -18    6.98    2.51
   1   4  18    7.76    3.12
   1   4  19    1.86    1.53
   1   4  20    3.49    2.05
  -1  -5  19  139.89   11.53
  -1  -5  18    8.17    2.75
  -1  -5  18    4.58    2.12
   1   5 -17   89.31    9.01
   1   5 -17   91.93    9.42
  -1  -5  17   72.93    8.83
  -1  -5  17   88.05    8.70
  -1  -5  17  105.09    8.38
   1   5 -16   96.92    9.31
   1   5 -16  118.60   10.27
  -1  -5  16  134.91   11.05
  -1  -5  16  109.99    9.49
  -1  -5  16  114.54    8.65
   1   5 -15   37.30    5.37
   1   5 -15   39.42    5.62
  -1  -5  15   32.65    5.28
  -1  -5  15   27.27    4.67
   1   5 -15   41.76    4.94
  -1  -5  15   35.96    5.01
  -1  -5  14  353.93   15.50
   1   5 -14  332.69   15.36
   1   5 -14  338.95   15.97
  -1  -5  14  355.13   16.63
  -1  -5  14  334.15    9.42
  -1  -5  14  359.48   14.74
   1   5 -14  348.79   13.99
  -1  -5  13   21.97    3.84
   1   5 -13   22.00    3.74
   1   5 -13   22.09    3.93
  -1  -5  13   20.49    4.13
  -1  -5  13   21.45    2.48
  -1  -5  13   26.95    4.20
   1   5 -13   19.30    3.11
   1   5 -12  181.73    9.78
  -1  -5  12  186.71   10.23
   1   5 -12  188.03   10.04
   1   5 -12  167.46    9.98
   1   5 -12  180.62   10.83
  -1  -5  12  169.45   10.67
  -1  -5  12  176.53    6.72
  -1  -5  12  175.54   10.36
  -1  -5  11  214.78   10.55
   1   5 -11  232.52   10.67
   1   5 -11  236.81   10.85
   1   5 -11  225.66   11.59
   1   5 -11  200.80   10.56
  -1  -5  11  230.18   11.83
   1   5 -11  212.59   11.03
  -1  -5  11  228.28   11.49
   1   5 -11  230.22   11.71
  -1  -5  11  217.44    7.28
  -1  -5  11  212.12   10.73
  -1  -5  10   48.04    5.06
   1   5 -10   48.49    4.76
  -1  -5  10   42.16    5.54
   1   5 -10   45.71    4.80
   1   5 -10   48.99    5.25
   1   5 -10   48.26    5.08
  -1  -5  10   45.78    5.61
  -1  -5  10   48.82    5.17
   1   5 -10   45.72    4.96
  -1  -5  10   48.31    3.50
  -1  -5  10   44.58    3.47
   1   5  -9   78.94    6.01
  -1  -5   9   79.20    6.09
  -1  -5   9   73.97    6.01
   1   5  -9   76.48    5.82
   1   5  -9   76.41    5.73
  -1  -5   9   85.27    6.56
   1   5  -9   68.84    5.73
   1   5  -9   79.25    6.26
  -1  -5   9   76.52    6.07
  -1  -5   9   76.20    4.23
  -1  -5   9   72.06    4.40
  -1  -5   8   24.75    3.42
   1   5  -8   25.65    3.31
  -1  -5   8   24.68    3.74
   1   5  -8   25.86    3.24
  -1  -5   8   28.47    3.69
   1   5  -8   23.12    3.09
   1   5  -8   24.50    3.32
  -1  -5   8   21.49    3.14
  -1  -5   8   29.41    2.66
  -1  -5   8   24.27    2.57
  -1  -5   7  120.21    7.34
   1   5  -7   98.06    5.87
  -1  -5   7   97.83    5.83
   1   5  -7   92.44    6.13
  -1  -5   7  108.97    6.70
  -1  -5   7   97.55    6.14
   1   5  -7  103.32    6.46
   1   5  -7   94.80    4.59
  -1  -5   7  105.01    4.98
   1   5  -7  110.51    6.72
  -1  -5   7  110.72    7.09
  -1  -5   6    2.47    0.95
  -1  -5   6    1.08    0.66
   1   5  -6    2.72    1.05
   1   5  -6    1.50    0.88
  -1  -5   6    2.07    0.92
  -1  -5   6    1.86    0.73
   1   5  -6    1.95    1.00
  -1  -5   6    1.83    0.57
   1   5  -6    2.38    0.81
   1   5  -6    2.58    0.93
  -1  -5   6    2.66    1.25
  -1  -5   5   48.87    4.38
  -1  -5   5   46.73    3.74
   1   5  -5   46.16    3.66
   1   5  -5   42.83    3.82
  -1  -5   5   46.73    4.12
   1   5  -5   53.47    4.16
  -1  -5   5   49.70    3.90
  -1  -5   5   53.47    3.47
   1   5  -5   49.43    3.26
   1   5  -5   52.54    4.29
  -1  -5   5   52.02    4.89
  -1  -5   4    4.74    1.47
   1   5  -4    4.85    1.34
   1   5  -4    3.07    0.90
  -1  -5   4    3.98    0.98
   1   5  -4    2.63    0.92
  -1  -5   4    5.53    1.36
   1   5  -4    3.49    1.01
  -1  -5   4    3.70    1.08
  -1  -5   4    2.87    1.01
   1   5  -4    3.58    0.97
  -1  -5   4    3.16    1.45
   1   5  -4    2.01    0.93
  -1  -5   3    9.25    2.00
   1   5  -3    7.71    1.64
   1   5  -3    6.66    1.12
  -1  -5   3    6.80    1.37
  -1  -5   3    7.49    1.56
   1   5  -3    7.18    1.53
   1   5  -3    6.06    1.37
  -1  -5   3    7.77    1.57
  -1  -5   3    8.89    1.72
   1   5  -3    7.24    1.36
   1   5  -3    6.41    1.47
  -1  -5   3    9.77    2.50
  -1  -5   2   82.79    4.85
   1   5  -2   84.82    4.83
  -1  -5   2   91.45    4.24
   1   5  -2   82.22    4.00
   1   5  -2   79.27    4.66
  -1  -5   2   92.55    4.97
   1   5  -2   85.36    4.38
  -1  -5   2   91.12    4.71
  -1  -5   2   84.44    4.42
   1   5  -2   82.71    4.30
  -1  -5   2   95.74    5.42
   1   5  -2   84.84    4.87
  -1  -5   1  221.35    7.63
   1   5  -1  227.38    7.74
  -1  -5   1  228.46    7.80
   1   5  -1  223.74    7.41
   1   5  -1  240.63    6.52
  -1  -5   1  242.10    6.62
   1   5  -1  219.69    7.58
  -1  -5   1  240.78    7.85
   1   5  -1  203.89    6.61
   1   5  -1  224.41    7.03
  -1  -5   1  216.72    7.10
  -1  -5   1  241.78    7.38
   1   5  -1  227.35    7.60
  -1  -5   1  230.00    7.82
  -1  -5   0  562.30   11.87
   1   5   0  563.99   11.73
   1   5   0  535.96   11.46
  -1  -5   0  547.23    9.83
   1   5   0  530.76    9.57
  -1  -5   0  550.11   11.81
   1   5   0  543.96   11.86
   1   5   0  527.55   10.48
   1   5   0  536.16   11.20
  -1  -5   0  559.31   11.63
   1   5   0  520.63   11.42
  -1  -5   0  539.83   11.70
  -1  -5  -1   12.05    2.10
   1   5   1   12.99    1.76
   1   5   1   10.41    1.66
  -1  -5  -1   12.72    1.78
  -1  -5  -1   11.83    1.49
  -1  -5  -1   13.31    1.78
   1   5   1   12.46    1.50
   1   5   1   11.71    1.78
   1   5   1   12.52    1.61
  -1  -5  -1   12.19    1.81
  -1  -5  -1   11.72    1.90
   1   5   1   13.90    1.95
   1   5   2    1.27    0.47
  -1  -5  -2    1.02    0.54
   1   5   2    0.62    0.50
   1   5   2    0.87    0.72
  -1  -5  -2    1.68    0.62
  -1  -5  -2    1.21    0.55
   1   5   2    1.79    0.63
  -1  -5  -2    2.60    0.74
   1   5   2    2.28    0.75
  -1  -5  -2    2.62    0.81
  -1  -5  -2    2.12    0.89
   1   5   2    1.16    0.60
  -1  -5  -3  555.52   12.62
   1   5   3  568.02   12.65
  -1  -5  -3  595.09   11.23
  -1  -5  -3  552.45   12.12
   1   5   3  561.71   12.22
   1   5   3  560.59   10.90
   1   5   3  569.30   12.49
  -1  -5  -3  561.80   12.71
  -1  -5  -3  557.24   11.89
   1   5   3  561.24   11.86
   1   5   4   43.92    3.57
  -1  -5  -4   43.81    3.74
   1   5   4   41.87    3.43
  -1  -5  -4   46.82    3.62
  -1  -5  -4   46.11    3.32
  -1  -5  -4   44.50    3.46
   1   5   4   44.14    3.33
   1   5   4   46.61    3.73
  -1  -5  -4   39.88    3.64
   1   5   4   42.88    2.98
  -1  -5  -5  430.00   11.80
   1   5   5  466.88   12.11
  -1  -5  -5  471.60   11.26
   1   5   5  433.76   11.63
  -1  -5  -5  437.32   11.52
   1   5   5  465.54   12.16
  -1  -5  -5  419.57   12.07
   1   5   5  446.95   11.13
  -1  -5  -5  419.05   10.94
   1   5   6   92.44    5.56
  -1  -5  -6   87.40    5.40
  -1  -5  -6   84.35    5.33
   1   5   6   86.21    5.40
   1   5   6   81.52    5.12
  -1  -5  -6   85.66    5.04
   1   5   6   88.64    5.50
  -1  -5  -6   90.65    5.58
   1   5   6   83.79    4.95
  -1  -5  -6   84.53    5.03
  -1  -5  -7   17.08    2.57
   1   5   7   16.73    2.42
   1   5   7   20.81    2.73
  -1  -5  -7   17.81    2.56
  -1  -5  -7   16.76    2.41
   1   5   7   18.71    2.63
   1   5   7   11.89    2.39
  -1  -5  -7   17.88    2.56
   1   5   7   16.45    2.32
   1   5   8  151.85    7.50
  -1  -5  -8  148.11    7.54
   1   5   8  146.38    5.09
  -1  -5  -8  138.91    7.55
   1   5   8  143.10    7.66
   1   5   8  135.37    7.33
   1   5   8  148.36    7.56
   1   5   8  148.58    7.06
  -1  -5  -8  132.49    6.56
  -1  -5  -9    0.94    0.61
   1   5   9    1.73    1.09
   1   5   9    1.24    0.56
  -1  -5  -9    2.73    1.27
   1   5   9    1.57    0.96
   1   5   9    2.10    1.29
   1   5   9    1.74    0.94
   1   5   9    1.51    0.86
  -1  -5 -10  199.39    9.28
   1   5  10  218.75    9.55
  -1  -5 -10  214.53   10.37
   1   5  10  199.14    9.94
   1   5  10  209.66    5.88
   1   5  10  205.16    9.97
   1   5  10  210.91    9.71
   1   5  10  227.23    9.41
  -1  -5 -11    1.11    0.91
   1   5  11    0.80    0.82
  -1  -5 -11    1.68    0.90
   1   5  11   -0.14    0.19
  -1  -5 -11    1.57    1.33
   1   5  11    1.25    0.55
   1   5  11    3.40    1.54
   1   5  11    0.27    0.75
   1   5  11    1.74    0.98
  -1  -5 -12  321.53   12.46
   1   5  12  308.88   12.08
   1   5  12  286.64   13.10
  -1  -5 -12  320.02   13.72
  -1  -5 -12  316.41   13.87
   1   5  12  329.10    7.20
   1   5  12  309.24   13.43
   1   5  12  293.04   12.11
   1   5  13   89.07    3.83
   1   5  13   88.50    7.75
   1   5  13   80.86    7.35
  -1  -5 -13   92.08    8.03
   1   5  13   87.42    6.84
  -1  -5 -13   82.22    6.59
  -1  -5 -14   11.48    2.80
  -1  -5 -14   10.98    2.49
   1   5  14   13.47    3.30
   1   5  14   12.88    3.00
  -1  -5 -15   79.58    8.04
   1   5  15   72.38    7.58
  -1  -5 -15   77.70    6.52
   1   5  15   73.78    7.62
   1   5  15   74.14    7.02
   1   5  16    7.61    2.60
  -1  -5 -16    6.27    2.42
   1   5  16   12.06    3.32
  -1  -5 -16    6.23    1.97
   1   5  16    5.03    2.15
   1   5  17   49.30    6.09
  -1  -5 -17   53.12    6.87
   1   5  17   48.52    6.70
  -1  -5 -17   53.01    5.62
   1   5  17   53.37    7.01
   1   5  18    6.59    2.44
  -1  -5 -18    6.73    2.96
   1   5  18    3.53    2.35
  -1  -5 -18    6.18    2.03
   1   5  18    1.20    1.95
   1   5  19    4.34    2.25
  -1  -6  18   18.37    4.06
  -1  -6  18   24.56    5.15
   1   6 -17   27.81    5.14
  -1  -6  17   31.40    5.56
  -1  -6  17   35.22    5.35
   1   6 -16    6.23    2.75
   1   6 -16    5.85    2.54
  -1  -6  16    7.50    3.08
  -1  -6  16    8.07    3.05
  -1  -6  16    9.82    2.94
   1   6 -15   32.99    5.12
   1   6 -15   33.67    5.57
  -1  -6  15   29.54    4.98
  -1  -6  15   33.06    5.22
  -1  -6  15   37.26    5.30
  -1  -6  14   38.80    5.40
   1   6 -14   34.99    5.11
   1   6 -14   39.65    5.71
  -1  -6  14   35.26    5.29
  -1  -6  14   33.78    3.33
  -1  -6  14   32.48    4.78
  -1  -6  13  131.99    9.63
   1   6 -13  132.76    9.47
   1   6 -13  144.01   10.23
  -1  -6  13  133.87    9.75
  -1  -6  13  134.09    6.37
  -1  -6  13  151.32    9.87
   1   6 -13  154.99    9.56
  -1  -6  12   11.38    3.04
   1   6 -12    6.84    2.27
   1   6 -12   12.87    2.72
   1   6 -12    9.86    2.44
  -1  -6  12    9.94    2.53
  -1  -6  12    9.50    1.69
  -1  -6  12   11.83    2.86
   1   6 -12   15.48    3.01
  -1  -6  11   76.49    6.73
   1   6 -11   71.67    6.39
   1   6 -11   86.17    6.62
  -1  -6  11   62.82    6.34
   1   6 -11   77.48    6.91
   1   6 -11   82.36    7.12
  -1  -6  11   81.79    6.89
  -1  -6  11   72.98    4.70
   1   6 -11   87.75    7.03
  -1  -6  11   79.94    6.90
   1   6 -10  240.24   11.31
  -1  -6  10  237.40   11.38
  -1  -6  10  231.13   11.29
   1   6 -10  239.63   10.87
   1   6 -10  217.68   10.72
  -1  -6  10  265.06   12.41
   1   6 -10  210.24   10.93
   1   6 -10  228.52   11.40
  -1  -6  10  219.23   10.90
  -1  -6  10  234.02    8.22
   1   6  -9    1.49    1.21
  -1  -6   9    3.14    1.48
  -1  -6   9    2.29    1.26
   1   6  -9    1.45    0.86
  -1  -6   9    3.25    1.33
   1   6  -9    3.58    1.65
   1   6  -9    2.90    1.40
  -1  -6   9    2.22    1.55
  -1  -6   9    2.45    0.95
  -1  -6   9    2.13    0.85
  -1  -6   8  460.52   14.70
  -1  -6   8  458.96   13.89
   1   6  -8  424.01   13.36
  -1  -6   8  454.25   14.90
   1   6  -8  441.53   14.71
   1   6  -8  421.68   13.95
  -1  -6   8  427.10   14.03
  -1  -6   8  430.65   10.97
   1   6  -8  444.06   10.94
  -1  -6   8  411.81   14.29
   1   6  -8  458.02   14.93
  -1  -6   7   11.45    2.29
   1   6  -7   12.50    2.19
  -1  -6   7   11.87    2.07
   1   6  -7   12.74    2.45
  -1  -6   7   14.46    2.60
  -1  -6   7   12.82    2.36
   1   6  -7   14.39    2.45
   1   6  -7   12.95    1.78
  -1  -6   7   11.24    1.82
   1   6  -7   14.86    2.75
  -1  -6   7   14.48    2.78
  -1  -6   6  731.10   17.43
   1   6  -6  699.63   15.59
  -1  -6   6  784.29   16.47
  -1  -6   6  800.87   18.24
   1   6  -6  699.93   17.04
  -1  -6   6  763.26   16.83
   1   6  -6  706.42   16.50
  -1  -6   6  767.14   14.22
   1   6  -6  769.05   14.20
   1   6  -6  783.33   18.30
  -1  -6   6  760.14   18.10
  -1  -6   5  307.69   11.00
  -1  -6   5  332.30   10.16
   1   6  -5  301.79    9.66
   1   6  -5  301.45   10.91
  -1  -6   5  322.96   11.20
  -1  -6   5  313.61   10.30
   1   6  -5  323.65   10.49
  -1  -6   5  308.30    9.14
   1   6  -5  312.03    9.04
  -1  -6   5  304.27   11.33
   1   6  -5  306.28   11.24
  -1  -6   4  169.57    7.89
   1   6  -4  178.19    8.02
   1   6  -4  162.97    6.76
  -1  -6   4  180.63    7.13
   1   6  -4  178.34    8.05
  -1  -6   4  184.80    8.12
   1   6  -4  178.79    7.42
  -1  -6   4  169.53    7.28
  -1  -6   4  172.23    6.84
   1   6  -4  172.14    6.69
  -1  -6   4  168.30    8.23
   1   6  -4  180.51    8.24
   1   6  -3  937.96   17.75
  -1  -6   3  831.13   16.78
   1   6  -3  850.07   14.80
  -1  -6   3  924.18   15.42
  -1  -6   3  932.33   17.71
   1   6  -3  842.86   16.91
  -1  -6   3  878.54   15.79
   1   6  -3  890.52   15.84
   1   6  -3  927.85   15.54
  -1  -6   3  863.37   15.38
  -1  -6   3  860.31   17.64
   1   6  -3  921.77   18.03
   1   6  -2   34.25    3.34
  -1  -6   2   35.09    3.50
   1   6  -2   32.93    3.17
  -1  -6   2   34.70    2.88
   1   6  -2   34.99    2.89
  -1  -6   2   36.80    3.44
   1   6  -2   31.96    3.25
  -1  -6   2   35.12    3.04
   1   6  -2   32.87    2.89
  -1  -6   2   32.51    3.07
   1   6  -2   34.12    3.04
   1   6  -2   31.99    3.17
  -1  -6   2   32.90    3.20
  -1  -6   1  744.58   15.25
   1   6  -1  758.78   15.48
  -1  -6   1  727.71   15.64
   1   6  -1  730.73   14.82
   1   6  -1  690.86   12.53
  -1  -6   1  779.43   13.31
   1   6  -1  735.17   15.24
  -1  -6   1  766.16   15.53
   1   6  -1  729.09   13.30
  -1  -6   1  738.13   14.57
   1   6  -1  736.09   14.19
   1   6  -1  746.97   15.17
  -1  -6   1  699.72   15.01
  -1  -6   0   18.03    3.11
   1   6   0   11.84    2.61
   1   6   0   11.72    2.21
  -1  -6   0   18.62    3.65
   1   6   0   12.76    2.09
  -1  -6   0   10.49    1.72
  -1  -6   0   12.06    1.96
   1   6   0   10.79    1.62
   1   6   0    9.81    1.63
  -1  -6   0   11.46    2.68
   1   6   0   11.90    2.23
   1   6   0   12.27    2.13
  -1  -6   0   19.48    3.12
  -1  -6  -1   16.85    2.84
   1   6   1   15.08    2.25
   1   6   1   14.22    2.18
  -1  -6  -1   17.50    2.41
  -1  -6  -1   14.56    1.85
  -1  -6  -1   14.89    2.20
   1   6   1   13.88    1.80
  -1  -6  -1   15.11    2.35
   1   6   1   14.11    2.03
   1   6   1   14.79    1.89
  -1  -6  -1   15.04    2.27
   1   6   1   15.01    2.19
  -1  -6  -2  281.23    9.76
   1   6   2  291.21    9.45
  -1  -6  -2  307.34    9.64
   1   6   2  306.00    8.42
  -1  -6  -2  267.33    7.94
   1   6   2  284.45    8.90
  -1  -6  -2  309.26    9.89
  -1  -6  -2  295.90    9.68
   1   6   2  299.66    9.69
  -1  -6  -2  287.23    9.24
   1   6   2  320.57    9.59
  -1  -6  -3  550.96   13.82
  -1  -6  -3  551.80   11.82
   1   6   3  537.62   13.10
  -1  -6  -3  544.31   13.16
   1   6   3  550.57   11.77
  -1  -6  -3  552.15   13.81
   1   6   3  580.67   13.71
   1   6   3  574.44   13.03
  -1  -6  -3  534.94   12.85
   1   6   4  222.49    8.73
  -1  -6  -4  226.26    9.00
  -1  -6  -4  208.28    7.66
  -1  -6  -4  216.05    8.55
   1   6   4  215.89    8.46
   1   6   4  223.98    7.49
   1   6   4  227.13    8.91
  -1  -6  -4  239.02    9.11
  -1  -6  -4  228.32    8.36
   1   6   4  235.08    8.32
  -1  -6  -5  185.66    8.42
   1   6   5  213.93    8.69
  -1  -6  -5  176.72    7.39
   1   6   5  190.62    8.23
  -1  -6  -5  189.21    8.17
   1   6   5  202.67    6.83
  -1  -6  -5  202.37    8.75
   1   6   5  201.79    8.78
  -1  -6  -5  192.64    7.93
   1   6   5  201.03    7.88
   1   6   6  432.48   12.86
  -1  -6  -6  424.32   13.17
   1   6   6  422.48   12.78
  -1  -6  -6  447.47   13.07
  -1  -6  -6  429.56   12.06
  -1  -6  -6  452.21   12.29
   1   6   6  439.52   11.80
  -1  -6  -6  422.53   13.17
   1   6   6  441.11   13.07
   1   6   6  436.91    9.81
  -1  -6  -7    7.45    1.94
   1   6   7    5.48    1.44
   1   6   7    6.32    1.31
   1   6   7    7.56    1.88
  -1  -6  -7    5.88    1.62
  -1  -6  -7    5.05    1.42
   1   6   7    7.03    1.73
   1   6   7    5.21    1.84
  -1  -6  -7    4.66    1.14
   1   6   7    4.80    1.28
  -1  -6  -7    7.56    2.42
  -1  -6  -8   25.49    3.39
   1   6   8   27.23    3.36
  -1  -6  -8   29.60    3.72
   1   6   8   30.32    4.11
   1   6   8   28.83    2.52
   1   6   8   29.50    3.55
  -1  -6  -8   26.70    3.41
   1   6   8   31.45    4.30
   1   6   8   32.48    3.36
  -1  -6  -8   38.64    4.99
  -1  -6  -8   31.42    3.32
   1   6   9   15.00    2.69
  -1  -6  -9   13.81    2.52
   1   6   9   13.98    2.64
  -1  -6  -9   15.15    2.72
  -1  -6  -9   13.01    2.32
   1   6   9   15.54    2.78
   1   6   9   12.14    2.23
   1   6   9   12.08    2.69
   1   6   9   15.57    1.79
   1   6   9   13.80    1.66
  -1  -6 -10   26.97    3.54
   1   6  10   35.46    3.89
   1   6  10   30.80    2.31
   1   6  10   32.17    2.55
  -1  -6 -10   34.38    4.32
   1   6  10   27.01    4.22
   1   6  10   31.67    4.11
   1   6  10   32.55    4.16
   1   6  10   26.45    3.35
  -1  -6 -11   48.59    4.88
   1   6  11   63.11    5.39
  -1  -6 -11   49.84    5.34
   1   6  11   51.36    5.76
   1   6  11   51.12    2.88
   1   6  11   56.27    5.60
   1   6  11   54.13    5.44
   1   6  11   42.71    4.27
   1   6  12    9.07    1.15
   1   6  12    8.86    2.32
   1   6  12   12.98    2.83
  -1  -6 -12   11.89    2.77
   1   6  12    6.97    2.21
   1   6  12    8.90    2.17
  -1  -6 -12   10.74    2.46
  -1  -6 -13   39.86    6.04
  -1  -6 -13   30.71    4.13
   1   6  13   30.73    4.82
   1   6  13   27.97    4.38
  -1  -6 -14    0.98    1.11
  -1  -6 -14    2.14    1.47
   1   6  14    0.74    1.26
   1   6  14    0.14    0.96
  -1  -6 -15    2.84    1.74
   1   6  15    3.25    1.91
  -1  -6 -15    1.41    1.42
   1   6  15    2.85    1.95
   1   6  16   12.48    3.31
  -1  -6 -16   18.33    4.11
   1   6  16   15.78    3.89
  -1  -6 -16   14.93    3.20
   1   6  16   14.68    3.58
   1   6  17    2.80    1.99
  -1  -6 -17    2.29    1.71
   1   6  17    3.46    2.30
  -1  -6 -17    1.64    1.19
   1   6  17    4.58    2.35
  -1  -6 -18   12.42    2.78
   1   6  18   13.28    3.54
   1   6  19   19.63    4.34
  -1  -7  18   12.85    3.45
  -1  -7  17  118.92   10.69
  -1  -7  17  128.94   10.32
   1   7 -16    6.82    2.90
   1   7 -16    5.18    2.46
  -1  -7  16    3.48    2.28
  -1  -7  16    1.78    2.19
  -1  -7  16    6.39    2.78
   1   7 -15   96.05    8.96
   1   7 -15  103.02    9.70
  -1  -7  15   84.87    8.75
  -1  -7  15   98.60    9.16
  -1  -7  15   98.53    8.81
  -1  -7  14    4.05    2.37
   1   7 -14    9.97    3.07
   1   7 -14    6.77    2.46
  -1  -7  14    6.28    2.43
  -1  -7  14    8.44    1.96
  -1  -7  14   13.02    3.52
  -1  -7  13   80.88    7.95
   1   7 -13   75.74    7.61
   1   7 -13   85.54    8.11
  -1  -7  13   81.24    7.85
  -1  -7  13   79.76    5.45
  -1  -7  13   87.25    7.97
  -1  -7  12   68.87    7.25
   1   7 -12   74.21    7.15
   1   7 -12   73.12    7.23
  -1  -7  12   59.87    6.53
  -1  -7  12   71.71    5.10
  -1  -7  12   78.54    7.41
  -1  -7  11   25.39    4.13
   1   7 -11   18.04    3.58
   1   7 -11   20.16    3.39
   1   7 -11   25.48    4.10
  -1  -7  11   24.21    3.83
  -1  -7  11   23.62    2.97
   1   7 -11   23.33    3.95
  -1  -7  11   24.44    4.43
  -1  -7  10   89.15    7.54
   1   7 -10   84.35    6.72
   1   7 -10   78.19    6.66
  -1  -7  10   81.85    7.28
   1   7 -10   76.80    7.01
   1   7 -10   80.52    6.91
  -1  -7  10   75.22    6.89
  -1  -7  10   82.21    5.52
  -1  -7  10   83.48    7.39
   1   7 -10   84.37    7.09
  -1  -7   9   12.48    3.10
   1   7  -9   15.10    2.90
  -1  -7   9   15.81    3.27
  -1  -7   9   10.70    2.54
   1   7  -9   13.43    2.89
   1   7  -9   15.72    2.80
  -1  -7   9   14.47    2.99
  -1  -7   9   14.73    2.85
   1   7  -9   12.30    2.64
   1   7  -9   14.60    2.24
  -1  -7   9   12.01    2.23
  -1  -7   9    7.59    1.74
  -1  -7   8  159.19    9.15
  -1  -7   8  159.30    8.77
   1   7  -8  150.16    8.29
  -1  -7   8  153.27    9.20
   1   7  -8  139.85    8.67
   1   7  -8  165.83    8.98
  -1  -7   8  163.61    8.83
   1   7  -8  155.10    7.10
  -1  -7   8  158.49    7.43
  -1  -7   8  129.63    8.98
   1   7  -8  147.49    9.04
  -1  -7   7  127.39    8.02
   1   7  -7  126.95    7.26
  -1  -7   7  139.40    7.63
   1   7  -7  127.32    8.11
  -1  -7   7  143.02    8.39
  -1  -7   7  127.40    7.48
   1   7  -7  131.12    7.68
   1   7  -7  137.07    6.69
  -1  -7   7  127.20    6.49
  -1  -7   7  121.91    8.41
   1   7  -7  125.18    8.16
  -1  -7   6  409.58   13.99
  -1  -7   6  463.40   13.33
   1   7  -6  410.31   12.57
  -1  -7   6  455.53   14.57
   1   7  -6  431.71   14.26
  -1  -7   6  430.70   13.25
   1   7  -6  439.12   13.40
   1   7  -6  438.56   11.88
  -1  -7   6  416.99   11.73
   1   7  -6  428.79   14.54
  -1  -7   6  415.03   14.55
  -1  -7   5   48.37    4.82
   1   7  -5   44.43    3.88
  -1  -7   5   39.38    3.79
  -1  -7   5   41.52    4.22
   1   7  -5   40.94    4.11
  -1  -7   5   43.80    4.05
   1   7  -5   43.65    4.03
   1   7  -5   46.92    3.86
  -1  -7   5   41.78    3.79
  -1  -7   5   42.03    4.68
   1   7  -5   44.10    4.52
  -1  -7   4  173.56    8.53
   1   7  -4  205.98    9.24
  -1  -7   4  196.48    7.98
   1   7  -4  188.62    7.85
  -1  -7   4  184.06    8.74
   1   7  -4  175.53    8.51
   1   7  -4  205.78    8.36
  -1  -7   4  169.46    7.63
   1   7  -4  194.69    7.82
  -1  -7   4  186.41    7.86
  -1  -7   4  169.81    8.77
   1   7  -4  195.55    9.32
   1   7  -3   15.33    2.63
  -1  -7   3   16.39    3.29
   1   7  -3   14.79    2.52
  -1  -7   3   17.40    2.46
   1   7  -3   14.07    2.23
  -1  -7   3   15.35    2.60
   1   7  -3   15.52    2.85
   1   7  -3   16.38    2.25
  -1  -7   3   18.15    2.69
  -1  -7   3   15.00    2.60
   1   7  -3   17.69    2.48
   1   7  -3   14.87    2.60
  -1  -7   3   17.66    3.03
  -1  -7   2  643.90   15.19
   1   7  -2  628.60   15.69
  -1  -7   2  624.71   15.51
   1   7  -2  610.86   14.83
   1   7  -2  612.54   13.17
  -1  -7   2  648.30   13.70
  -1  -7   2  610.70   15.26
   1   7  -2  583.67   15.01
   1   7  -2  625.13   13.36
  -1  -7   2  580.08   13.30
  -1  -7   2  615.56   14.31
   1   7  -2  630.73   14.17
   1   7  -2  623.72   15.24
  -1  -7   2  581.14   14.89
  -1  -7   1    9.90    2.15
  -1  -7   1   14.28    2.52
   1   7  -1   12.06    2.25
   1   7  -1    8.89    1.81
   1   7  -1    8.25    1.60
  -1  -7   1    9.16    1.57
  -1  -7   1    9.82    1.95
   1   7  -1    8.04    1.97
   1   7  -1    9.76    1.82
  -1  -7   1    9.91    2.10
   1   7  -1   10.24    1.63
  -1  -7   1    9.33    2.21
   1   7  -1   11.15    2.14
  -1  -7   0  111.93    6.53
   1   7   0  119.07    6.50
  -1  -7   0  106.03    6.23
   1   7   0  112.39    6.27
  -1  -7   0  123.53    5.78
   1   7   0  129.84    5.92
  -1  -7   0  113.39    6.41
   1   7   0  117.46    5.64
   1   7   0  118.31    6.30
  -1  -7   0  122.88    6.56
  -1  -7   0  123.45    6.61
   1   7   0  107.42    6.15
  -1  -7  -1  355.89   11.49
   1   7   1  375.75   11.10
  -1  -7  -1  344.93   11.03
   1   7   1  355.57   11.23
  -1  -7  -1  345.73    9.75
   1   7   1  344.24    9.68
  -1  -7  -1  359.27   11.47
   1   7   1  362.92    9.89
   1   7   1  354.75   11.02
  -1  -7  -1  360.89   11.37
  -1  -7  -1  343.98   10.89
   1   7   1  388.43   11.52
  -1  -7  -2    0.05    0.88
   1   7   2    0.79    1.05
  -1  -7  -2    1.74    1.20
   1   7   2    0.83    1.00
  -1  -7  -2    1.52    1.07
  -1  -7  -2    0.17    0.39
   1   7   2    1.19    1.12
   1   7   2    0.92    0.54
   1   7   2   -0.06    0.50
  -1  -7  -2    4.41    2.32
  -1  -7  -2    4.75    2.06
   1   7   2    0.26    1.00
  -1  -7  -3  502.21   14.13
   1   7   3  548.58   12.76
  -1  -7  -3  511.49   13.72
   1   7   3  507.77   13.63
  -1  -7  -3  532.05   12.61
  -1  -7  -3  521.89   14.22
   1   7   3  511.44   12.40
   1   7   3  519.45   14.00
  -1  -7  -3  496.62   13.88
   1   7   3  537.63   13.50
  -1  -7  -3  505.94   13.18
  -1  -7  -4    1.27    1.42
   1   7   4    0.99    0.74
  -1  -7  -4    1.16    0.64
   1   7   4    0.20    0.59
  -1  -7  -4    0.25    0.49
   1   7   4    0.77    0.82
  -1  -7  -4    0.61    0.87
   1   7   4    0.53    0.65
  -1  -7  -4    0.83    1.19
  -1  -7  -5   62.64    5.28
  -1  -7  -5   69.29    4.89
   1   7   5   58.90    4.85
  -1  -7  -5   63.32    5.17
   1   7   5   78.57    4.58
  -1  -7  -5   72.19    5.45
   1   7   5   74.92    5.50
  -1  -7  -5   69.31    5.01
   1   7   5   75.15    5.12
  -1  -7  -6  152.42    8.67
   1   7   6  153.63    8.34
  -1  -7  -6  152.79    8.11
  -1  -7  -6  149.46    7.52
   1   7   6  160.96    6.50
   1   7   6  178.35    8.85
  -1  -7  -6  171.53    8.87
   1   7   6  169.33    7.75
  -1  -7  -6  144.65    7.87
  -1  -7  -7  256.90   10.97
   1   7   7  292.51   11.36
  -1  -7  -7  260.99   10.96
   1   7   7  258.42   10.91
  -1  -7  -7  272.55   10.60
   1   7   7  269.43    8.14
   1   7   7  272.99   10.29
   1   7   7  270.22   11.13
  -1  -7  -7  274.18   11.41
   1   7   7  280.84   10.15
  -1  -7  -7  242.50    9.67
  -1  -7  -8   35.31    4.06
   1   7   8   46.75    4.65
   1   7   8   39.64    4.26
  -1  -7  -8   41.17    4.45
  -1  -7  -8   41.11    4.23
   1   7   8   37.77    3.99
  -1  -7  -8   40.39    4.00
   1   7   8   42.07    4.00
  -1  -7  -8   37.26    4.30
   1   7   8   41.80    4.47
   1   7   8   34.84    2.99
   1   7   9  158.91    8.91
  -1  -7  -9  149.14    8.63
   1   7   9  140.92    5.58
   1   7   9  161.63    9.30
  -1  -7  -9  149.14    8.86
   1   7   9  150.04    8.36
  -1  -7  -9  149.31    8.44
   1   7   9  139.99    8.45
   1   7   9  135.48    7.48
  -1  -7  -9  149.77    8.93
  -1  -7  -9  158.88    8.09
   1   7  10  122.33    8.04
  -1  -7 -10  130.08    8.26
   1   7  10  132.73    5.11
   1   7  10  143.59    9.04
  -1  -7 -10  133.07    8.79
   1   7  10  128.14    8.07
  -1  -7 -10  130.33    8.24
   1   7  10  141.89    8.54
  -1  -7 -10  117.53    7.11
   1   7  10  109.35    6.80
   1   7  11   30.66    2.26
   1   7  11   32.48    4.37
  -1  -7 -11   29.04    4.03
  -1  -7 -11   23.23    3.86
   1   7  11   34.51    4.55
   1   7  11   39.51    4.64
   1   7  11   35.71    4.33
  -1  -7 -11   27.42    3.91
   1   7  12  188.70    5.07
   1   7  12  193.94   11.34
   1   7  12  211.01   11.39
   1   7  12  208.98   10.96
  -1  -7 -12  183.85   10.40
  -1  -7 -13    0.60    1.64
  -1  -7 -13    0.40    0.65
   1   7  13    1.04    1.41
   1   7  13    1.85    1.16
  -1  -7 -14  128.98   10.25
  -1  -7 -14  118.25    8.76
   1   7  14  128.82   10.19
   1   7  14  116.56    9.44
  -1  -7 -15   55.59    6.80
  -1  -7 -15   40.92    5.45
   1   7  15   50.37    6.61
   1   7  15   53.53    6.47
  -1  -7 -16  139.41   11.38
   1   7  16  132.30   10.71
  -1  -7 -16  115.56    9.22
   1   7  16  125.55   10.97
   1   7  17   20.34    4.35
  -1  -7 -17   13.68    3.71
   1   7  17   19.63    4.48
  -1  -7 -17   16.19    3.46
   1   7  17    9.99    3.10
   1   7  18    1.79    1.43
  -1  -8  17   35.96    6.36
   1   8 -16    0.94    1.91
  -1  -8  16    4.46    2.67
  -1  -8  16    2.01    1.96
   1   8 -15   30.62    5.14
   1   8 -15   26.92    5.23
  -1  -8  15   27.38    4.98
  -1  -8  15   21.66    4.63
  -1  -8  15   24.08    5.06
  -1  -8  14    3.94    1.84
   1   8 -14    4.16    1.86
   1   8 -14    3.96    2.83
  -1  -8  14    4.50    2.27
  -1  -8  14    4.05    1.44
  -1  -8  14    1.58    2.01
  -1  -8  13   79.82    8.18
   1   8 -13   76.41    7.52
   1   8 -13   71.92    7.78
  -1  -8  13   63.74    7.08
  -1  -8  13   72.27    5.54
  -1  -8  13   79.24    7.87
  -1  -8  12   16.95    3.81
   1   8 -12   13.29    3.30
   1   8 -12   16.68    3.83
  -1  -8  12    9.86    3.02
  -1  -8  12   18.18    2.83
  -1  -8  12   18.47    4.03
  -1  -8  11  115.42    9.13
   1   8 -11  117.16    8.66
   1   8 -11  126.70    9.51
  -1  -8  11  120.16    8.93
  -1  -8  11  112.64    6.83
  -1  -8  11  124.92    9.48
  -1  -8  10   12.02    2.97
   1   8 -10   12.93    2.80
  -1  -8  10   11.92    2.59
   1   8 -10   12.12    2.76
  -1  -8  10   13.67    2.76
   1   8 -10   11.11    2.60
  -1  -8  10   11.62    2.11
  -1  -8  10   17.18    3.30
  -1  -8   9   20.46    3.70
  -1  -8   9   15.67    2.90
   1   8  -9   19.45    3.24
   1   8  -9   21.23    3.70
   1   8  -9   25.26    3.84
  -1  -8   9   25.78    3.16
   1   8  -9   21.15    2.91
  -1  -8   9   18.99    3.37
  -1  -8   9   23.69    3.92
   1   8  -9   27.42    4.25
  -1  -8   8  424.15   15.84
  -1  -8   8  440.39   14.85
   1   8  -8  397.24   13.97
   1   8  -8  417.45   15.78
  -1  -8   8  457.60   16.42
  -1  -8   8  393.93   14.24
   1   8  -8  415.91   14.81
   1   8  -8  442.55   12.96
  -1  -8   8  415.04   12.70
  -1  -8   8  396.29   15.76
   1   8  -8  426.67   16.06
  -1  -8   7  143.88    9.05
  -1  -8   7  144.14    8.20
   1   8  -7  154.28    8.33
  -1  -8   7  152.38    9.13
   1   8  -7  141.21    8.87
   1   8  -7  157.83    8.60
  -1  -8   7  146.83    8.39
   1   8  -7  164.69    7.95
  -1  -8   7  151.17    7.71
  -1  -8   7  140.04    9.13
   1   8  -7  155.36    9.42
  -1  -8   6   16.02    3.09
  -1  -8   6   15.70    2.74
   1   8  -6   14.37    2.57
   1   8  -6   15.80    2.91
  -1  -8   6   16.36    2.98
   1   8  -6   18.01    2.84
  -1  -8   6   19.20    2.93
  -1  -8   6   19.08    2.85
   1   8  -6   18.07    2.70
   1   8  -6   20.62    3.43
  -1  -8   6   18.01    3.45
  -1  -8   5    7.72    2.13
  -1  -8   5   10.43    2.02
   1   8  -5   10.50    2.01
  -1  -8   5    8.43    2.05
   1   8  -5    8.54    2.10
   1   8  -5    9.27    2.03
   1   8  -5    9.28    1.94
  -1  -8   5    7.64    1.81
  -1  -8   5   10.15    2.07
   1   8  -5   12.06    2.42
  -1  -8   5    9.50    2.31
  -1  -8   4  360.36   13.58
   1   8  -4  366.88   13.49
   1   8  -4  363.67   12.85
  -1  -8   4  375.58   11.86
   1   8  -4  350.53   11.38
  -1  -8   4  373.77   13.19
   1   8  -4  366.20   13.18
   1   8  -4  371.50   11.74
  -1  -8   4  364.63   11.76
   1   8  -4  381.96   11.89
  -1  -8   4  344.52   11.68
  -1  -8   4  353.48   13.17
   1   8  -4  369.47   13.11
  -1  -8   3   74.29    6.03
   1   8  -3   75.63    6.03
   1   8  -3   72.58    5.57
   1   8  -3   72.04    5.01
  -1  -8   3   73.43    5.09
  -1  -8   3   76.18    5.87
   1   8  -3   75.21    5.76
  -1  -8   3   81.63    5.39
   1   8  -3   84.59    5.35
  -1  -8   3   82.13    5.73
   1   8  -3   76.48    5.34
  -1  -8   3   74.75    5.92
   1   8  -3   81.38    6.02
  -1  -8   2   23.31    3.74
  -1  -8   2   16.12    3.56
   1   8  -2   10.72    2.44
   1   8  -2   11.44    2.33
   1   8  -2   12.32    2.29
  -1  -8   2   15.93    2.45
  -1  -8   2   12.79    2.46
   1   8  -2   15.72    3.02
   1   8  -2   14.24    2.23
  -1  -8   2   19.37    3.15
   1   8  -2   13.86    2.39
   1   8  -2   14.43    2.69
  -1  -8   2   14.05    3.07
  -1  -8   1   11.75    2.32
  -1  -8   1   13.24    2.50
   1   8  -1   14.72    2.47
   1   8  -1    9.44    2.11
   1   8  -1   12.64    2.12
  -1  -8   1    9.50    1.76
   1   8  -1   11.89    2.31
  -1  -8   1   11.76    2.26
   1   8  -1   11.20    1.88
   1   8  -1   12.07    2.26
  -1  -8   1   13.52    2.39
   1   8  -1    9.96    2.19
  -1  -8   1   11.34    2.35
  -1  -8   0   93.10    6.58
   1   8   0  105.69    6.57
  -1  -8   0   81.89    6.15
   1   8   0   96.64    6.26
   1   8   0  105.75    5.85
  -1  -8   0  103.24    5.78
  -1  -8   0   92.21    6.38
   1   8   0  103.81    5.56
   1   8   0   98.52    6.29
  -1  -8   0  107.23    6.76
   1   8   0  104.84    6.47
  -1  -8   0  103.79    6.62
  -1  -8  -1  448.96   14.26
   1   8   1  484.77   13.85
   1   8   1  483.33   14.03
   1   8   1  454.05   12.21
  -1  -8  -1  484.61   12.62
  -1  -8  -1  506.96   14.73
   1   8   1  463.22   11.83
  -1  -8  -1  487.65   14.41
   1   8   1  480.97   13.99
   1   8   1  487.29   13.82
  -1  -8  -1  461.69   13.85
  -1  -8  -2   41.27    4.66
   1   8   2   48.96    4.30
   1   8   2   46.78    4.31
  -1  -8  -2   48.03    4.45
  -1  -8  -2   51.47    4.16
   1   8   2   54.06    4.17
  -1  -8  -2   52.21    4.74
   1   8   2   51.80    3.97
   1   8   2   47.12    4.42
  -1  -8  -2   55.00    4.87
   1   8   2   57.06    4.68
  -1  -8  -2   54.53    4.63
  -1  -8  -3  248.25   10.62
   1   8   3  227.19    9.05
   1   8   3  223.54    9.80
  -1  -8  -3  229.69    9.87
  -1  -8  -3  221.17    8.78
  -1  -8  -3  249.90   10.56
   1   8   3  208.26    8.51
  -1  -8  -3  222.40   10.12
   1   8   3  217.88    9.67
  -1  -8  -3  219.29    9.40
   1   8   3  210.81    9.09
  -1  -8  -4   19.90    3.18
  -1  -8  -4   15.92    2.66
   1   8   4   22.47    3.05
  -1  -8  -4   21.62    2.85
   1   8   4   23.86    2.73
  -1  -8  -4   19.73    3.01
   1   8   4   19.18    2.99
  -1  -8  -4   21.25    3.15
  -1  -8  -4   25.30    3.12
   1   8   4   21.76    2.90
  -1  -8  -5  270.88   11.59
  -1  -8  -5  266.35   10.20
   1   8   5  265.73   11.12
  -1  -8  -5  264.10   11.06
   1   8   5  281.86    9.50
  -1  -8  -5  272.96   11.53
   1   8   5  280.27   11.45
   1   8   5  266.00   10.31
  -1  -8  -5  277.44   10.57
  -1  -8  -6  227.16   10.66
  -1  -8  -6  221.00   10.35
   1   8   6  227.86   10.49
  -1  -8  -6  214.60    9.44
  -1  -8  -6  223.26    9.62
   1   8   6  234.21    9.68
   1   8   6  238.17   10.69
  -1  -8  -6  234.05   10.74
   1   8   6  199.69    8.05
  -1  -8  -7    3.38    2.17
  -1  -8  -7    1.74    1.77
   1   8   7   -0.24    1.15
   1   8   7    1.18    0.97
   1   8   7    0.16    1.11
  -1  -8  -7    0.81    0.55
   1   8   7    2.03    1.60
  -1  -8  -7    2.24    1.74
   1   8   7    1.34    1.03
  -1  -8  -7    1.41    2.04
  -1  -8  -8   40.06    5.31
   1   8   8   43.77    5.03
  -1  -8  -8   56.25    5.92
  -1  -8  -8   49.74    4.96
   1   8   8   44.33    3.56
   1   8   8   47.84    4.79
   1   8   8   49.30    5.18
  -1  -8  -8   51.09    5.53
   1   8   8   47.81    4.47
  -1  -8  -8   52.21    5.14
  -1  -8  -9  340.44   13.89
  -1  -8  -9  348.19   14.15
   1   8   9  338.51   14.12
  -1  -8  -9  339.62   13.38
   1   8   9  340.02   12.84
  -1  -8  -9  334.78   13.82
   1   8   9  344.12   13.73
   1   8   9  305.07   11.60
  -1  -8  -9  345.35   12.56
  -1  -8 -10   94.88    7.50
   1   8  10   87.62    4.49
   1   8  10   85.51    7.23
  -1  -8 -10   80.63    6.74
   1   8  10   79.80    6.54
   1   8  10   90.00    7.25
  -1  -8 -10   85.11    6.56
  -1  -8 -10   99.01    7.96
   1   8  11    2.07    0.70
  -1  -8 -11    3.89    1.42
   1   8  11    0.53    0.47
   1   8  11    3.74    1.60
   1   8  11    1.64    1.20
  -1  -8 -11    0.12    0.78
  -1  -8 -11    1.70    1.26
   1   8  12   24.25    4.07
   1   8  12   32.59    5.26
  -1  -8 -12   27.39    4.66
   1   8  13   18.35    3.48
  -1  -8 -13   14.48    3.14
   1   8  13   12.98    3.37
   1   8  14   40.57    5.70
  -1  -8 -14   55.32    7.40
  -1  -8 -14   39.53    5.44
   1   8  14   41.60    6.48
   1   8  15   12.78    3.48
  -1  -8 -15   14.02    3.60
  -1  -8 -15    8.65    2.78
   1   8  15   16.03    4.06
   1   8  16   56.95    6.87
  -1  -8 -16   48.55    6.91
  -1  -8 -16   54.84    6.49
   1   8  16   52.65    7.00
  -1  -8 -17    1.12    1.26
   1   8  17   -0.52    0.61
  -1  -9  16    2.25    2.41
   1   9 -15  100.74    9.57
  -1  -9  15   86.32    9.09
  -1  -9  15  104.07   10.51
   1   9 -14    0.10    0.85
   1   9 -14    1.13    1.73
  -1  -9  14    4.26    2.04
  -1  -9  14    2.98    2.51
  -1  -9  14    5.56    3.04
  -1  -9  13   36.75    5.91
   1   9 -13   39.26    5.53
   1   9 -13   36.27    5.87
  -1  -9  13   41.24    5.95
  -1  -9  13   42.37    4.72
  -1  -9  13   31.34    5.67
  -1  -9  12    4.31    2.26
   1   9 -12    6.30    2.35
   1   9 -12    1.63    1.37
  -1  -9  12    5.11    1.52
  -1  -9  12    6.09    2.76
  -1  -9  12    8.29    2.90
  -1  -9  11   79.99    8.08
   1   9 -11   76.17    7.28
   1   9 -11   75.72    7.66
  -1  -9  11   67.99    6.95
  -1  -9  11   70.14    5.99
  -1  -9  11   73.75    7.90
  -1  -9  10   83.44    7.90
   1   9 -10   92.13    7.52
   1   9 -10   87.52    7.96
  -1  -9  10   88.64    7.47
  -1  -9  10   79.84    6.22
   1   9 -10   94.75    6.50
  -1  -9  10   87.26    8.16
  -1  -9   9   46.70    5.78
  -1  -9   9   40.86    4.82
   1   9  -9   43.77    5.05
   1   9  -9   45.76    5.62
   1   9  -9   40.52    4.88
   1   9  -9   42.71    4.43
  -1  -9   9   38.56    4.68
  -1  -9   9   37.52    4.29
  -1  -9   9   40.73    5.62
  -1  -9   8  360.29   15.55
   1   9  -8  309.33   13.29
  -1  -9   8  342.50   13.90
   1   9  -8  342.08   14.96
   1   9  -8  326.80   13.53
  -1  -9   8  339.52   13.85
   1   9  -8  328.75   12.18
  -1  -9   8  349.71   12.79
  -1  -9   8  321.97   15.32
  -1  -9   7   57.29    6.12
  -1  -9   7   61.44    5.71
   1   9  -7   61.61    5.67
  -1  -9   7   65.77    6.35
   1   9  -7   62.81    6.33
  -1  -9   7   64.15    5.68
   1   9  -7   61.03    5.60
  -1  -9   7   63.00    5.72
   1   9  -7   68.00    5.56
   1   9  -7   63.36    6.49
  -1  -9   7   56.94    6.32
  -1  -9   6    1.27    1.34
   1   9  -6    1.68    1.14
  -1  -9   6    1.08    0.82
   1   9  -6    0.24    0.75
  -1  -9   6    1.57    1.12
   1   9  -6    0.83    0.86
  -1  -9   6    0.98    1.03
   1   9  -6    0.39    0.53
  -1  -9   6    2.02    1.44
  -1  -9   6    2.24    1.43
   1   9  -6    3.06    1.55
  -1  -9   5   94.78    7.64
   1   9  -5   96.07    7.48
   1   9  -5   86.09    6.76
   1   9  -5   83.90    6.15
  -1  -9   5   79.62    6.07
  -1  -9   5   88.16    6.99
   1   9  -5   83.51    6.90
  -1  -9   5   93.91    6.47
   1   9  -5   90.73    6.31
  -1  -9   5   89.80    6.47
   1   9  -5   97.48    6.53
  -1  -9   5   87.97    7.13
   1   9  -4   28.91    3.92
  -1  -9   4   33.87    4.54
   1   9  -4   23.04    3.43
   1   9  -4   23.80    3.23
  -1  -9   4   23.70    3.26
   1   9  -4   22.23    3.62
  -1  -9   4   28.50    3.86
   1   9  -4   27.50    3.37
  -1  -9   4   28.98    3.56
   1   9  -4   25.02    3.33
  -1  -9   4   26.26    3.75
  -1  -9   4   29.21    4.03
  -1  -9   3   -0.29    0.93
  -1  -9   3    1.89    1.96
   1   9  -3    0.01    0.48
   1   9  -3    0.60    0.43
   1   9  -3    1.41    1.03
  -1  -9   3    0.90    1.01
   1   9  -3    1.88    1.05
  -1  -9   3    1.34    0.76
   1   9  -3    1.52    1.15
   1   9  -3    2.38    1.37
  -1  -9   3    1.34    1.18
  -1  -9   3    1.34    1.50
  -1  -9   3    0.99    1.59
   1   9  -3    1.28    1.38
  -1  -9   2  103.64    7.09
   1   9  -2  104.66    7.38
  -1  -9   2  104.37    7.30
   1   9  -2   97.75    6.84
  -1  -9   2  107.92    6.51
   1   9  -2  111.12    6.54
  -1  -9   2  108.77    7.41
   1   9  -2  100.03    7.12
   1   9  -2   94.28    5.84
   1   9  -2  112.70    7.06
  -1  -9   2  104.49    6.95
  -1  -9   2   99.13    7.05
   1   9  -2  115.21    7.37
  -1  -9   1    1.60    1.30
  -1  -9   1    1.68    1.36
   1   9  -1    1.69    1.17
   1   9  -1    0.28    0.84
  -1  -9   1   -0.24    0.44
  -1  -9   1    2.67    1.28
   1   9  -1    0.62    0.73
   1   9  -1    1.61    0.93
   1   9  -1    2.02    1.25
  -1  -9   1    1.38    1.05
  -1  -9   1    2.83    1.31
   1   9  -1    1.38    1.19
  -1  -9   0  164.48    9.08
   1   9   0  158.65    8.66
  -1  -9   0  150.54    8.32
   1   9   0  146.90    8.35
   1   9   0  159.65    7.74
  -1  -9   0  160.80    7.79
  -1  -9   0  164.23    8.91
   1   9   0  161.90    7.28
  -1  -9   0  164.34    8.77
   1   9   0  164.40    8.69
  -1  -9   0  147.33    8.29
   1   9   0  162.28    8.59
  -1  -9  -1    3.97    1.62
   1   9   1    1.47    1.11
   1   9   1    0.78    1.07
  -1  -9  -1    0.98    0.79
  -1  -9  -1    1.37    1.10
   1   9   1    0.79    0.58
   1   9   1    1.35    1.23
  -1  -9  -1    1.13    1.22
   1   9   1    0.97    0.74
  -1  -9  -1    1.36    1.14
   1   9   1    1.46    1.01
  -1  -9  -2  189.21   10.06
   1   9   2  215.37    9.53
  -1  -9  -2  192.45    9.58
   1   9   2  195.64    9.62
  -1  -9  -2  195.97    8.71
   1   9   2  190.46    8.53
  -1  -9  -2  202.96    9.98
   1   9   2  216.09    8.54
   1   9   2  207.17    9.85
  -1  -9  -2  207.78   10.08
   1   9   2  202.80    9.46
  -1  -9  -2  196.23    9.35
  -1  -9  -3   72.56    6.37
   1   9   3   87.76    6.01
   1   9   3   93.95    6.77
  -1  -9  -3   76.81    6.14
  -1  -9  -3   87.21    5.83
  -1  -9  -3   87.96    6.61
   1   9   3   81.56    5.37
   1   9   3   77.99    5.60
   1   9   3   92.71    6.68
  -1  -9  -3   84.08    6.55
  -1  -9  -3   84.86    6.23
   1   9   3   88.83    6.18
  -1  -9  -4  131.68    8.47
  -1  -9  -4  137.14    8.27
   1   9   4  147.01    8.43
  -1  -9  -4  138.31    7.59
   1   9   4  144.14    7.44
  -1  -9  -4  142.69    8.54
  -1  -9  -4  135.79    8.49
   1   9   4  144.87    8.59
   1   9   4  146.50    7.98
  -1  -9  -4  135.61    7.76
  -1  -9  -5   31.06    4.68
  -1  -9  -5   34.06    4.23
   1   9   5   40.71    4.62
  -1  -9  -5   31.93    3.68
   1   9   5   28.65    3.31
  -1  -9  -5   32.09    4.06
  -1  -9  -5   36.42    4.76
   1   9   5   35.75    4.27
  -1  -9  -5   30.85    3.90
   1   9   5   37.48    4.22
  -1  -9  -6   93.95    7.27
   1   9   6   81.66    6.70
  -1  -9  -6   85.12    6.80
  -1  -9  -6   75.92    6.06
  -1  -9  -6   79.06    6.08
   1   9   6   93.37    6.46
  -1  -9  -6   89.84    7.56
   1   9   6   98.60    7.25
   1   9   6   75.99    5.15
  -1  -9  -7   32.39    4.36
   1   9   7   38.35    4.09
  -1  -9  -7   32.88    4.04
   1   9   7   40.99    4.73
  -1  -9  -7   28.79    4.11
   1   9   7   38.12    4.65
   1   9   7   38.01    4.03
  -1  -9  -7   35.40    4.51
  -1  -9  -7   36.63    4.24
  -1  -9  -8   17.31    3.44
  -1  -9  -8   18.34    3.27
   1   9   8   18.48    3.39
   1   9   8   21.60    3.15
  -1  -9  -8   19.58    3.31
   1   9   8   21.41    3.47
   1   9   8   18.45    2.93
  -1  -9  -8   17.76    3.01
  -1  -9  -8   19.98    3.56
  -1  -9  -9  637.30   19.92
   1   9   9  627.37   20.14
  -1  -9  -9  583.27   18.44
   1   9   9  617.07   17.75
   1   9   9  575.06   18.63
  -1  -9  -9  642.41   20.38
  -1  -9  -9  652.42   18.11
  -1  -9 -10   37.28    4.42
   1   9  10   36.84    4.52
  -1  -9 -10   27.79    4.11
   1   9  10   44.14    5.55
  -1  -9 -10   33.42    4.93
  -1  -9 -10   32.16    4.86
   1   9  11  220.36    6.92
   1   9  11  238.30   13.17
  -1  -9 -11  232.43   12.62
  -1  -9 -11  250.06   11.33
   1   9  11  242.15   11.95
   1   9  12  233.99   13.50
  -1  -9 -12  252.75   13.37
   1   9  12  254.69   12.87
   1   9  13   45.90    6.01
  -1  -9 -13   51.37    6.32
   1   9  13   41.97    5.53
  -1  -9 -14  116.26   10.43
   1   9  14  108.34    9.86
  -1  -9 -14  124.17    9.53
   1   9  14  129.10    9.81
  -1  -9 -15   10.00    3.92
   1   9  15   12.34    3.32
  -1  -9 -15    8.10    2.79
   1   9  15   10.75    3.77
   1   9  16   63.84    7.63
  -1  -9 -16   77.82    8.04
  -1  -9 -17    1.32    1.70
   1  10 -14    2.73    1.97
  -1 -10  14    1.73    1.38
  -1 -10  14    2.45    1.99
  -1 -10  13   23.97    4.79
   1  10 -13   27.57    5.30
   1  10 -13   26.10    4.67
  -1 -10  13   18.22    3.42
  -1 -10  13   22.01    4.60
  -1 -10  13   23.03    5.18
  -1 -10  12   10.78    3.45
   1  10 -12   13.38    3.60
   1  10 -12    9.86    2.78
  -1 -10  12    9.80    2.45
  -1 -10  12    9.81    2.84
  -1 -10  12   14.12    4.16
  -1 -10  11   12.06    3.36
   1  10 -11   19.27    4.37
   1  10 -11   18.43    3.69
  -1 -10  11   17.54    3.71
  -1 -10  11   16.30    3.23
  -1 -10  11   12.80    3.62
  -1 -10  10   24.33    4.90
   1  10 -10   30.70    4.58
   1  10 -10   32.44    5.12
   1  10 -10   25.29    3.61
  -1 -10  10   29.18    4.03
  -1 -10  10   26.79    4.25
  -1 -10  10   29.43    4.98
  -1 -10   9  134.68   10.32
   1  10  -9  144.99    9.66
   1  10  -9  152.23   10.77
  -1 -10   9  139.31    9.39
  -1 -10   9  140.95    8.79
   1  10  -9  150.15    8.63
  -1 -10   9  133.61   10.49
  -1 -10   8   74.29    7.42
   1  10  -8   85.21    7.08
   1  10  -8   81.42    7.64
  -1 -10   8   77.32    6.77
   1  10  -8   95.09    6.87
  -1 -10   8   78.04    6.44
  -1 -10   8   80.32    7.85
  -1 -10   7  118.91    9.14
   1  10  -7  115.46    8.09
  -1 -10   7  115.19    8.06
   1  10  -7  127.15    9.41
  -1 -10   7  106.04    7.64
   1  10  -7  110.39    7.65
  -1 -10   7  104.18    7.61
  -1 -10   7  122.06    9.46
  -1 -10   6   75.18    7.17
   1  10  -6   64.90    6.39
   1  10  -6   71.65    6.15
  -1 -10   6   65.17    5.84
   1  10  -6   65.00    6.49
   1  10  -6   46.18    4.79
  -1 -10   6   66.26    5.83
   1  10  -6   74.41    6.04
  -1 -10   6   63.87    5.93
  -1 -10   6   65.67    6.58
  -1 -10   5  162.07   10.61
   1  10  -5  120.03    8.77
   1  10  -5  156.84    9.71
  -1 -10   5  150.36    8.79
   1  10  -5  168.55    9.21
   1  10  -5  160.16   10.06
  -1 -10   5  139.05    9.39
  -1 -10   5  152.40    8.56
   1  10  -5  167.86    8.82
   1  10  -5  177.13    9.37
  -1 -10   5  156.41    9.09
  -1 -10   5  167.93   10.21
  -1 -10   4    7.50    1.97
   1  10  -4    7.87    2.55
  -1 -10   4    4.73    2.00
   1  10  -4    6.18    2.05
   1  10  -4    7.98    2.03
  -1 -10   4    4.90    1.67
   1  10  -4    9.02    2.15
  -1 -10   4    6.41    2.10
   1  10  -4    5.38    1.50
   1  10  -4    7.50    1.99
  -1 -10   4    9.66    2.30
  -1 -10   4    8.14    1.90
  -1 -10   4    6.18    1.93
  -1 -10   3   43.59    4.91
  -1 -10   3   41.85    5.24
   1  10  -3   46.14    5.29
   1  10  -3   40.95    4.79
   1  10  -3   39.79    4.30
  -1 -10   3   38.21    4.30
   1  10  -3   46.54    5.25
  -1 -10   3   39.00    4.91
   1  10  -3   31.43    3.53
  -1 -10   3   43.28    4.93
   1  10  -3   48.61    4.94
  -1 -10   3   44.81    5.00
   1  10  -3   42.86    5.04
  -1 -10   2  443.93   15.95
   1  10  -2  414.08   15.50
   1  10  -2  444.20   16.06
  -1 -10   2  430.90   15.81
   1  10  -2  408.34   14.95
  -1 -10   2  413.85   13.84
   1  10  -2  417.20   13.66
  -1 -10   2  446.45   15.93
   1  10  -2  431.97   14.81
  -1 -10   2  414.11   14.93
   1  10  -2  419.73   15.14
  -1 -10   2  437.06   15.81
  -1 -10   1   11.51    2.80
  -1 -10   1   12.99    2.97
   1  10  -1   12.52    2.64
   1  10  -1   11.32    2.34
  -1 -10   1   10.89    2.20
  -1 -10   1   10.63    2.54
   1  10  -1   12.79    2.44
   1  10  -1    6.72    1.60
  -1 -10   1   11.38    2.59
   1  10  -1    9.32    2.17
   1  10  -1   10.58    2.45
  -1 -10   1    9.41    2.26
  -1 -10   0  721.14   20.14
   1  10   0  713.96   19.78
   1  10   0  665.54   18.75
   1  10   0  706.01   17.52
  -1 -10   0  713.38   17.58
  -1 -10   0  671.78   19.58
  -1 -10   0  714.84   19.84
   1  10   0  719.57   19.25
   1  10   0  703.44   19.04
  -1 -10   0  684.40   19.24
  -1 -10  -1  116.72    8.27
   1  10   1  126.60    8.09
   1  10   1  113.43    7.70
  -1 -10  -1  112.04    6.97
   1  10   1  111.85    6.91
  -1 -10  -1  115.04    7.93
   1  10   1   87.78    5.64
   1  10   1  114.47    7.85
  -1 -10  -1  125.87    8.38
  -1 -10  -1  120.26    7.90
   1  10   1  115.96    7.70
  -1 -10  -2  228.47   11.63
   1  10   2  230.54   10.72
   1  10   2  230.64   11.08
  -1 -10  -2  227.64   10.04
   1  10   2  265.33   10.88
  -1 -10  -2  217.45   11.18
  -1 -10  -2  223.75   11.37
   1  10   2  231.56   11.20
   1  10   2  237.41   10.85
  -1 -10  -2  222.34   10.82
  -1 -10  -3  362.62   15.20
   1  10   3  403.11   13.85
   1  10   3  400.52   14.80
  -1 -10  -3  376.01   14.50
  -1 -10  -3  399.60   13.52
  -1 -10  -3  402.31   15.18
   1  10   3  382.27   13.26
  -1 -10  -3  384.74   15.05
   1  10   3  408.86   15.05
  -1 -10  -3  399.64   14.36
   1  10   3  404.04   14.18
  -1 -10  -4   89.69    7.45
   1  10   4   83.86    6.77
  -1 -10  -4   82.99    6.82
  -1 -10  -4   80.79    6.15
   1  10   4   88.92    6.39
  -1 -10  -4   78.43    6.82
  -1 -10  -4   83.19    6.97
   1  10   4   81.89    6.84
   1  10   4   93.10    6.72
  -1 -10  -4   90.55    6.87
  -1 -10  -5   17.33    3.48
  -1 -10  -5   15.51    3.11
   1  10   5   19.01    3.45
  -1 -10  -5   14.94    2.68
   1  10   5    9.73    2.00
  -1 -10  -5   15.92    3.13
   1  10   5   17.40    3.19
  -1 -10  -5   19.85    3.28
   1  10   5   20.93    3.17
  -1 -10  -5   18.97    3.52
  -1 -10  -6    1.31    1.20
   1  10   6    1.32    1.27
  -1 -10  -6    1.29    0.91
  -1 -10  -6    0.62    0.76
  -1 -10  -6    0.71    0.96
   1  10   6    0.77    1.00
  -1 -10  -6    1.41    1.49
   1  10   6    0.36    0.97
  -1 -10  -6    1.27    1.18
  -1 -10  -7  253.38   12.93
  -1 -10  -7  261.98   11.93
   1  10   7  254.75   10.85
   1  10   7  282.34   13.40
  -1 -10  -7  276.35   13.52
   1  10   7  258.56   11.42
  -1 -10  -7  277.04   12.03
   1  10   8   27.20    4.45
  -1 -10  -8   20.43    4.00
  -1 -10  -8   28.26    4.81
  -1 -10  -8   30.93    4.38
   1  10   8   21.37    3.32
  -1 -10  -8   25.44    3.89
   1  10   9   13.00    3.23
   1  10   9   12.16    2.56
  -1 -10  -9   16.41    3.83
  -1 -10  -9   20.46    4.25
  -1 -10  -9   16.95    3.17
   1  10  10    0.60    0.77
   1  10  10    1.03    0.68
  -1 -10 -10    0.46    1.09
  -1 -10 -10    1.17    1.69
  -1 -10 -10    2.83    1.96
   1  10  11   41.86    5.71
   1  10  11   39.87    4.84
  -1 -10 -11   40.80    5.00
  -1 -10 -11   38.89    5.55
  -1 -10 -11   45.87    6.07
  -1 -10 -12   13.10    3.47
   1  10  12    9.33    2.91
  -1 -10 -12   12.01    4.74
   1  10  12    5.57    3.87
   1  10  13   55.13    6.34
  -1 -10 -13   51.56    6.48
   1  10  13   64.63    7.53
   1  10  14    8.59    2.49
  -1 -10 -14    9.75    3.35
   1  10  14    9.10    3.34
  -1 -10 -15   25.99    4.78
   1  10  15   25.64    4.83
  -1 -10 -16   11.38    3.24
   1  10  16   10.89    3.52
  -1 -10 -17    0.01    0.97
  -1 -11  13    2.70    1.94
   1  11 -13    3.69    2.61
   1  11 -12   11.47    3.43
  -1 -11  12   15.90    4.32
   1  11 -12    9.48    3.39
  -1 -11  12   11.53    3.10
  -1 -11  12   10.28    2.81
  -1 -11  12   14.48    4.01
   1  11 -11   14.00    3.46
  -1 -11  11   10.51    3.65
   1  11 -11   14.69    4.18
  -1 -11  11   10.52    3.02
  -1 -11  11   11.13    3.02
  -1 -11  11   10.60    3.69
   1  11 -10    0.16    1.37
  -1 -11  10    3.07    2.14
   1  11 -10    1.95    1.97
   1  11 -10    0.19    1.06
  -1 -11  10    2.89    1.64
  -1 -11  10    1.56    1.25
  -1 -11  10    2.25    1.63
   1  11  -9    9.60    2.89
  -1 -11   9   10.36    3.34
   1  11  -9    8.12    2.99
   1  11  -9    8.20    2.28
  -1 -11   9    6.31    2.33
  -1 -11   9    8.93    2.57
  -1 -11   9    9.75    3.30
   1  11  -8    4.47    2.20
   1  11  -8    0.56    1.17
  -1 -11   8    1.89    1.79
   1  11  -8    3.50    1.88
   1  11  -8    2.16    1.25
  -1 -11   8    1.94    0.89
  -1 -11   8    2.88    1.77
  -1 -11   8    3.20    1.97
   1  11  -7   41.19    5.30
   1  11  -7   32.86    4.50
  -1 -11   7   39.68    5.86
   1  11  -7   36.54    5.41
  -1 -11   7   37.29    4.89
   1  11  -7   38.62    4.91
  -1 -11   7   35.56    4.61
  -1 -11   7   40.87    5.77
  -1 -11   6   21.47    4.30
   1  11  -6   23.00    4.02
   1  11  -6   18.20    3.58
  -1 -11   6   19.57    4.45
   1  11  -6   20.42    3.97
   1  11  -6   17.38    3.31
  -1 -11   6   17.83    3.57
  -1 -11   6   19.48    3.42
  -1 -11   6   19.15    4.00
  -1 -11   5   72.34    6.92
   1  11  -5   69.26    6.69
   1  11  -5   57.15    5.62
  -1 -11   5   71.52    7.32
   1  11  -5   64.29    6.70
  -1 -11   5   60.04    5.66
   1  11  -5   67.67    6.20
  -1 -11   5   67.02    6.43
  -1 -11   5   62.84    6.67
  -1 -11   4   25.00    4.37
   1  11  -4   24.89    3.90
   1  11  -4   26.37    3.72
  -1 -11   4   16.78    3.04
  -1 -11   4   25.94    4.30
   1  11  -4   29.73    4.46
  -1 -11   4   23.28    3.87
   1  11  -4   26.42    3.97
  -1 -11   4   22.17    3.92
  -1 -11   3    4.78    2.07
   1  11  -3    2.51    1.00
   1  11  -3    3.78    1.25
  -1 -11   3    3.43    1.38
  -1 -11   3    4.07    1.85
   1  11  -3    5.16    2.49
   1  11  -3    3.33    1.71
  -1 -11   3    2.96    1.66
  -1 -11   3    5.75    2.10
  -1 -11   2   36.89    5.02
  -1 -11   2   36.95    4.35
   1  11  -2   39.09    4.41
   1  11  -2   36.91    4.66
  -1 -11   2   35.94    5.13
   1  11  -2   41.39    5.25
   1  11  -2   33.88    4.40
  -1 -11   2   34.20    4.62
  -1 -11   2   39.96    4.93
  -1 -11   1  105.27    8.19
  -1 -11   1  100.02    7.83
   1  11  -1  101.46    7.88
   1  11  -1  103.80    7.99
   1  11  -1   99.70    7.04
  -1 -11   1  104.49    7.33
   1  11  -1  110.48    7.86
  -1 -11   1  105.41    8.04
   1  11  -1   94.02    7.49
  -1 -11   1   98.36    7.73
  -1 -11   0    0.67    1.37
   1  11   0    0.86    0.83
   1  11   0    2.03    1.15
  -1 -11   0    0.95    0.80
  -1 -11   0    0.38    0.49
   1  11   0    1.72    0.98
   1  11   0    1.73    1.21
  -1 -11   0    1.82    1.39
  -1 -11   0    2.59    1.43
   1  11   0    2.20    1.44
  -1 -11  -1   -0.33    0.93
   1  11   1    2.12    1.39
   1  11   1    2.45    1.47
  -1 -11  -1    0.77    0.61
  -1 -11  -1    2.50    1.24
   1  11   1    1.50    1.20
  -1 -11  -1    5.05    1.92
   1  11   1    2.66    1.70
   1  11   1    0.73    0.97
  -1 -11  -1    2.47    1.45
  -1 -11  -2   59.78    6.42
   1  11   2   51.08    5.55
  -1 -11  -2   62.12    5.65
   1  11   2   50.69    5.01
   1  11   2   56.20    5.60
   1  11   2   33.76    4.65
  -1 -11  -2   52.55    5.76
  -1 -11  -2   54.29    5.62
   1  11   2   59.65    5.73
   1  11   3   27.42    3.94
  -1 -11  -3   17.90    3.02
   1  11   3   28.01    3.86
   1  11   3   24.77    3.58
  -1 -11  -3   22.90    4.06
  -1 -11  -3   26.65    4.30
  -1 -11  -3   28.20    4.14
   1  11   3   22.93    3.45
   1  11   4   34.91    4.74
  -1 -11  -4   32.68    4.86
   1  11   4   29.16    4.00
  -1 -11  -4   31.40    4.17
  -1 -11  -4   30.49    4.60
  -1 -11  -4   30.13    4.08
   1  11   5   11.67    2.76
   1  11   5   12.04    2.67
  -1 -11  -5   13.11    2.75
  -1 -11  -5   13.79    3.39
  -1 -11  -5   12.41    3.11
  -1 -11  -5   14.03    2.69
  -1 -11  -6  302.24   14.78
  -1 -11  -6  253.84   12.02
   1  11   6  272.27   13.76
  -1 -11  -6  254.55   13.40
  -1 -11  -6  272.34   12.57
  -1 -11  -7   64.49    7.46
  -1 -11  -7   58.14    5.91
   1  11   7   70.73    5.92
   1  11   7   72.14    7.25
  -1 -11  -7   69.73    7.23
  -1 -11  -7   71.50    6.65
  -1 -11  -8  122.75    9.85
   1  11   8  148.06    8.84
   1  11   8  142.21   10.25
  -1 -11  -8  153.01   10.60
  -1 -11  -8  154.50    9.47
  -1 -11  -9  109.89    9.41
   1  11   9  117.46    8.12
   1  11   9  125.32    9.93
  -1 -11  -9  118.23    9.64
  -1 -11  -9  125.94    8.59
   1  11  10    4.84    2.25
  -1 -11 -10    5.53    2.28
  -1 -11 -10    6.43    2.47
  -1 -11 -10    3.70    1.76
   1  11  10    3.93    1.77
   1  11  11  170.75   12.01
   1  11  11  155.49    9.92
  -1 -11 -11  155.99   11.14
  -1 -11 -11  149.69    9.60
  -1 -11 -11  147.89   11.44
   1  11  12    0.15    1.31
  -1 -11 -12    1.20    1.16
   1  11  12    1.61    1.50
  -1 -11 -12    1.49    1.48
   1  11  13  105.05    9.93
  -1 -11 -13  102.41    9.56
   1  11  13  118.19    9.28
  -1 -11 -14   93.20    9.04
   1  11  14   89.36    8.41
  -1 -11 -15   54.86    7.27
   1  11  15   70.28    7.86
  -1 -11 -16    3.00    2.49
  -1 -12  13    3.74    2.76
   1  12 -12   55.54    7.09
  -1 -12  12   58.69    7.20
  -1 -12  12   54.10    6.65
   1  12 -11   -0.34    0.61
  -1 -12  11    3.33    1.87
  -1 -12  11    1.89    1.30
  -1 -12  11    3.07    2.11
  -1 -12  10    8.04    2.60
   1  12 -10    6.92    2.97
   1  12 -10    7.10    2.50
  -1 -12  10    7.38    2.84
   1  12 -10    7.63    2.66
  -1 -12  10    9.81    2.97
  -1 -12  10    6.80    2.52
  -1 -12  10    6.35    2.37
  -1 -12   9   56.71    6.84
   1  12  -9   53.52    6.61
   1  12  -9   50.41    6.26
  -1 -12   9   48.76    6.95
   1  12  -9   52.55    6.87
  -1 -12   9   43.30    5.53
  -1 -12   9   56.78    6.49
  -1 -12   9   55.31    7.06
  -1 -12   8   13.44    3.27
   1  12  -8   16.70    3.69
   1  12  -8   15.45    3.38
  -1 -12   8    8.73    3.56
   1  12  -8   15.23    3.61
  -1 -12   8    9.95    2.79
  -1 -12   8   10.91    2.77
  -1 -12   8   14.82    3.61
  -1 -12   7   48.01    6.36
   1  12  -7   45.59    6.06
   1  12  -7   52.98    5.97
  -1 -12   7   48.79    6.58
   1  12  -7   54.09    6.89
  -1 -12   7   49.05    5.92
  -1 -12   7   41.94    5.15
  -1 -12   7   48.13    6.49
  -1 -12   6    4.65    2.33
   1  12  -6    3.32    2.05
   1  12  -6    1.31    1.15
  -1 -12   6    3.18    1.88
   1  12  -6    3.16    1.94
  -1 -12   6    1.40    1.06
  -1 -12   6    1.19    1.32
  -1 -12   6    3.67    1.87
  -1 -12   5   59.61    6.83
   1  12  -5   56.56    6.65
   1  12  -5   62.44    6.21
  -1 -12   5   57.81    7.04
   1  12  -5   52.72    6.58
  -1 -12   5   47.77    5.92
  -1 -12   5   58.97    6.99
  -1 -12   4    5.99    2.39
   1  12  -4    3.03    1.67
   1  12  -4    2.96    1.66
  -1 -12   4    3.15    1.82
   1  12  -4    3.35    1.72
  -1 -12   4    4.57    2.18
  -1 -12   4    2.34    1.26
  -1 -12   3   71.72    7.40
   1  12  -3   79.26    6.80
   1  12  -3   82.29    7.61
  -1 -12   3   75.55    7.66
  -1 -12   3   79.30    7.51
  -1 -12   3   76.19    7.52
  -1 -12   2   67.99    7.10
   1  12  -2   70.25    6.83
   1  12  -2   73.81    6.36
  -1 -12   2   68.60    7.16
  -1 -12   2   64.03    6.82
  -1 -12   2   65.14    6.87
  -1 -12   1   12.57    3.21
   1  12  -1   17.05    3.19
   1  12  -1   16.62    3.45
  -1 -12   1   13.85    3.30
  -1 -12   1   13.09    2.96
  -1 -12   0   15.02    3.60
   1  12   0    6.08    1.92
   1  12   0   10.58    2.37
  -1 -12   0   11.50    2.86
  -1 -12   0   11.27    2.95
  -1 -12  -1   12.74    3.46
   1  12   1   13.31    3.01
   1  12   1    8.75    2.57
   1  12   1   15.57    2.98
  -1 -12  -1    9.69    2.88
  -1 -12  -1   11.53    2.92
   1  12   2   49.35    5.26
   1  12   2   41.68    5.28
  -1 -12  -2   40.68    5.60
  -1 -12  -2   46.72    6.06
  -1 -12  -2   47.20    5.59
   1  12   3    0.06    0.92
  -1 -12  -3    0.72    0.78
  -1 -12  -3    0.82    0.72
  -1 -12  -3    0.13    0.60
   1  12   3    3.07    1.78
  -1 -12  -4  111.47    9.45
  -1 -12  -4  104.32    8.97
  -1 -12  -4  106.12    8.37
   1  12   4  112.59    8.77
  -1 -12  -5    4.09    2.44
  -1 -12  -5    1.54    1.71
  -1 -12  -5    3.34    2.08
   1  12   5    2.88    1.91
  -1 -12  -6   97.54    8.77
   1  12   6   85.97    8.07
  -1 -12  -6   87.92    8.29
  -1 -12  -6   85.64    7.48
   1  12   7   53.78    6.48
  -1 -12  -7   39.34    5.87
  -1 -12  -7   48.96    6.37
  -1 -12  -7   40.91    5.32
   1  12   7   50.40    5.21
   1  12   8   33.00    5.10
  -1 -12  -8   26.68    4.98
  -1 -12  -8   33.31    5.34
  -1 -12  -8   36.10    4.87
   1  12   8   34.71    4.48
   1  12   9   11.48    3.37
  -1 -12  -9   10.68    3.49
  -1 -12  -9    9.27    3.10
  -1 -12  -9    9.13    2.78
   1  12   9    9.22    2.44
   1  12  10   33.25    5.25
   1  12  10   29.48    4.34
  -1 -12 -10   25.50    4.70
  -1 -12 -10   24.98    4.01
  -1 -12 -10   21.35    4.54
  -1 -12 -11    1.75    1.48
   1  12  11    2.09    2.08
   1  12  11    3.10    1.89
  -1 -12 -11    3.41    2.54
  -1 -12 -11    1.95    1.90
   1  12  12    9.78    2.97
  -1 -12 -12    4.29    1.90
  -1 -12 -12    5.05    2.49
  -1 -12 -12    6.50    2.57
  -1 -12 -13   20.24    3.68
  -1 -12 -13   17.80    4.19
   1  12  13   26.45    4.35
  -1 -12 -14    0.89    2.71
   1  12  14   10.57    2.96
   1  12  15   30.46    6.03
  -1 -13  12    3.77    2.53
   1  13 -11    2.17    1.45
  -1 -13  11    2.38    1.93
  -1 -13  11    2.27    1.59
   1  13 -10    2.78    1.82
  -1 -13  10    4.03    2.55
  -1 -13  10    3.25    2.36
  -1 -13  10    3.94    1.82
   1  13  -9   10.86    2.96
  -1 -13   9    7.41    2.79
  -1 -13   9    7.58    2.55
  -1 -13   9    7.14    2.95
  -1 -13   8   10.34    3.45
   1  13  -8   10.63    3.10
   1  13  -8   10.58    2.98
  -1 -13   8   13.74    3.90
   1  13  -8    9.45    3.18
  -1 -13   8    9.25    3.10
  -1 -13   8    6.46    2.29
  -1 -13   8   14.55    4.24
  -1 -13   7    4.35    1.87
   1  13  -7   13.02    3.73
   1  13  -7    9.57    2.66
  -1 -13   7    7.09    3.04
   1  13  -7    9.52    2.97
  -1 -13   7    8.60    2.59
  -1 -13   7    7.54    2.37
  -1 -13   7   12.30    3.61
  -1 -13   6    3.79    2.41
   1  13  -6    2.52    1.59
   1  13  -6    3.57    2.00
  -1 -13   6    3.99    2.34
   1  13  -6    5.37    2.52
  -1 -13   6    3.98    1.98
  -1 -13   6    4.30    2.51
  -1 -13   5    6.50    2.78
  -1 -13   5    4.11    2.42
   1  13  -5    5.99    2.81
   1  13  -5    2.37    2.09
   1  13  -5    4.34    2.56
  -1 -13   5    3.09    2.02
  -1 -13   5    6.73    2.62
  -1 -13   4    2.82    1.88
  -1 -13   4    2.59    1.42
   1  13  -4    4.72    2.06
   1  13  -4    1.89    1.60
  -1 -13   4    1.06    0.78
  -1 -13   4   -0.82    1.14
  -1 -13   3   23.83    4.82
  -1 -13   3   20.14    4.51
   1  13  -3   27.98    4.06
   1  13  -3   24.90    4.62
  -1 -13   3   26.48    4.64
  -1 -13   3   24.13    4.52
  -1 -13   2    9.69    3.07
   1  13  -2    8.15    2.42
   1  13  -2   11.28    3.16
  -1 -13   2   10.69    3.19
  -1 -13   2    5.19    2.38
  -1 -13   1    7.89    2.59
   1  13  -1   10.99    2.71
   1  13  -1   12.43    2.93
  -1 -13   1   10.91    3.05
  -1 -13   1    9.72    2.87
  -1 -13   0    0.08    1.17
   1  13   0   -0.09    0.48
   1  13   0    0.03    0.71
  -1 -13   0    1.27    0.98
  -1 -13   0    0.30    0.71
   1  13   1   10.06    2.59
   1  13   1   11.37    3.06
  -1 -13  -1    8.54    2.90
  -1 -13  -1    8.93    2.57
  -1 -13  -1   10.04    3.10
   1  13   2   17.21    3.25
   1  13   2   17.92    3.84
  -1 -13  -2   16.08    3.70
  -1 -13  -2   14.89    3.52
  -1 -13  -2   18.56    4.09
   1  13   3   53.44    5.90
  -1 -13  -3   48.31    6.44
  -1 -13  -3   49.76    5.97
  -1 -13  -3   52.26    6.56
   1  13   3   61.84    6.63
  -1 -13  -4   13.55    3.66
  -1 -13  -4   11.46    3.06
  -1 -13  -4   11.44    3.44
   1  13   4   13.90    3.43
  -1 -13  -5   15.26    3.72
  -1 -13  -5   17.47    3.68
  -1 -13  -5   19.42    4.13
   1  13   5   18.64    3.86
  -1 -13  -6   83.08    8.52
   1  13   6  103.22    9.19
  -1 -13  -6   84.93    8.95
  -1 -13  -6   87.70    7.92
   1  13   7   17.68    3.10
   1  13   7   18.12    4.01
  -1 -13  -7   16.70    4.03
  -1 -13  -7   11.49    3.24
  -1 -13  -7   16.82    3.92
   1  13   8   82.99    6.87
   1  13   8   85.63    8.42
  -1 -13  -8   68.10    7.90
  -1 -13  -8   76.18    7.34
  -1 -13  -8   68.75    7.97
   1  13   9   39.85    4.77
   1  13   9   32.84    5.65
  -1 -13  -9   39.40    6.02
  -1 -13  -9   32.70    5.02
  -1 -13  -9   38.34    5.88
  -1 -13 -10   86.20    7.82
  -1 -13 -10   87.72    9.46
  -1 -13 -10   79.66    9.04
   1  13  10   98.39    7.84
  -1 -13 -11   45.87    5.55
  -1 -13 -11   38.16    6.30
   1  13  11   49.65    5.77
   1  13  12   16.95    3.64
  -1 -14  10   17.58    4.27
  -1 -14  10   12.16    3.82
  -1 -14  10   10.40    3.53
  -1 -14   9   12.70    3.61
  -1 -14   9    9.40    2.84
  -1 -14   9   13.68    4.05
   1  14  -9   13.33    3.53
  -1 -14   8    3.93    2.33
  -1 -14   8    2.67    2.13
   1  14  -8    1.21    1.58
  -1 -14   7    1.00    2.16
  -1 -14   7    5.15    2.85
   1  14  -7    0.47    1.40
  -1 -14   6   24.44    5.12
   1  14  -6   12.63    3.89
   1  14  -6   31.79    5.05
  -1 -14   6   22.39    4.58
  -1 -14   6   11.64    3.94
  -1 -14   5   -0.05    0.93
  -1 -14   5    1.37    1.84
   1  14  -5    1.26    1.35
   1  14  -5    3.02    1.94
  -1 -14   5   -0.99    0.79
  -1 -14   5    2.90    2.11
  -1 -14   4   42.75    6.30
   1  14  -4   42.30    5.65
   1  14  -4   42.42    6.19
  -1 -14   4   30.12    5.42
  -1 -14   4   38.50    5.96
  -1 -14   3    9.86    3.56
   1  14  -3    4.59    2.15
   1  14  -3    6.08    2.42
  -1 -14   3   10.44    3.39
  -1 -14   3    4.55    2.50
  -1 -14   2    2.52    1.92
   1  14  -2    2.54    1.39
   1  14  -2    2.14    1.37
  -1 -14   2    0.88    1.96
  -1 -14   2    2.73    2.14
  -1 -14   1   85.48    9.11
   1  14  -1   80.51    7.40
   1  14  -1   82.92    8.21
  -1 -14   1   96.03    9.16
  -1 -14   1   84.32    8.48
   1  14   0    7.66    2.50
   1  14   0   11.43    3.16
  -1 -14   0    9.45    3.09
  -1 -14   0    5.96    2.58
  -1 -14   0    6.02    2.46
   1  14   1   32.24    4.77
   1  14   1   30.55    5.00
  -1 -14  -1   31.27    6.17
  -1 -14  -1   32.58    5.27
  -1 -14  -1   32.34    5.83
   1  14   2    0.74    1.01
   1  14   2   -0.13    0.56
  -1 -14  -2    3.07    1.35
  -1 -14  -2    0.99    1.39
  -1 -14  -2   -0.34    0.83
   1  14   3   43.87    5.83
  -1 -14  -3   43.46    6.65
  -1 -14  -3   37.39    6.29
  -1 -14  -3   34.95    5.39
   1  14   3   43.36    5.98
  -1 -14  -4   73.74    8.52
  -1 -14  -4   82.31    8.80
  -1 -14  -4   66.24    7.22
   1  14   4   77.39    8.07
   1  14   5   19.03    3.81
  -1 -14  -5   17.75    4.47
  -1 -14  -5   10.96    2.99
  -1 -14  -5   19.11    4.67
  -1 -14  -6  120.36   11.50
   1  14   6  140.39    8.64
   1  14   6  145.38   11.25
  -1 -14  -6  126.84   11.47
  -1 -14  -6  133.62   10.21
   1  14   7    1.23    1.48
   1  14   7    3.59    1.90
  -1 -14  -7    3.18    1.95
  -1 -14  -7    2.01    1.82
  -1 -14  -7   -0.90    0.93
   1  14   8    3.99    1.84
  -1 -14  -8    0.05    1.26
  -1 -14  -8    1.07    1.48
  -1 -14  -9   12.05    3.41
  -1 -14 -10    3.04    1.97
   1  15  -7    5.47    2.40
  -1 -15   7    7.05    2.92
  -1 -15   6    1.62    1.96
   1  15  -6    1.59    1.47
  -1 -15   5    5.09    2.26
   1  15  -5    5.70    2.51
  -1 -15   4   59.22    7.68
   1  15  -4   60.04    7.14
  -1 -15   3   16.49    4.32
   1  15  -3   15.50    3.48
  -1 -15   3    5.95    2.77
   1  15  -2    2.82    1.83
  -1 -15   2    7.80    2.86
  -1 -15   2    3.86    2.92
  -1 -15   2    7.18    2.90
  -1 -15   1    1.33    2.16
  -1 -15   1    0.45    1.56
  -1 -15   1    2.08    1.89
   1  15  -1    0.58    1.55
  -1 -15   0    7.49    2.79
  -1 -15   0    9.95    3.26
  -1 -15   0    8.79    3.38
   1  15   0   10.02    3.19
   1  15   1    4.43    1.99
   1  15   1    9.58    2.86
  -1 -15  -1   16.88    4.52
  -1 -15  -1   10.88    3.26
  -1 -15  -1    7.57    3.17
  -1 -15  -2    4.79    2.46
  -1 -15  -2    0.64    0.95
   1  15   2    2.31    1.90
  -1 -15  -3   -0.11    0.22
  -1 -15  -4    1.34    1.15
  -1 -15  -5   44.56    6.12
  -1 -15  -6    4.61    2.35
  -1 -15  -7    3.89    2.56
  -1 -15  -8    5.18    2.23
  -1 -15  -9   29.98    5.11
   1  16  -4   -0.01    0.79
   1  16  -3    1.89    1.51
   1  16  -2   11.29    3.05
   1  16  -1    6.30    2.44
   1  16   0    0.17    0.75
   1  16   1    2.32    1.63
   1  16   2    8.71    2.80
  -1 -16  -4    1.49    2.16
  -1 -16  -5   -0.14    1.08
  -1 -16  -6   10.92    3.42
  -1 -16  -7   -0.01    0.47
   2 -15  -3    0.24    0.97
   2 -15  -2   12.69    3.83
   2 -15  -1   47.20    6.55
   2 -15  -1   43.74    6.80
   2 -15   0    9.00    3.00
   2 -15   1    0.01    0.64
   2 -14  -4   56.75    6.42
  -2  14   3   22.98    4.56
   2 -14  -3   18.89    3.79
   2 -14  -3   28.77    4.62
  -2  14   2   29.73    5.19
   2 -14  -2   21.90    4.03
   2 -14  -2   21.85    4.46
  -2  14   1   28.11    5.04
   2 -14  -1   24.97    4.36
   2 -14  -1   24.95    4.55
  -2  14   0    4.86    2.18
   2 -14   0    2.05    1.38
   2 -14   0    4.42    2.42
  -2  14  -1   96.68    8.83
   2 -14   1   71.91    7.85
   2 -14   1   79.60    8.80
  -2  14  -2    2.50    1.49
   2 -14   2    3.26    1.62
   2 -14   2    7.38    2.72
   2 -14   3   57.39    7.29
  -2  14  -3   59.25    7.07
   2 -13  -8    4.66    2.33
  -2  13   7   23.26    4.67
   2 -13  -7   24.78    5.00
  -2  13   6   10.15    3.04
   2 -13  -6   12.62    3.92
   2 -13  -6   10.00    3.11
   2 -13  -5   43.96    6.59
   2 -13  -5   37.72    4.77
  -2  13   5   37.26    5.85
   2 -13  -5   40.98    6.35
   2 -13  -5   40.50    4.93
   2 -13  -4   42.70    6.44
   2 -13  -4   42.76    5.27
  -2  13   4   56.14    6.72
  -2  13   4   37.59    5.67
   2 -13  -4   49.59    6.72
   2 -13  -4   40.91    4.93
   2 -13  -3    5.39    2.20
   2 -13  -3    2.76    1.85
  -2  13   3    5.69    2.47
  -2  13   3    2.86    1.66
   2 -13  -3    3.71    1.90
   2 -13  -3    3.31    1.70
   2 -13  -2   36.71    6.25
  -2  13   2   40.73    5.71
  -2  13   2   41.01    5.97
   2 -13  -2   40.27    5.53
   2 -13  -2   41.81    6.29
   2 -13  -2   34.65    4.86
  -2  13   1    6.51    2.50
   2 -13  -1    3.08    1.76
  -2  13   1    2.16    1.66
   2 -13  -1    6.11    2.52
   2 -13  -1    5.82    2.06
  -2  13   0  107.03    8.96
  -2  13   0   90.94    8.85
   2 -13   0  104.50    9.09
   2 -13   0  100.04    9.60
   2 -13   0   97.22    8.50
  -2  13  -1    0.86    0.81
   2 -13   1    0.91    1.57
  -2  13  -1    3.76    2.08
   2 -13   1   -0.05    1.43
   2 -13   1    2.37    1.73
  -2  13  -2   72.64    7.42
   2 -13   2   65.75    7.92
  -2  13  -2   73.23    8.05
   2 -13   2   79.01    8.51
   2 -13   2   65.30    7.31
  -2  13  -3  149.55   10.74
  -2  13  -3  159.10   11.83
   2 -13   3  141.00   11.53
   2 -13   3  147.92   11.65
   2 -13   3  150.93   11.31
  -2  13  -4    4.10    2.39
   2 -13   4    2.14    1.94
  -2  13  -4    2.85    1.65
   2 -13   4    8.46    3.07
   2 -13   4    5.11    2.53
  -2  13  -5  144.84   10.86
   2 -13   5  125.59   11.01
   2 -13   5  144.10   11.28
   2 -13   6   13.83    3.88
  -2  13  -6   23.39    4.54
  -2  13  -7   20.34    4.39
   2 -12 -13    0.01    0.62
   2 -12 -12   22.75    4.65
   2 -12 -11   25.38    4.96
   2 -12 -11   29.35    5.40
   2 -12 -10    0.62    1.11
   2 -12 -10    2.41    1.99
   2 -12  -9   56.19    7.35
   2 -12  -9   59.03    7.41
  -2  12   9   56.45    7.47
   2 -12  -8   24.73    4.70
   2 -12  -8   17.59    4.11
  -2  12   8   28.42    4.98
   2 -12  -7  107.80    9.77
   2 -12  -7   98.78    9.44
   2 -12  -7  101.99    6.96
  -2  12   7  109.36    9.47
   2 -12  -6  107.58    9.49
  -2  12   6  107.17    9.19
   2 -12  -6   92.15    9.09
   2 -12  -6   85.71    6.51
   2 -12  -5   17.20    4.05
   2 -12  -5   15.42    2.99
  -2  12   5   21.70    4.08
  -2  12   5   19.24    4.26
   2 -12  -5   12.35    3.55
   2 -12  -5   15.84    2.99
   2 -12  -4  177.94   12.28
   2 -12  -4  181.01   10.33
  -2  12   4  195.59   12.30
  -2  12   4  186.58   12.46
   2 -12  -4  172.56   12.08
   2 -12  -4  160.13    9.38
   2 -12  -3   24.58    5.00
   2 -12  -3   21.54    3.88
  -2  12   3   24.21    4.56
  -2  12   3   27.41    4.49
   2 -12  -3   33.22    5.36
   2 -12  -3   30.61    4.32
   2 -12  -2   48.34    5.71
  -2  12   2   53.09    6.18
  -2  12   2   54.99    6.63
   2 -12  -2   44.47    5.99
   2 -12  -2   47.43    5.35
   2 -12  -1   88.95    7.89
  -2  12   1   91.07    8.57
  -2  12   1   92.72    7.91
   2 -12  -1   96.94    9.07
   2 -12  -1   92.00    7.58
   2 -12   0    3.97    2.02
  -2  12   0    0.48    1.04
  -2  12   0    0.78    0.86
   2 -12   0    1.53    1.46
   2 -12   0    0.93    1.11
   2 -12   1   16.00    3.54
  -2  12  -1   17.24    3.74
  -2  12  -1   17.76    3.35
   2 -12   1   19.03    4.02
   2 -12   1   16.14    3.22
   2 -12   2    4.90    2.41
  -2  12  -2    4.72    1.72
  -2  12  -2    4.73    1.72
   2 -12   2    3.91    1.90
   2 -12   2    4.29    1.86
   2 -12   3   14.85    3.80
  -2  12  -3   18.21    3.56
  -2  12  -3   14.11    3.39
   2 -12   3   23.54    4.46
   2 -12   3   18.86    3.87
  -2  12  -4    2.78    2.01
   2 -12   4    0.64    1.53
  -2  12  -4    3.01    2.20
   2 -12   4    4.46    2.00
   2 -12   4    3.92    1.97
  -2  12  -5   21.49    4.05
   2 -12   5   17.69    4.38
  -2  12  -5   24.66    4.69
   2 -12   5   19.69    4.37
   2 -12   5   19.22    4.31
  -2  12  -6   21.49    4.06
   2 -12   6   22.31    4.74
  -2  12  -6   21.46    4.27
   2 -12   6   21.99    4.49
   2 -12   6   17.00    3.93
  -2  12  -7   13.39    3.32
  -2  12  -7   13.86    3.64
   2 -12   7    9.92    3.45
   2 -12   7   10.96    3.11
   2 -12   7   10.26    3.18
  -2  12  -8    8.13    3.01
   2 -12   8   10.87    3.27
   2 -12   8    6.00    2.69
  -2  12  -8    8.92    3.15
   2 -12   9   14.30    3.72
  -2  12  -9   11.88    4.64
  -2  12  -9    7.32    2.63
  -2  12 -10    1.02    1.26
   2 -11 -14   28.93    5.55
   2 -11 -13    1.64    1.68
   2 -11 -13    1.82    1.21
   2 -11 -12   11.75    3.38
   2 -11 -12    7.52    2.95
   2 -11 -11    1.48    2.04
   2 -11 -11    2.42    1.99
  -2  11  11    1.20    1.36
   2 -11 -10    4.94    2.21
   2 -11 -10    4.61    2.23
  -2  11  10    9.21    3.06
   2 -11  -9    1.69    1.46
   2 -11  -9    2.70    2.14
  -2  11   9    2.35    1.87
   2 -11  -8    1.55    1.48
   2 -11  -8    1.03    0.84
   2 -11  -8    3.19    1.87
  -2  11   8    4.20    2.17
   2 -11  -7   27.13    4.62
  -2  11   7   35.84    5.08
   2 -11  -7   32.54    5.11
   2 -11  -7   29.65    3.61
   2 -11  -6   29.44    4.93
   2 -11  -6   22.69    3.23
  -2  11   6   27.22    4.28
   2 -11  -6   27.73    4.86
   2 -11  -6   24.97    3.24
   2 -11  -5   89.50    8.67
   2 -11  -5   98.87    6.91
  -2  11   5  106.04    8.62
  -2  11   5  109.69    8.99
   2 -11  -5  103.67    8.86
   2 -11  -5  106.90    7.00
   2 -11  -4    9.34    2.98
  -2  11   4   12.15    3.07
  -2  11   4    9.15    3.07
   2 -11  -4    6.08    1.83
   2 -11  -4   10.63    3.01
   2 -11  -4    5.84    1.76
  -2  11   3   28.59    4.37
  -2  11   3   32.62    4.92
   2 -11  -3   30.76    4.12
   2 -11  -3   36.83    5.44
   2 -11  -3   33.30    4.07
  -2  11   2    7.48    2.40
   2 -11  -2    4.44    1.83
  -2  11   2    4.52    2.08
   2 -11  -2    4.52    2.08
   2 -11  -2    6.91    2.06
  -2  11   1   78.02    7.00
   2 -11  -1   73.27    6.84
  -2  11   1   95.07    8.30
   2 -11  -1   71.15    7.36
   2 -11  -1   79.74    6.84
  -2  11   0  104.24    7.97
  -2  11   0   98.29    8.44
   2 -11   0  103.33    8.31
   2 -11   0   97.13    8.57
   2 -11   0  105.42    7.90
  -2  11  -1    3.82    1.32
   2 -11   1    4.07    2.15
  -2  11  -1    5.56    2.15
   2 -11   1    2.42    1.52
   2 -11   1    3.84    1.77
  -2  11  -2  101.10    7.85
   2 -11   2   91.25    8.40
  -2  11  -2  105.48    8.58
   2 -11   2   79.20    7.80
   2 -11   2  100.39    7.96
  -2  11  -3    1.40    1.12
   2 -11   3    1.30    1.39
  -2  11  -3    1.23    0.99
   2 -11   3    2.11    1.51
   2 -11   3    1.40    1.24
  -2  11  -4  180.70   10.79
   2 -11   4  152.66   11.50
  -2  11  -4  179.68   11.55
   2 -11   4  180.02   11.73
   2 -11   4  180.45   11.30
  -2  11  -5   35.06    4.82
  -2  11  -5   34.30    5.06
   2 -11   5   41.36    6.03
   2 -11   5   40.13    5.49
   2 -11   5   30.06    4.80
  -2  11  -6   48.96    6.05
   2 -11   6   57.54    7.04
  -2  11  -6   51.43    5.84
  -2  11  -6   49.17    6.28
   2 -11   6   42.15    3.74
   2 -11   6   52.45    6.53
   2 -11   6   41.59    5.77
   2 -11   7  148.86   11.73
  -2  11  -7  155.45   10.43
  -2  11  -7  159.87   11.37
  -2  11  -7  146.64   10.63
   2 -11   7  138.22    7.32
   2 -11   7  151.03   11.03
   2 -11   7  151.71   11.24
  -2  11  -8    5.79    2.12
  -2  11  -8    3.05    1.85
   2 -11   8    4.15    2.63
  -2  11  -8    6.70    2.21
   2 -11   8    6.06    1.77
   2 -11   8   10.57    3.18
   2 -11   8    5.54    2.00
  -2  11  -9   66.37    7.16
  -2  11  -9   56.01    7.02
   2 -11   9   51.15    7.19
   2 -11   9   46.65    6.37
   2 -11   9   47.63    6.86
  -2  11  -9   70.84    7.61
   2 -11  10    2.36    2.19
  -2  11 -10    1.07    1.77
  -2  11 -10   -2.68    0.83
   2 -11  11   10.98    3.29
  -2  11 -11    8.24    3.63
  -2  11 -11    4.98    2.31
   2 -11  12    7.04    2.75
   2 -10 -15    3.33    1.56
   2 -10 -14   40.22    5.74
   2 -10 -14   47.67    6.10
   2 -10 -13    0.37    0.37
   2 -10 -13    0.67    1.38
  -2  10  12    9.60    3.26
   2 -10 -12    7.22    2.37
   2 -10 -12    6.12    2.19
  -2  10  11   29.88    3.63
  -2  10  11   43.55    6.08
   2 -10 -11   33.76    5.00
   2 -10 -11   28.88    4.68
  -2  10  10    3.17    1.18
  -2  10  10    2.92    1.86
   2 -10 -10    5.00    2.07
   2 -10 -10    3.29    1.80
  -2  10   9    2.20    1.02
  -2  10   9    0.59    1.37
   2 -10  -9    4.06    1.74
   2 -10  -9    1.93    0.93
   2 -10  -9    1.42    1.46
   2 -10  -8    7.67    2.25
  -2  10   8    6.42    1.45
   2 -10  -8   10.07    2.97
   2 -10  -8    9.01    1.73
  -2  10   8   10.85    2.73
   2 -10  -7   27.01    4.37
  -2  10   7   24.24    4.10
   2 -10  -7   24.12    4.04
   2 -10  -7   20.37    2.75
   2 -10  -6    3.66    2.00
   2 -10  -6    5.53    1.58
  -2  10   6    3.98    1.94
   2 -10  -6    3.16    1.85
   2 -10  -6    2.09    0.93
   2 -10  -5    1.38    1.25
   2 -10  -5    1.32    1.21
  -2  10   5    1.01    0.79
  -2  10   5    3.66    1.84
   2 -10  -5    1.10    1.42
   2 -10  -5    2.10    1.16
   2 -10  -4   50.53    4.86
  -2  10   4   40.97    4.94
  -2  10   4   37.36    5.12
   2 -10  -4   41.97    5.36
   2 -10  -4   46.30    4.41
   2 -10  -3   17.85    3.12
   2 -10  -3   11.59    2.93
  -2  10   3   21.11    3.74
   2 -10  -3   15.16    3.06
  -2  10   3   18.72    3.60
   2 -10  -3   18.31    3.60
   2 -10  -3   14.98    2.64
   2 -10  -2    2.47    1.27
   2 -10  -2    0.88    0.99
  -2  10   2   -0.15    0.86
  -2  10   2    1.17    1.41
   2 -10  -2    1.67    1.26
   2 -10  -2    1.02    1.06
   2 -10  -1   10.99    2.52
  -2  10   1   10.30    2.32
  -2  10   1   13.30    2.81
   2 -10  -1   11.08    2.70
  -2  10   1   14.22    2.96
   2 -10  -1   15.47    3.23
   2 -10  -1   11.39    2.55
  -2  10   0   41.60    4.92
   2 -10   0   49.34    5.32
  -2  10   0   50.52    5.28
  -2  10   0   50.93    5.83
   2 -10   0   46.68    5.03
   2 -10   0   45.18    5.44
   2 -10   0   44.73    5.24
   2 -10   1    4.64    2.00
  -2  10  -1    1.52    1.18
   2 -10   1    5.09    1.89
  -2  10  -1    6.02    1.83
  -2  10  -1    5.80    1.97
   2 -10   1    4.28    2.08
   2 -10   1    5.91    1.80
   2 -10   2    1.18    1.46
  -2  10  -2    2.00    1.31
   2 -10   2    2.06    1.44
  -2  10  -2    3.09    1.61
   2 -10   2    0.24    0.93
   2 -10   2    3.62    1.50
  -2  10  -3    8.63    1.87
  -2  10  -3    9.05    2.51
   2 -10   3    5.12    1.99
   2 -10   3    4.27    1.63
   2 -10   3    5.52    1.90
   2 -10   3    6.10    2.21
  -2  10  -4   60.45    5.94
  -2  10  -4   73.84    6.92
   2 -10   4   64.91    6.90
   2 -10   4   61.43    6.69
   2 -10   4   68.53    6.52
  -2  10  -5    0.55    0.45
   2 -10   5    0.11    1.28
  -2  10  -5    1.19    0.66
  -2  10  -5    2.30    1.66
   2 -10   5    1.72    0.89
   2 -10   5    1.64    0.79
   2 -10   5    3.53    1.70
   2 -10   6   98.27    9.01
  -2  10  -6  100.62    7.79
  -2  10  -6  101.06    8.53
  -2  10  -6  101.66    8.25
   2 -10   6   92.72    5.57
   2 -10   6   99.22    8.38
   2 -10   6   87.66    7.85
   2 -10   7    4.37    2.16
  -2  10  -7    4.52    1.91
  -2  10  -7    3.03    2.00
  -2  10  -7    1.08    1.47
   2 -10   7    4.58    1.87
   2 -10   7    2.95    1.23
   2 -10   7    3.02    1.74
   2 -10   8   19.15    4.33
  -2  10  -8   21.06    4.17
  -2  10  -8   19.13    3.70
  -2  10  -8   18.77    3.61
   2 -10   8   20.23    3.88
   2 -10   8   16.41    2.72
   2 -10   8   15.13    3.52
   2 -10   9    6.69    3.05
  -2  10  -9   10.78    2.96
  -2  10  -9   11.34    2.83
  -2  10  -9   16.99    4.07
   2 -10   9    8.48    2.76
   2 -10   9    6.57    1.89
   2 -10   9    8.49    2.90
   2 -10  10   24.19    4.77
  -2  10 -10   29.35    4.90
  -2  10 -10   19.45    4.16
  -2  10 -10   25.36    4.43
   2 -10  10   17.87    3.22
   2 -10  10   23.25    4.35
   2 -10  10   27.70    5.05
   2 -10  11    4.73    2.63
  -2  10 -11    3.31    2.28
  -2  10 -11    4.15    2.31
   2 -10  11    3.02    1.39
   2 -10  11    4.60    2.21
  -2  10 -11    5.87    2.57
   2 -10  11    5.17    2.30
   2 -10  12    3.29    1.73
  -2  10 -12    3.17    2.24
   2 -10  12    7.58    2.73
   2 -10  13   86.13    7.91
   2 -10  13   93.19    8.76
  -2  10 -13   85.78    9.06
   2 -10  14    0.27    0.69
  -2   9  14    2.91    1.66
   2  -9 -14    1.12    0.97
   2  -9 -14    2.32    1.68
   2  -9 -13    4.11    2.19
  -2   9  13    7.43    2.75
   2  -9 -13    2.05    1.51
   2  -9 -13    4.58    2.01
  -2   9  13    2.49    1.58
  -2   9  12    8.57    2.80
   2  -9 -12    5.81    2.31
   2  -9 -12    4.76    1.73
  -2   9  12    6.71    1.91
   2  -9 -11   12.62    3.04
   2  -9 -11   14.21    3.24
  -2   9  11   14.59    2.71
  -2   9  10   34.43    5.08
  -2   9  10   30.87    3.64
   2  -9 -10   30.37    4.35
   2  -9 -10   21.58    3.86
   2  -9  -9   18.75    2.14
  -2   9   9   20.31    2.73
  -2   9   9   18.43    3.72
   2  -9  -9   20.98    3.91
   2  -9  -9   22.83    3.77
   2  -9  -8    3.12    1.61
  -2   9   8   12.95    3.03
  -2   9   8    6.77    1.44
   2  -9  -8    8.76    2.61
   2  -9  -8    8.65    1.57
   2  -9  -7    5.55    2.08
   2  -9  -7    3.96    1.17
  -2   9   7    3.97    1.68
  -2   9   7    4.08    1.19
   2  -9  -7    6.39    2.14
  -2   9   7    0.01    0.83
   2  -9  -7    3.72    1.11
   2  -9  -6    7.46    2.42
   2  -9  -6    4.08    1.68
  -2   9   6    5.46    2.06
   2  -9  -6    6.73    1.50
  -2   9   6    6.79    1.16
  -2   9   6    4.71    1.95
   2  -9  -6    6.46    1.98
   2  -9  -6    6.58    1.61
   2  -9  -5   41.87    4.92
   2  -9  -5   38.68    3.80
   2  -9  -5   34.53    4.41
  -2   9   5   38.47    4.62
   2  -9  -5   34.31    4.68
  -2   9   5   32.32    2.01
  -2   9   5   35.49    4.82
  -2   9   5   33.44    4.51
   2  -9  -5   36.59    4.66
   2  -9  -5   31.05    3.25
   2  -9  -4    9.48    2.12
   2  -9  -4    7.48    2.13
  -2   9   4    6.43    2.14
   2  -9  -4    3.66    1.60
   2  -9  -4    4.58    1.85
  -2   9   4    4.26    0.54
  -2   9   4    7.68    2.37
   2  -9  -4    4.90    2.13
  -2   9   4    4.98    1.80
   2  -9  -4    5.76    1.53
   2  -9  -3   89.94    6.43
   2  -9  -3   89.91    6.91
  -2   9   3   92.93    6.97
   2  -9  -3   82.82    7.07
  -2   9   3   86.27    7.23
   2  -9  -3   87.72    6.99
   2  -9  -3   92.27    7.42
  -2   9   3   87.05    7.10
   2  -9  -3   89.26    5.86
  -2   9   2    3.73    1.46
   2  -9  -2    5.16    1.56
  -2   9   2    8.01    2.01
   2  -9  -2    6.06    1.89
   2  -9  -2    4.56    1.64
   2  -9  -2    4.97    1.81
  -2   9   2    7.75    2.03
   2  -9  -2    6.92    2.19
  -2   9   2    9.26    2.37
   2  -9  -2    7.44    1.79
  -2   9   1  220.99   10.74
   2  -9  -1  235.59   11.01
  -2   9   1  243.65   11.00
  -2   9   1  247.61   12.08
   2  -9  -1  247.44   12.04
   2  -9  -1  239.29   11.49
  -2   9   1  270.56   12.49
   2  -9  -1  243.50   11.85
   2  -9  -1  258.21   10.65
  -2   9   0    8.10    2.07
   2  -9   0    8.31    2.14
  -2   9   0   10.39    2.29
   2  -9   0    7.72    2.22
   2  -9   0    9.45    2.44
  -2   9   0   13.99    2.85
   2  -9   0    9.22    2.42
  -2   9   0   11.60    2.75
   2  -9   0   10.96    2.28
  -2   9  -1   85.75    6.55
   2  -9   1   92.63    7.30
  -2   9  -1   86.61    7.03
   2  -9   1   81.04    6.72
  -2   9  -1   87.83    6.98
   2  -9   1   86.72    6.78
  -2   9  -1   89.75    7.29
   2  -9   1  100.33    7.57
   2  -9   1   90.70    6.65
  -2   9  -2   11.65    2.41
   2  -9   2    7.23    2.14
  -2   9  -2   11.42    2.70
   2  -9   2   11.24    2.64
  -2   9  -2    7.28    2.15
   2  -9   2    9.36    2.21
  -2   9  -2    5.72    1.90
   2  -9   2    9.57    2.36
   2  -9   2   10.73    2.46
  -2   9  -3   75.05    6.15
  -2   9  -3   83.49    7.02
   2  -9   3   75.16    6.74
  -2   9  -3   74.24    6.77
   2  -9   3   67.19    6.52
   2  -9   3   65.97    6.00
   2  -9   3   64.88    6.49
  -2   9  -3   80.44    6.96
   2  -9   3   66.02    6.00
  -2   9  -4    0.70    0.17
   2  -9   4    1.49    1.15
  -2   9  -4    0.01    0.86
  -2   9  -4    0.66    0.35
  -2   9  -4    2.20    1.21
   2  -9   4    2.68    1.41
  -2   9  -4   -0.07    0.74
   2  -9   4    1.74    0.87
   2  -9   4    1.09    0.74
   2  -9   4    0.99    0.99
   2  -9   5   20.12    3.96
  -2   9  -5   32.50    4.06
  -2   9  -5   27.73    4.12
  -2   9  -5   30.40    4.16
   2  -9   5   26.78    3.97
   2  -9   5   23.80    2.52
   2  -9   5   29.73    4.52
   2  -9   5   33.83    4.63
   2  -9   6  162.09   11.13
  -2   9  -6  180.72    9.94
  -2   9  -6  181.78   10.95
   2  -9   6  180.96   10.26
  -2   9  -6  186.95   10.48
   2  -9   6  171.67    7.32
   2  -9   6  183.37   10.78
   2  -9   6  171.83   10.64
   2  -9   7  115.17    9.46
  -2   9  -7  102.77    7.50
  -2   9  -7   97.13    8.19
   2  -9   7   88.79    7.39
  -2   9  -7  112.11    8.29
   2  -9   7  107.16    6.30
   2  -9   7  100.58    8.04
   2  -9   7  109.87    8.65
   2  -9   8   96.12    8.85
  -2   9  -8   99.21    7.79
  -2   9  -8  104.55    8.90
  -2   9  -8  100.47    7.96
   2  -9   8   93.57    6.24
   2  -9   8   99.19    8.06
   2  -9   8  105.67    8.69
   2  -9   9    1.35    1.68
  -2   9  -9    3.64    2.26
  -2   9  -9    2.90    1.99
  -2   9  -9    2.51    1.98
   2  -9   9    3.34    1.39
   2  -9   9    3.64    1.82
   2  -9   9    5.44    2.17
   2  -9  10   65.02    7.46
  -2   9 -10   64.52    7.33
  -2   9 -10   68.96    7.06
   2  -9  10   64.82    5.71
   2  -9  10   59.40    6.44
   2  -9  10   66.53    7.78
   2  -9  11   90.99    9.09
  -2   9 -11   95.18    9.08
  -2   9 -11   94.29    8.55
   2  -9  11   75.80    6.69
   2  -9  11   81.65    7.82
   2  -9  11   87.14    9.27
   2  -9  12   17.73    4.20
  -2   9 -12   18.31    4.24
   2  -9  12   16.71    3.27
   2  -9  12   18.27    4.47
   2  -9  12   21.07    4.09
  -2   9 -12   14.51    3.29
   2  -9  13    4.14    2.07
   2  -9  13    1.74    2.13
  -2   9 -13    8.65    2.86
   2  -9  13    6.31    2.32
   2  -9  14    4.55    2.02
  -2   9 -14    4.88    2.16
   2  -9  14    4.85    2.36
   2  -9  15    9.64    2.99
   2  -9  15    8.07    2.82
  -2   8  17    5.46    2.37
  -2   8  16    3.04    2.46
  -2   8  15    2.48    1.52
   2  -8 -14    1.22    1.57
  -2   8  14    0.59    0.58
  -2   8  14    2.23    1.80
   2  -8 -14    1.12    1.00
   2  -8 -14    0.99    1.35
   2  -8 -13    3.02    1.72
  -2   8  13    2.13    1.69
  -2   8  13    3.53    2.12
   2  -8 -13    0.08    0.27
   2  -8 -13    0.12    0.36
  -2   8  12   14.48    2.81
  -2   8  12   17.20    3.70
   2  -8 -12   15.60    3.06
   2  -8 -12   10.79    2.46
  -2   8  11  109.15    7.23
  -2   8  11  106.39    8.81
   2  -8 -11   98.08    7.69
   2  -8 -11  107.94    7.83
  -2   8  10   62.83    5.18
  -2   8  10   69.14    6.84
   2  -8 -10   72.22    6.54
   2  -8 -10   64.15    6.05
   2  -8  -9   74.54    6.26
  -2   8   9   63.34    4.87
  -2   8   9   73.23    6.90
   2  -8  -9   70.04    6.55
  -2   8   9   68.04    6.17
   2  -8  -9   67.72    3.71
   2  -8  -8   61.11    5.75
   2  -8  -8   49.05    5.51
  -2   8   8   53.85    5.80
  -2   8   8   51.20    3.99
  -2   8   8   50.02    5.30
   2  -8  -8   50.15    5.40
   2  -8  -8   52.78    3.46
   2  -8  -7   44.76    4.94
  -2   8   7   47.61    5.11
   2  -8  -7   41.24    4.78
   2  -8  -7   46.24    3.39
  -2   8   7   46.06    3.47
   2  -8  -7   26.61    4.23
  -2   8   7   46.57    4.98
   2  -8  -7   44.81    5.03
   2  -8  -7   42.14    3.25
   2  -8  -6   57.38    5.46
   2  -8  -6   58.44    4.14
   2  -8  -6   57.69    5.87
  -2   8   6   45.24    5.02
   2  -8  -6   51.66    5.47
  -2   8   6   52.37    3.26
  -2   8   6   56.40    5.43
   2  -8  -6   52.82    5.39
   2  -8  -6   48.74    3.60
   2  -8  -5  102.51    5.78
   2  -8  -5  101.46    7.15
  -2   8   5  100.19    7.12
   2  -8  -5  100.99    7.61
  -2   8   5  101.57    3.85
  -2   8   5  110.97    7.99
  -2   8   5  103.34    7.32
   2  -8  -5  102.21    7.36
   2  -8  -5  103.88    5.46
  -2   8   4   35.67    3.59
   2  -8  -4   43.97    3.85
  -2   8   4   42.80    4.57
   2  -8  -4   41.94    4.59
   2  -8  -4   42.81    4.93
   2  -8  -4   36.83    4.45
  -2   8   4   45.22    5.04
  -2   8   4   45.14    1.97
  -2   8   4   39.13    1.78
   2  -8  -4   51.85    5.32
  -2   8   4   45.00    4.75
   2  -8  -4   40.92    3.54
   2  -8  -3  119.48    6.82
   2  -8  -3  137.68    8.02
  -2   8   3  132.71    7.84
  -2   8   3  143.02    8.74
   2  -8  -3  133.70    8.63
   2  -8  -3  146.97    8.62
   2  -8  -3  140.53    8.57
  -2   8   3  145.44    8.67
   2  -8  -3  140.55    6.78
   2  -8  -2    1.03    0.90
  -2   8   2    0.45    0.59
  -2   8   2    0.87    1.23
   2  -8  -2    0.79    0.74
   2  -8  -2    0.16    0.64
   2  -8  -2   -0.30    0.19
  -2   8   2    1.38    1.20
  -2   8   2   -0.21    0.44
   2  -8  -2    1.54    0.83
   2  -8  -2    0.24    0.35
  -2   8   1   66.54    5.46
   2  -8  -1   68.61    5.71
  -2   8   1   78.04    5.77
   2  -8  -1   77.49    5.89
  -2   8   1   80.44    6.38
   2  -8  -1   82.06    6.58
   2  -8  -1   83.77    6.21
  -2   8   1   81.73    6.46
   2  -8  -1   80.23    6.36
   2  -8  -1   75.41    5.26
   2  -8   0   41.61    4.41
  -2   8   0   33.84    4.02
  -2   8   0   41.14    4.21
   2  -8   0   41.29    4.62
   2  -8   0   34.64    4.08
  -2   8   0   36.68    4.22
  -2   8   0   37.06    4.39
   2  -8   0   42.97    4.67
   2  -8   0   43.02    4.19
  -2   8  -1   14.44    2.87
   2  -8   1   10.75    2.42
  -2   8  -1   13.85    2.33
   2  -8   1   15.04    2.84
  -2   8  -1   15.37    2.94
   2  -8   1   16.03    2.81
  -2   8  -1   13.48    2.74
   2  -8   1   13.43    2.75
   2  -8   1   15.42    2.58
   2  -8   2   28.16    3.96
  -2   8  -2   30.36    4.16
  -2   8  -2   32.22    3.65
  -2   8  -2   28.57    3.81
   2  -8   2   30.55    4.10
   2  -8   2   31.97    3.88
  -2   8  -2   31.86    1.94
   2  -8   2   41.23    4.60
  -2   8  -2   30.41    4.05
   2  -8   2   33.51    3.82
   2  -8   3    1.66    1.03
  -2   8  -3    1.03    0.93
  -2   8  -3   -0.25    0.79
   2  -8   3    1.00    0.52
  -2   8  -3    0.42    0.53
   2  -8   3    0.90    0.85
  -2   8  -3    0.51    0.41
   2  -8   3    3.45    1.64
  -2   8  -3    1.73    1.17
   2  -8   3    0.92    0.44
   2  -8   3    0.49    0.96
   2  -8   4   19.21    3.43
  -2   8  -4   15.13    3.08
  -2   8  -4   16.06    2.85
   2  -8   4   13.93    2.89
  -2   8  -4   17.73    3.02
  -2   8  -4   15.87    2.73
   2  -8   4   19.47    3.21
   2  -8   4   17.39    3.23
  -2   8  -4   16.15    3.05
   2  -8   4   13.58    1.71
   2  -8   4   13.72    2.78
   2  -8   5  268.06   12.55
  -2   8  -5  284.21   13.26
   2  -8   5  267.24   12.98
  -2   8  -5  272.29   11.17
   2  -8   5  267.99   12.52
  -2   8  -5  262.45   12.30
  -2   8  -5  281.34   11.89
   2  -8   5  262.16   11.48
   2  -8   5  253.89    8.10
   2  -8   5  269.76   12.24
  -2   8  -5  308.98   13.13
   2  -8   5  269.96   12.27
   2  -8   6    0.88    1.15
   2  -8   6    0.84    1.44
  -2   8  -6    0.79    1.14
  -2   8  -6    1.40    0.97
  -2   8  -6    1.63    1.53
   2  -8   6    0.09    0.55
  -2   8  -6    0.48    1.39
   2  -8   6    1.04    1.02
   2  -8   6    1.06    0.70
  -2   8  -6    1.29    1.21
   2  -8   6    3.22    1.74
   2  -8   6    0.21    0.96
   2  -8   7    4.07    1.84
   2  -8   7    4.48    1.84
  -2   8  -7    5.30    1.71
  -2   8  -7    6.22    1.82
  -2   8  -7    3.05    1.74
   2  -8   7    5.97    1.83
   2  -8   7    4.62    1.37
  -2   8  -7    4.52    1.56
   2  -8   7    4.58    1.60
   2  -8   7    1.75    1.18
   2  -8   8    1.89    1.32
  -2   8  -8    4.33    1.87
   2  -8   8    2.80    1.43
  -2   8  -8    5.69    1.89
   2  -8   8    5.76    1.69
   2  -8   8    4.49    1.75
   2  -8   8    5.05    1.98
   2  -8   9   72.23    7.31
  -2   8  -9   65.01    6.91
   2  -8   9   46.40    5.55
  -2   8  -9   76.98    6.96
   2  -8   9   66.77    5.49
   2  -8   9   71.50    6.78
   2  -8   9   66.51    7.26
   2  -8  10  105.00    9.07
  -2   8 -10  100.29    8.75
  -2   8 -10   93.40    7.87
   2  -8  10   99.33    7.19
   2  -8  10   87.99    7.58
   2  -8  10  103.90    9.46
   2  -8  11   19.60    4.39
  -2   8 -11   16.67    3.93
  -2   8 -11   15.67    3.57
   2  -8  11   22.31    3.59
   2  -8  11   16.21    3.28
   2  -8  11   23.05    4.41
   2  -8  12   17.75    3.99
  -2   8 -12   17.77    4.17
  -2   8 -12   18.53    3.61
   2  -8  12   22.63    3.82
   2  -8  12   20.37    3.88
   2  -8  12   23.27    4.72
   2  -8  13    5.85    2.72
  -2   8 -13    1.98    1.84
  -2   8 -13    4.16    2.70
   2  -8  13    2.81    1.90
   2  -8  13    3.22    2.22
   2  -8  13    3.61    1.84
  -2   8 -14   22.66    4.83
   2  -8  14   27.70    4.71
   2  -8  14   19.40    4.51
   2  -8  14   17.07    3.91
   2  -8  15    4.93    2.27
  -2   8 -15    4.83    1.78
   2  -8  15    6.42    2.80
   2  -8  16    7.60    2.87
   2  -8  16    6.24    2.89
  -2   7  18    0.52    1.84
  -2   7  17   -0.05    1.28
  -2   7  16    6.06    2.68
  -2   7  15   33.37    5.59
  -2   7  15   32.89    4.85
  -2   7  15   36.20    5.97
   2  -7 -15   24.24    3.62
   2  -7 -15   28.41    5.32
  -2   7  14   97.41    7.96
  -2   7  14  103.89    9.41
  -2   7  14  119.47   10.05
   2  -7 -14  108.31    7.41
   2  -7 -14  103.29    9.50
   2  -7 -13    3.18    2.06
  -2   7  13    4.07    2.05
  -2   7  13    5.19    1.74
   2  -7 -13    4.02    2.01
   2  -7 -13    2.80    1.24
   2  -7 -12   79.07    7.76
  -2   7  12   81.32    6.60
  -2   7  12   76.09    7.50
   2  -7 -12   79.02    6.57
   2  -7 -12   82.68    6.37
  -2   7  11   67.85    5.75
  -2   7  11   62.53    6.55
   2  -7 -11   69.83    6.20
   2  -7 -11   60.66    5.49
  -2   7  10    1.44    0.75
  -2   7  10   -0.79    0.23
   2  -7 -10    0.97    0.67
   2  -7 -10    0.29    0.38
  -2   7   9   33.90    4.50
   2  -7  -9   37.52    4.71
  -2   7   9   31.47    3.42
  -2   7   9   36.04    4.24
   2  -7  -9   37.22    4.40
   2  -7  -9   34.46    4.31
   2  -7  -8   15.40    2.96
  -2   7   8   12.37    2.58
   2  -7  -8   14.44    1.60
  -2   7   8   11.69    1.91
   2  -7  -8   14.89    3.15
   2  -7  -8   12.51    2.63
  -2   7   8    9.66    2.15
   2  -7  -8   13.12    2.58
   2  -7  -7   74.44    5.78
   2  -7  -7   79.39    6.34
  -2   7   7   81.67    6.45
   2  -7  -7   84.73    6.84
   2  -7  -7   84.06    4.01
  -2   7   7   72.80    4.33
  -2   7   7   80.91    6.24
   2  -7  -7   78.53    6.15
   2  -7  -7   73.03    3.76
   2  -7  -6   95.27    6.60
   2  -7  -6   84.88    4.50
  -2   7   6   92.71    4.68
   2  -7  -6   86.67    6.86
   2  -7  -6   80.23    6.26
  -2   7   6   92.66    6.70
  -2   7   6   85.18    4.20
  -2   7   6   88.15    6.45
   2  -7  -6   83.59    6.38
   2  -7  -6   86.00    4.34
   2  -7  -5    8.85    1.63
  -2   7   5    8.20    1.54
   2  -7  -5    7.86    1.95
  -2   7   5    9.72    2.03
   2  -7  -5    7.57    1.80
  -2   7   5    8.67    2.37
  -2   7   5    7.02    1.09
   2  -7  -5    7.38    1.96
  -2   7   5    7.44    1.74
   2  -7  -5    6.91    1.31
  -2   7   4  122.28    6.10
   2  -7  -4  109.09    5.76
   2  -7  -4  117.02    7.04
  -2   7   4  108.79    6.82
   2  -7  -4  110.85    7.45
  -2   7   4  119.22    3.46
  -2   7   4  107.95    7.33
   2  -7  -4  122.85    7.55
  -2   7   4  121.06    7.47
   2  -7  -4  107.82    5.18
  -2   7   3    8.41    1.66
   2  -7  -3    7.48    1.65
  -2   7   3    8.47    1.69
   2  -7  -3    9.56    2.14
   2  -7  -3    5.74    1.67
   2  -7  -3    7.59    1.90
  -2   7   3    9.56    1.95
  -2   7   3    8.04    1.99
   2  -7  -3    6.95    1.51
   2  -7  -3    9.41    1.64
   2  -7  -2    3.93    1.30
  -2   7   2    4.09    1.27
   2  -7  -2    2.78    0.99
  -2   7   2    3.81    1.41
   2  -7  -2    2.29    1.08
   2  -7  -2    2.87    1.15
  -2   7   2    2.36    1.31
  -2   7   2    3.13    1.27
   2  -7  -2    3.45    1.27
   2  -7  -2    2.02    0.60
   2  -7  -1    2.20    0.94
  -2   7   1    1.62    1.00
  -2   7   1    0.94    0.90
   2  -7  -1    1.55    0.99
   2  -7  -1    0.87    0.68
   2  -7  -1    0.43    0.65
  -2   7   1    0.52    0.38
   2  -7  -1    1.03    0.69
  -2   7   1    1.75    1.17
   2  -7  -1    0.56    0.29
   2  -7   0  121.88    7.29
  -2   7   0  126.65    7.35
  -2   7   0  132.64    7.78
   2  -7   0  123.99    7.51
  -2   7   0  124.40    6.73
   2  -7   0  124.32    7.05
  -2   7   0  132.20    7.71
   2  -7   0  121.67    7.53
   2  -7   0  127.70    6.65
   2  -7   1   19.11    3.04
  -2   7  -1   17.70    2.93
  -2   7  -1   20.56    2.72
  -2   7  -1   18.98    2.91
   2  -7   1   19.35    2.98
   2  -7   1   20.83    2.89
  -2   7  -1   13.98    2.74
   2  -7   1   14.93    2.77
   2  -7   1   21.37    2.87
  -2   7  -2  104.73    7.13
   2  -7   2  119.72    7.62
  -2   7  -2  108.63    6.27
  -2   7  -2  108.71    7.11
   2  -7   2  104.74    6.99
   2  -7   2  100.77    6.46
  -2   7  -2  111.73    3.53
  -2   7  -2  105.08    7.08
   2  -7   2  103.78    7.06
   2  -7   2  106.66    6.44
   2  -7   3   88.06    6.77
  -2   7  -3   84.26    6.55
  -2   7  -3   89.09    5.74
  -2   7  -3   88.74    6.52
   2  -7   3   89.08    6.70
   2  -7   3   88.29    5.92
  -2   7  -3   82.48    5.89
  -2   7  -3   80.29    3.68
   2  -7   3   77.32    3.45
   2  -7   3   76.84    6.09
  -2   7  -3   94.20    6.69
   2  -7   3   89.73    6.19
  -2   7  -4   -0.10    0.57
   2  -7   4    0.40    0.36
  -2   7  -4    0.12    0.58
   2  -7   4    1.07    1.17
  -2   7  -4    0.18    0.54
  -2   7  -4   -0.58    0.49
   2  -7   4    0.56    0.76
  -2   7  -4    0.47    0.38
  -2   7  -4    1.17    1.03
   2  -7   4   -0.38    0.32
   2  -7   4    0.47    0.43
   2  -7   4    2.94    1.42
   2  -7   5   16.48    3.09
  -2   7  -5   18.87    3.32
   2  -7   5   21.15    3.58
  -2   7  -5   20.96    2.95
  -2   7  -5   18.25    3.07
   2  -7   5   18.90    3.15
  -2   7  -5   17.81    2.80
   2  -7   5   19.99    2.94
  -2   7  -5   16.35    2.10
   2  -7   5   19.27    2.19
  -2   7  -5   22.06    3.34
   2  -7   5   17.38    3.01
   2  -7   5   19.75    3.20
   2  -7   6   23.94    3.64
  -2   7  -6   27.78    4.22
   2  -7   6   25.38    4.05
  -2   7  -6   25.29    3.37
   2  -7   6   26.76    3.92
  -2   7  -6   24.43    3.62
   2  -7   6   24.51    3.41
  -2   7  -6   24.68    3.36
   2  -7   6   24.09    2.65
  -2   7  -6    9.07    1.71
  -2   7  -6   21.95    3.37
   2  -7   6   23.34    3.59
   2  -7   6   24.39    3.61
  -2   7  -7   62.97    6.30
   2  -7   7   63.09    6.52
   2  -7   7   55.34    5.61
   2  -7   7   64.46    6.11
  -2   7  -7   63.20    6.08
   2  -7   7   62.24    5.55
  -2   7  -7   68.26    5.78
   2  -7   7   59.61    4.53
   2  -7   7   62.18    5.86
  -2   7  -7   69.88    6.08
   2  -7   7   64.44    6.05
  -2   7  -8    0.01    1.22
   2  -7   8    3.29    1.53
   2  -7   8    3.89    1.55
   2  -7   8   -0.01    1.15
  -2   7  -8    2.95    1.99
  -2   7  -8    0.23    0.43
   2  -7   8    3.19    1.29
   2  -7   8    2.08    1.08
   2  -7   8    1.99    0.38
   2  -7   8    2.11    1.50
   2  -7   9   14.42    3.23
   2  -7   9   21.18    3.67
  -2   7  -9   22.57    3.86
   2  -7   9   17.50    3.07
  -2   7  -9   20.12    3.38
   2  -7   9   18.10    2.92
   2  -7   9   20.09    3.55
   2  -7   9   15.83    3.18
   2  -7  10  218.72   12.91
   2  -7  10  207.66   12.18
  -2   7 -10  214.67   12.30
  -2   7 -10  234.43   11.90
   2  -7  10  209.55   11.32
   2  -7  10  213.89   10.41
   2  -7  10  199.80   11.01
   2  -7  11   20.41    4.08
  -2   7 -11   25.77    4.37
  -2   7 -11   20.89    3.69
   2  -7  11   24.98    3.82
   2  -7  11   23.98    3.89
   2  -7  11   19.82    4.10
   2  -7  12   16.89    3.83
  -2   7 -12   23.36    4.52
  -2   7 -12   20.93    3.82
   2  -7  12   20.12    3.64
   2  -7  12   19.27    3.54
   2  -7  12   17.73    3.86
   2  -7  13   45.50    6.18
  -2   7 -13   49.95    6.61
  -2   7 -13   51.46    6.30
   2  -7  13   42.24    5.50
   2  -7  13   42.46    5.50
   2  -7  13   45.85    6.47
   2  -7  14    9.04    3.21
  -2   7 -14    5.77    2.51
  -2   7 -14    4.39    2.47
   2  -7  14    3.60    1.76
   2  -7  14    6.28    2.70
   2  -7  14    5.68    2.35
  -2   7 -15   -0.09    0.44
   2  -7  15    3.13    1.92
   2  -7  15    1.26    2.04
   2  -7  15    1.40    1.32
  -2   7 -16    1.84    2.46
   2  -7  16    1.51    1.88
   2  -7  16   -0.01    1.28
   2  -7  16    2.37    1.85
  -2   6  18  111.89   10.39
  -2   6  17   34.95    5.42
  -2   6  16   63.78    7.09
   2  -6 -16   54.30    7.28
  -2   6  16   51.46    7.03
  -2   6  16   54.23    7.10
  -2   6  15    4.53    2.52
   2  -6 -15    2.23    1.82
  -2   6  15    0.17    0.42
   2  -6 -15    1.25    1.04
  -2   6  15    1.54    1.10
  -2   6  14   45.44    5.96
   2  -6 -14   48.14    6.40
  -2   6  14   40.38    5.16
   2  -6 -14   40.92    4.22
  -2   6  14   38.61    5.72
  -2   6  13   27.82    4.72
  -2   6  13   19.76    4.12
  -2   6  13   29.55    4.22
   2  -6 -13   20.88    3.48
   2  -6 -13   24.58    3.29
   2  -6 -13   27.79    4.64
   2  -6 -12   62.02    6.60
  -2   6  12   63.55    6.62
  -2   6  12   59.27    5.63
   2  -6 -12   65.94    5.75
   2  -6 -12   62.37    5.14
  -2   6  11    5.15    1.75
  -2   6  11    7.65    2.04
   2  -6 -11    8.38    2.57
   2  -6 -11   10.13    2.10
   2  -6 -11    8.16    1.92
  -2   6  10   33.23    4.49
   2  -6 -10   25.22    3.93
  -2   6  10   30.17    3.59
   2  -6 -10   25.82    3.53
   2  -6 -10   32.46    3.71
   2  -6  -9   71.62    6.47
  -2   6   9   65.55    4.98
   2  -6  -9   83.53    6.75
  -2   6   9   76.85    6.48
  -2   6   9   81.64    5.99
   2  -6  -9   71.17    5.56
   2  -6  -9   71.27    5.51
   2  -6  -8   11.51    2.14
  -2   6   8   13.39    2.66
   2  -6  -8   15.90    2.88
  -2   6   8   11.93    2.02
   2  -6  -8   17.39    3.15
   2  -6  -8   16.05    2.61
  -2   6   8   15.33    2.54
  -2   6   8   12.04    1.27
   2  -6  -7   64.94    5.09
  -2   6   7   62.22    5.35
   2  -6  -7   64.90    5.63
   2  -6  -7   52.32    5.22
  -2   6   7   59.19    3.94
   2  -6  -7   61.33    2.94
  -2   6   7   65.97    3.07
  -2   6   7   64.53    5.15
   2  -6  -7   62.32    5.10
   2  -6  -7   63.41    3.00
  -2   6   7   68.47    3.09
   2  -6  -6    5.50    1.56
   2  -6  -6    5.31    1.08
  -2   6   6    4.77    1.01
  -2   6   6    4.81    1.07
   2  -6  -6    5.02    1.65
  -2   6   6    5.16    1.54
   2  -6  -6    4.69    1.36
  -2   6   6    3.86    1.37
   2  -6  -6    4.34    1.28
   2  -6  -6    5.79    0.99
  -2   6   5    9.33    1.40
   2  -6  -5    9.77    1.50
  -2   6   5    9.03    1.94
   2  -6  -5    8.39    1.84
  -2   6   5    7.24    1.06
   2  -6  -5    9.06    2.18
   2  -6  -5    9.35    1.89
  -2   6   5   10.01    1.97
   2  -6  -5   10.05    1.37
   2  -6  -4   15.18    2.10
  -2   6   4   12.99    1.84
   2  -6  -4   14.63    2.56
   2  -6  -4   15.73    2.50
  -2   6   4   11.20    2.04
  -2   6   4   14.47    1.26
  -2   6   4   15.77    2.66
   2  -6  -4   16.47    2.55
  -2   6   4   14.42    2.41
   2  -6  -4   13.85    1.69
  -2   6   3  141.00    6.36
   2  -6  -3  145.34    6.48
   2  -6  -3  139.83    7.67
  -2   6   3  134.59    7.56
  -2   6   3  141.73    7.08
   2  -6  -3  139.78    7.01
   2  -6  -3  149.34    7.66
  -2   6   3  142.96    7.52
   2  -6  -3  149.17    5.72
  -2   6   2  188.02    7.81
   2  -6  -2  202.00    8.01
  -2   6   2  196.83    8.05
   2  -6  -2  190.34    8.01
   2  -6  -2  196.70    9.02
  -2   6   2  188.33    8.84
   2  -6  -2  194.78    8.38
  -2   6   2  202.28    8.96
   2  -6  -2  188.37    8.65
   2  -6  -2  197.84    6.98
   2  -6  -1    0.70    0.44
  -2   6   1    0.73    0.66
   2  -6  -1    1.65    0.81
  -2   6   1    0.46    0.23
   2  -6  -1    0.35    0.09
   2  -6  -1    1.00    0.65
  -2   6   1    2.75    1.11
   2  -6  -1    1.49    0.96
  -2   6   1    0.86    0.53
   2  -6  -1    1.41    0.83
   2  -6   0    5.06    1.29
  -2   6   0    4.63    1.42
  -2   6   0    6.19    1.50
   2  -6   0    5.26    1.55
   2  -6   0    7.71    1.61
  -2   6   0    7.51    1.67
   2  -6   0    6.18    1.59
  -2   6   0    8.29    1.87
   2  -6   0    7.39    1.48
   2  -6   1    2.69    1.18
  -2   6  -1    3.35    1.35
  -2   6  -1    2.24    0.93
  -2   6  -1    2.78    1.04
   2  -6   1    1.86    0.93
   2  -6   1    2.33    0.93
   2  -6   1    2.21    1.15
  -2   6  -1    2.77    1.08
   2  -6   1    3.74    1.20
   2  -6   2    9.62    1.95
  -2   6  -2    9.56    2.12
  -2   6  -2    8.90    1.69
  -2   6  -2   11.16    2.19
   2  -6   2   10.66    2.14
   2  -6   2    9.62    1.89
  -2   6  -2   11.38    1.08
  -2   6  -2   11.62    2.13
   2  -6   2    8.05    1.84
   2  -6   2    9.82    0.96
   2  -6   2   10.98    2.13
   2  -6   3   17.47    2.81
  -2   6  -3   14.15    2.65
  -2   6  -3   13.83    2.12
   2  -6   3   15.29    2.67
  -2   6  -3   13.55    2.36
  -2   6  -3   17.24    2.58
   2  -6   3   15.54    2.42
  -2   6  -3   15.26    1.55
   2  -6   3   16.88    1.64
   2  -6   3   11.22    2.30
  -2   6  -3   11.51    2.24
   2  -6   3   17.69    2.68
   2  -6   4   73.00    5.74
  -2   6  -4   66.05    5.58
   2  -6   4   69.34    5.91
  -2   6  -4   73.33    4.89
  -2   6  -4   70.52    5.55
   2  -6   4   74.53    5.88
  -2   6  -4   69.00    4.96
   2  -6   4   76.36    5.19
  -2   6  -4   70.59    3.85
   2  -6   4   67.97    3.66
  -2   6  -4   74.45    5.71
   2  -6   4   69.41    5.49
   2  -6   4   76.01    5.69
   2  -6   5   22.94    3.30
   2  -6   5   23.17    3.54
  -2   6  -5   20.56    3.20
  -2   6  -5   23.54    2.79
   2  -6   5   17.46    2.93
  -2   6  -5   20.53    3.16
   2  -6   5   22.02    2.88
  -2   6  -5   22.46    2.95
   2  -6   5   22.94    2.35
  -2   6  -5   20.08    2.27
  -2   6  -5   24.11    3.39
   2  -6   5   18.45    2.89
   2  -6   5   23.40    3.40
   2  -6   6  134.94    8.22
   2  -6   6  118.07    7.83
  -2   6  -6  127.84    7.98
   2  -6   6  131.80    7.29
  -2   6  -6  129.57    7.25
  -2   6  -6  123.00    6.17
   2  -6   6  123.58    6.03
   2  -6   6  125.90    7.68
  -2   6  -6  137.82    8.10
  -2   6  -6  128.09    8.37
   2  -6   6  115.45    8.15
   2  -6   7   10.08    2.41
   2  -6   7   13.31    2.64
  -2   6  -7   12.54    2.58
   2  -6   7   12.52    2.33
  -2   6  -7   13.80    2.49
   2  -6   7   14.98    2.24
  -2   6  -7   12.57    2.07
   2  -6   7   15.02    2.72
  -2   6  -7   11.32    2.78
   2  -6   7   14.11    3.07
   2  -6   8    2.20    1.35
   2  -6   8    2.49    1.41
  -2   6  -8    2.68    1.20
   2  -6   8    0.55    0.60
  -2   6  -8   -0.24    0.39
  -2   6  -8    0.41    0.59
   2  -6   8    0.53    0.78
   2  -6   8    0.65    0.67
   2  -6   8    0.84    0.88
  -2   6  -8    0.82    0.96
   2  -6   9   50.58    5.42
  -2   6  -9   59.70    5.99
   2  -6   9   56.56    5.94
   2  -6   9   60.95    5.58
  -2   6  -9   60.52    5.57
   2  -6   9   67.40    5.52
  -2   6  -9   34.05    3.93
   2  -6   9   58.02    5.61
  -2   6  -9   55.35    5.84
   2  -6   9   50.80    6.03
   2  -6  10    1.49    1.15
  -2   6 -10    1.12    1.08
  -2   6 -10   -0.29    1.14
   2  -6  10    1.17    0.91
   2  -6  10    0.21    0.59
   2  -6  10    1.72    1.20
   2  -6  10    1.65    0.95
   2  -6  11    1.78    1.15
  -2   6 -11    0.33    0.77
  -2   6 -11    2.68    1.65
   2  -6  11    3.23    1.51
   2  -6  11    1.69    1.33
   2  -6  11    0.77    0.89
   2  -6  11    1.63    1.35
  -2   6 -12   34.17    5.05
  -2   6 -12   35.99    4.75
   2  -6  12   30.52    4.27
   2  -6  12   31.34    4.28
   2  -6  12   35.89    5.54
  -2   6 -13   26.60    4.69
  -2   6 -13   26.30    4.31
   2  -6  13   28.72    4.52
   2  -6  13   27.82    4.05
   2  -6  13   30.01    5.04
  -2   6 -14   29.63    5.24
  -2   6 -14   38.21    5.45
   2  -6  14   29.30    4.69
   2  -6  14   25.49    4.24
   2  -6  14   31.63    5.41
  -2   6 -15   -0.27    0.98
  -2   6 -15    0.29    1.11
   2  -6  15    1.90    1.48
   2  -6  15    1.13    0.82
   2  -6  15    0.47    0.80
  -2   6 -16   20.90    4.00
   2  -6  16   17.41    3.87
   2  -6  16   16.55    4.06
   2  -6  16   14.64    3.66
  -2   6 -17    5.54    2.52
   2  -6  17   14.19    3.67
   2  -6  17   19.75    4.49
  -2   5  18   10.69    3.46
  -2   5  17   11.47    3.70
  -2   5  17   30.47    4.99
  -2   5  16   20.78    3.99
   2  -5 -16   18.90    4.11
  -2   5  16   22.12    4.62
  -2   5  16   26.97    5.02
  -2   5  15   45.86    6.12
   2  -5 -15   41.30    5.92
   2  -5 -15   43.43    3.94
  -2   5  15   36.58    5.54
  -2   5  15   40.03    5.47
   2  -5 -14  223.96   13.15
   2  -5 -14  209.58    8.62
  -2   5  14  224.05   13.35
  -2   5  14  207.27   12.74
  -2   5  14  229.22   12.27
   2  -5 -13   81.12    7.82
  -2   5  13   87.21    7.15
   2  -5 -13   82.13    5.45
  -2   5  13   86.63    7.72
  -2   5  13   85.80    7.88
  -2   5  12    9.95    2.72
  -2   5  12    6.30    2.14
   2  -5 -12    5.00    1.67
  -2   5  12    7.19    2.11
   2  -5 -12    6.50    1.83
   2  -5 -12    5.72    1.40
   2  -5 -12    3.51    1.85
   2  -5 -11    4.81    2.11
  -2   5  11    6.66    2.11
   2  -5 -11    5.31    1.79
   2  -5 -11    4.29    1.33
  -2   5  11    6.87    1.96
   2  -5 -11    4.64    1.46
   2  -5 -11    4.20    1.17
  -2   5  10   29.82    4.12
   2  -5 -10   35.16    4.43
   2  -5 -10   31.72    4.28
  -2   5  10   27.62    3.48
   2  -5 -10   37.47    3.91
   2  -5 -10   33.36    4.42
   2  -5 -10   36.68    3.77
   2  -5 -10   35.54    3.51
   2  -5  -9   62.13    4.66
   2  -5  -9   68.74    6.05
  -2   5   9   57.34    5.46
   2  -5  -9   65.34    5.85
  -2   5   9   60.35    4.73
   2  -5  -9   65.64    4.85
   2  -5  -9   62.44    4.80
  -2   5   9   65.72    2.44
   2  -5  -8  505.56   12.89
  -2   5   8  481.57   14.98
   2  -5  -8  493.31   15.32
   2  -5  -8  504.94   15.89
  -2   5   8  480.93   12.56
   2  -5  -8  490.39   13.49
  -2   5   8  515.62   13.76
  -2   5   8  486.95    6.70
   2  -5  -7  273.45    9.54
   2  -5  -7  264.34   10.63
  -2   5   7  267.85   10.71
   2  -5  -7  279.75   11.45
   2  -5  -7  280.96    5.16
  -2   5   7  268.53    8.63
  -2   5   7  290.74   10.17
   2  -5  -7  281.57    9.93
  -2   5   7  288.41    5.27
   2  -5  -6   45.11    3.76
  -2   5   6   45.20    2.56
   2  -5  -6   48.11    2.61
   2  -5  -6   47.24    4.54
  -2   5   6   45.78    4.19
   2  -5  -6   41.50    4.01
  -2   5   6   48.66    3.29
   2  -5  -6   41.27    3.71
  -2   5   6   44.48    3.98
   2  -5  -6   44.59    2.17
  -2   5   5  136.74    4.94
   2  -5  -5  135.53    4.98
   2  -5  -5  137.41    7.53
  -2   5   5  140.15    7.01
   2  -5  -5  132.91    6.94
  -2   5   5  123.01    4.58
   2  -5  -5  132.01    6.70
  -2   5   5  141.95    6.96
   2  -5  -5  130.54    4.04
  -2   5   4   52.17    3.40
   2  -5  -4   51.89    3.43
   2  -5  -4   55.48    4.62
  -2   5   4   48.81    4.02
   2  -5  -4   55.82    4.28
  -2   5   4   56.29    2.62
  -2   5   4   56.51    4.63
   2  -5  -4   58.66    4.40
  -2   5   4   54.18    4.30
   2  -5  -4   52.58    2.78
   2  -5  -3  287.86    8.44
  -2   5   3  295.00    8.39
  -2   5   3  291.40   10.36
   2  -5  -3  314.96   10.78
   2  -5  -3  285.57    9.41
  -2   5   3  288.16    9.35
  -2   5   3  271.75    4.12
  -2   5   3  285.04    9.86
   2  -5  -3  289.45    9.83
   2  -5  -3  270.94    6.77
  -2   5   2    1.56    0.74
   2  -5  -2    1.07    0.52
   2  -5  -2    0.52    0.26
  -2   5   2    0.71    0.26
   2  -5  -2    1.06    0.96
  -2   5   2    0.16    0.34
   2  -5  -2   -0.37    0.18
  -2   5   2    2.44    1.06
   2  -5  -2    1.31    0.53
  -2   5   1  453.53   11.68
   2  -5  -1  460.01   11.77
  -2   5   1  468.74   12.73
   2  -5  -1  479.61   12.95
   2  -5  -1  455.30   11.08
  -2   5   1  455.62   11.00
   2  -5  -1  473.08   11.75
   2  -5  -1  472.79   12.72
  -2   5   1  480.32   12.92
   2  -5  -1  472.64   10.18
  -2   5   0   38.93    3.57
   2  -5   0   41.92    3.71
   2  -5   0   41.17    3.81
  -2   5   0   43.85    3.85
   2  -5   0   38.93    3.21
  -2   5   0   38.14    3.07
   2  -5   0   41.09    3.40
  -2   5   0   42.69    3.85
   2  -5   0   42.17    3.76
   2  -5   0   38.97    3.07
  -2   5  -1   71.73    5.03
   2  -5   1   67.05    4.95
  -2   5  -1   77.22    4.42
  -2   5  -1   73.47    5.08
   2  -5   1   71.09    5.05
   2  -5   1   69.71    4.40
  -2   5  -1   76.65    5.33
   2  -5   1   73.07    5.06
   2  -5   1   72.92    4.51
  -2   5  -2  353.08   11.50
   2  -5   2  349.36   11.65
  -2   5  -2  368.80    9.73
  -2   5  -2  369.03   11.46
   2  -5   2  367.58   11.64
   2  -5   2  368.33   10.19
  -2   5  -2  360.22   10.10
   2  -5   2  387.44    6.04
  -2   5  -2  378.18    6.16
   2  -5   2  362.65   11.52
  -2   5  -2  375.82   11.70
   2  -5   2  372.40   10.72
   2  -5   3    0.57    0.58
  -2   5  -3    0.78    0.64
  -2   5  -3    0.41    0.37
   2  -5   3    0.52    0.60
  -2   5  -3    1.62    0.94
   2  -5   3    1.56    0.63
  -2   5  -3    2.06    0.80
   2  -5   3    1.41    0.45
  -2   5  -3    0.89    0.37
   2  -5   3    0.74    0.66
  -2   5  -3    0.96    0.66
   2  -5   3    2.91    1.20
  -2   5  -4   37.37    3.89
   2  -5   4   40.22    4.25
  -2   5  -4   42.46    3.42
  -2   5  -4   37.32    3.89
   2  -5   4   43.25    4.18
  -2   5  -4   43.58    3.70
   2  -5   4   42.62    3.62
   2  -5   4   37.94    2.66
  -2   5  -4   37.03    2.72
   2  -5   4   40.07    3.99
  -2   5  -4   42.63    4.05
   2  -5   4   42.11    4.16
   2  -5   5   36.41    3.94
   2  -5   5   41.30    4.26
  -2   5  -5   39.22    4.07
   2  -5   5   42.65    3.74
  -2   5  -5   38.24    3.51
  -2   5  -5   39.33    3.15
   2  -5   5   38.44    3.06
  -2   5  -5   42.91    4.14
   2  -5   5   39.14    4.07
  -2   5  -5   34.38    4.02
   2  -5   5   41.67    4.59
   2  -5   6  244.97   10.41
   2  -5   6  237.04   10.43
  -2   5  -6  229.81   10.03
   2  -5   6  237.95    9.16
  -2   5  -6  237.85    9.15
  -2   5  -6  227.83    8.30
   2  -5   6  217.45    7.96
   2  -5   6  248.14   10.28
   2  -5   6  235.00   10.94
  -2   5  -6  230.69   10.54
   2  -5   7   73.28    5.84
   2  -5   7   85.00    6.49
  -2   5  -7   71.01    5.84
   2  -5   7   81.83    5.63
  -2   5  -7   78.30    5.61
  -2   5  -7   77.69    5.17
   2  -5   7   84.91    5.31
   2  -5   7   82.67    5.99
  -2   5  -7   85.37    6.49
   2  -5   7   81.36    6.77
   2  -5   8   24.44    3.56
  -2   5  -8   26.66    3.68
   2  -5   8   28.68    3.90
  -2   5  -8   29.36    2.64
   2  -5   8   35.22    3.84
  -2   5  -8   32.49    3.64
  -2   5  -8   30.54    3.45
   2  -5   8   31.22    3.45
   2  -5   8   33.74    3.92
  -2   5  -8   31.95    4.19
   2  -5   8   28.07    3.99
   2  -5   9   10.31    2.40
   2  -5   9   14.89    2.99
  -2   5  -9    9.85    1.48
  -2   5  -9   10.91    2.40
  -2   5  -9   11.77    2.36
   2  -5   9    9.90    2.23
  -2   5  -9   11.79    2.43
   2  -5   9   13.71    2.44
   2  -5   9   12.92    2.58
  -2   5  -9   10.16    2.52
   2  -5   9    8.83    2.32
   2  -5  10    8.78    2.26
   2  -5  10    6.02    2.13
  -2   5 -10    7.23    2.04
   2  -5  10    9.01    2.11
  -2   5 -10    9.42    2.15
  -2   5 -10    9.13    2.13
   2  -5  10    8.24    2.06
   2  -5  10    8.10    2.30
   2  -5  10    8.27    2.47
  -2   5 -10    6.65    2.13
  -2   5 -11    5.18    1.95
   2  -5  11    5.75    1.71
  -2   5 -11    6.30    1.89
  -2   5 -11    4.80    1.86
   2  -5  11    4.42    1.68
  -2   5 -11    3.66    1.31
  -2   5 -11    6.27    1.85
   2  -5  11    3.50    1.51
   2  -5  11    7.00    1.97
   2  -5  11    3.71    1.69
  -2   5 -12   20.31    3.79
   2  -5  12   23.20    3.67
  -2   5 -12   26.91    3.96
   2  -5  12   26.62    4.04
   2  -5  12   24.73    3.78
   2  -5  12   24.58    4.28
  -2   5 -13   31.02    4.89
  -2   5 -13   28.68    4.36
   2  -5  13   26.08    4.16
   2  -5  13   29.24    4.46
   2  -5  13   26.80    4.51
  -2   5 -14    3.79    2.44
  -2   5 -14    6.19    2.03
   2  -5  14    3.15    1.80
   2  -5  14    4.26    1.79
   2  -5  14    4.49    1.90
  -2   5 -15    7.41    2.86
  -2   5 -15    6.71    2.56
   2  -5  15    8.59    2.68
   2  -5  15    6.08    1.99
   2  -5  15    4.49    2.05
  -2   5 -16    1.37    1.73
  -2   5 -16    2.89    2.07
   2  -5  16    3.51    1.65
   2  -5  16    1.91    1.67
   2  -5  16    1.14    1.33
  -2   5 -17   -0.92    0.69
   2  -5  17    0.40    0.70
   2  -5  17    0.76    1.02
   2  -5  17    0.46    0.60
   2  -5  18    4.04    2.15
  -2   4  18    2.77    1.80
  -2   4  17   96.47    9.04
   2  -4 -17   99.77    9.75
  -2   4  17   99.65    9.59
  -2   4  17  101.86    9.69
  -2   4  16   57.66    6.82
   2  -4 -16   62.59    7.44
  -2   4  16   67.84    7.59
  -2   4  16   58.20    7.21
  -2   4  15   55.52    6.69
   2  -4 -15   52.36    6.45
   2  -4 -15   47.58    3.63
  -2   4  15   50.91    6.67
  -2   4  15   55.26    6.32
   2  -4 -14  271.14   14.40
  -2   4  14  272.60   13.58
   2  -4 -14  246.67    8.53
  -2   4  14  281.88   14.51
  -2   4  14  270.71   14.21
  -2   4  13   24.23    4.23
   2  -4 -13   27.23    4.38
   2  -4 -13   27.09    2.81
  -2   4  13   27.71    4.53
   2  -4 -13   30.49    4.20
  -2   4  13   31.12    4.37
   2  -4 -12   63.37    6.47
   2  -4 -12   65.42    5.87
  -2   4  12   64.41    6.05
   2  -4 -12   64.53    4.37
  -2   4  12   66.12    6.35
  -2   4  12   65.11    6.52
   2  -4 -11   24.40    3.68
  -2   4  11   21.58    3.37
  -2   4  11   17.45    3.24
   2  -4 -11   17.40    2.88
  -2   4  11   17.87    3.02
   2  -4 -11   15.33    2.99
   2  -4 -11   21.55    2.74
   2  -4 -11   23.92    2.63
   2  -4 -11   26.18    4.02
   2  -4 -10   22.27    2.55
   2  -4 -10   28.86    4.01
  -2   4  10   27.03    3.68
   2  -4 -10   30.00    3.92
   2  -4 -10   27.87    3.40
  -2   4  10   22.49    3.23
   2  -4 -10   24.95    3.63
  -2   4  10   21.75    2.70
  -2   4  10   28.48    1.72
   2  -4 -10   23.90    2.87
   2  -4  -9   58.06    4.07
   2  -4  -9   54.66    5.15
   2  -4  -9   59.08    4.71
   2  -4  -9   54.24    5.23
  -2   4   9   51.31    4.48
  -2   4   9   52.20    5.14
   2  -4  -9   55.80    5.16
  -2   4   9   56.38    4.24
   2  -4  -9   61.01    4.38
  -2   4   9   62.22    2.19
   2  -4  -8   28.45    2.88
  -2   4   8   23.16    3.15
   2  -4  -8   31.94    3.74
   2  -4  -8   30.45    3.12
  -2   4   8   25.05    2.86
   2  -4  -8   25.70    3.49
   2  -4  -8   29.04    2.91
  -2   4   8   29.12    2.98
  -2   4   8   28.67    1.30
   2  -4  -7   58.44    4.00
  -2   4   7   59.56    4.90
   2  -4  -7   60.63    4.93
   2  -4  -7   59.47    5.01
  -2   4   7   53.89    3.95
   2  -4  -7   64.98    4.21
  -2   4   7   62.52    1.81
  -2   4   7   60.92    4.28
   2  -4  -7   61.64    4.28
   2  -4  -7   63.95    1.83
  -2   4   6    2.24    0.96
   2  -4  -6    1.52    0.88
   2  -4  -6    2.29    0.54
   2  -4  -6    1.65    0.82
  -2   4   6    2.12    0.80
   2  -4  -6    0.64    0.60
  -2   4   6    1.88    0.98
   2  -4  -6    3.04    1.05
   2  -4  -6    2.57    0.91
  -2   4   5  215.10    5.44
   2  -4  -5  209.50    5.55
   2  -4  -5  203.18    8.63
   2  -4  -5  198.90    7.96
  -2   4   5  214.19    8.29
   2  -4  -5  215.06    6.16
  -2   4   5  202.54    6.08
  -2   4   5  204.85    7.68
   2  -4  -5  199.56    7.53
   2  -4  -5  219.28    3.98
   2  -4  -4   34.77    2.46
  -2   4   4   39.11    2.57
   2  -4  -4   34.71    3.40
   2  -4  -4   36.48    3.24
  -2   4   4   34.61    3.16
   2  -4  -4   35.62    2.14
  -2   4   4   32.99    3.31
  -2   4   4   36.35    2.21
  -2   4   4   36.99    3.25
   2  -4  -4   38.09    3.26
   2  -4  -4   34.79    1.81
   2  -4  -3    3.44    0.91
  -2   4   3    3.43    0.97
   2  -4  -3    3.43    1.09
   2  -4  -3    3.81    0.96
  -2   4   3    3.20    0.89
  -2   4   3    3.18    0.52
  -2   4   3    3.55    1.08
  -2   4   3    3.24    1.01
   2  -4  -3    2.49    0.89
   2  -4  -3    3.67    0.76
   2  -4  -2  117.91    5.24
  -2   4   2  115.48    5.14
   2  -4  -2  120.37    5.32
  -2   4   2  118.45    5.28
   2  -4  -2  112.59    5.94
  -2   4   2  111.26    5.89
  -2   4   2  115.68    5.76
   2  -4  -2  125.07    5.92
   2  -4  -2  104.97    3.98
   2  -4  -1   14.19    1.99
  -2   4   1   13.85    1.89
   2  -4  -1   14.08    1.79
  -2   4   1   15.22    1.72
   2  -4  -1   11.29    2.00
   2  -4  -1   10.03    1.56
  -2   4   1   10.31    1.84
   2  -4  -1   12.38    1.99
  -2   4   1   11.75    1.87
   2  -4  -1   11.94    1.47
  -2   4   0  143.46    6.27
   2  -4   0  148.75    6.54
  -2   4   0  151.29    6.74
   2  -4   0  141.21    6.49
  -2   4   0  147.80    5.49
   2  -4   0  154.07    5.63
   2  -4   0  153.85    5.84
  -2   4   0  159.72    6.86
   2  -4   0  159.69    6.91
   2  -4   0  151.61    5.66
  -2   4  -1   13.41    1.70
  -2   4  -1   16.04    2.24
   2  -4   1   14.48    2.13
   2  -4   1   11.07    1.60
  -2   4  -1   13.75    2.01
   2  -4   1   13.59    2.07
   2  -4   1   13.26    2.09
  -2   4  -1   12.51    2.01
  -2   4  -2   31.32    3.22
   2  -4   2   33.23    3.35
  -2   4  -2   32.81    2.60
  -2   4  -2   31.60    3.11
   2  -4   2   36.37    3.48
   2  -4   2   35.53    2.82
  -2   4  -2   34.69    2.82
   2  -4   2   33.08    1.81
   2  -4   2   29.50    3.12
  -2   4  -2   34.89    3.38
   2  -4   2   35.60    3.45
  -2   4  -3  114.85    6.34
   2  -4   3  111.48    6.49
  -2   4  -3  117.03    5.01
  -2   4  -3  108.34    5.93
   2  -4   3  129.56    6.54
   2  -4   3  118.51    5.28
  -2   4  -3  112.92    5.15
  -2   4  -3  120.30    4.24
   2  -4   3  112.33    4.05
   2  -4   3  118.73    6.28
  -2   4  -3  114.83    6.13
   2  -4   3  115.27    6.32
   2  -4   4   63.65    4.74
   2  -4   4   62.54    4.68
  -2   4  -4   59.70    4.52
  -2   4  -4   54.34    3.71
   2  -4   4   66.17    4.10
  -2   4  -4   60.40    3.44
   2  -4   4   62.33    3.44
   2  -4   4   60.02    4.55
  -2   4  -4   64.46    4.69
  -2   4  -4   56.85    4.60
   2  -4   4   57.99    4.87
   2  -4   5   80.93    5.61
   2  -4   5   76.75    5.45
  -2   4  -5   78.17    5.40
  -2   4  -5   81.87    4.80
   2  -4   5   81.29    4.79
  -2   4  -5   80.04    4.43
   2  -4   5   72.07    4.12
   2  -4   5   77.13    5.34
  -2   4  -5   78.94    5.53
   2  -4   5   78.42    5.68
   2  -4   6    1.98    1.02
  -2   4  -6    0.82    0.60
   2  -4   6    1.91    1.01
  -2   4  -6    1.65    0.88
   2  -4   6    1.16    1.01
   2  -4   6    1.90    0.88
  -2   4  -6    1.79    0.96
   2  -4   6    1.47    1.16
   2  -4   6    1.25    0.91
  -2   4  -6    1.21    0.76
   2  -4   7    9.04    1.99
  -2   4  -7    6.38    1.72
   2  -4   7    6.58    1.80
  -2   4  -7    7.61    1.22
  -2   4  -7    8.45    1.70
   2  -4   7    8.72    1.84
  -2   4  -7    7.83    1.67
   2  -4   7    8.92    1.73
   2  -4   7    5.25    1.60
   2  -4   7    7.47    2.05
  -2   4  -7    7.00    1.83
   2  -4   8    8.97    2.02
  -2   4  -8   12.04    1.54
  -2   4  -8   11.50    2.32
   2  -4   8   11.08    2.41
  -2   4  -8   11.37    2.11
   2  -4   8   11.32    2.03
   2  -4   8   12.00    2.09
  -2   4  -8   10.24    2.02
   2  -4   8   13.33    2.38
   2  -4   8   13.73    2.91
  -2   4  -8   12.16    2.52
  -2   4  -9  102.15    7.07
   2  -4   9   94.65    7.26
  -2   4  -9   96.16    4.45
  -2   4  -9   97.30    7.16
   2  -4   9  106.05    7.56
   2  -4   9   99.24    6.43
  -2   4  -9   97.47    6.44
  -2   4  -9  101.32    6.71
   2  -4   9   92.06    6.30
   2  -4   9   78.80    6.15
   2  -4   9   98.90    6.93
   2  -4  10   45.97    5.19
  -2   4 -10   42.82    4.82
  -2   4 -10   48.04    4.76
  -2   4 -10   47.93    5.32
   2  -4  10   41.85    5.12
   2  -4  10   47.70    4.81
  -2   4 -10   46.56    4.58
  -2   4 -10   53.21    5.11
   2  -4  10   49.27    4.86
   2  -4  10   39.53    4.50
   2  -4  10   50.87    4.98
  -2   4 -11   44.33    4.92
   2  -4  11   37.66    4.83
  -2   4 -11   43.57    4.68
  -2   4 -11   37.24    4.80
   2  -4  11   42.60    4.74
  -2   4 -11   36.13    4.34
  -2   4 -11   32.81    4.23
   2  -4  11   44.43    4.94
   2  -4  11   34.34    4.20
   2  -4  11   34.16    4.25
  -2   4 -12   80.89    6.68
  -2   4 -12   78.71    7.29
  -2   4 -12   72.04    6.38
   2  -4  12   74.02    6.51
   2  -4  12   82.37    7.01
  -2   4 -12   61.24    6.18
   2  -4  12   65.90    6.06
   2  -4  12   73.05    6.96
  -2   4 -12   76.70    6.74
  -2   4 -13  101.79    8.62
  -2   4 -13   97.95    7.70
   2  -4  13   76.26    6.98
   2  -4  13  102.40    8.17
   2  -4  13   85.53    6.99
   2  -4  13  100.91    8.38
  -2   4 -14   27.72    4.63
  -2   4 -14   22.04    3.89
   2  -4  14   22.85    4.09
   2  -4  14   21.86    3.66
   2  -4  14   20.39    4.07
  -2   4 -15   50.80    6.57
  -2   4 -15   50.95    6.04
   2  -4  15   48.88    6.29
   2  -4  15   50.52    5.46
   2  -4  15   52.53    6.44
  -2   4 -16    1.98    2.02
  -2   4 -16    4.15    2.24
   2  -4  16    4.08    1.97
   2  -4  16    3.45    1.98
   2  -4  16    2.20    1.90
  -2   4 -17   43.87    6.14
   2  -4  17   41.30    5.33
   2  -4  17   41.92    6.39
   2  -4  17   39.34    6.03
   2  -4  18    6.28    2.33
  -2   4 -18    2.86    2.05
  -2   3  18   11.82    3.66
  -2   3  18   11.30    3.55
  -2   3  17  143.50   11.03
   2  -3 -17  137.02   11.06
  -2   3  17  131.99   10.96
  -2   3  16    4.54    2.65
   2  -3 -16    3.45    1.88
  -2   3  16    2.09    1.66
  -2   3  16    1.64    1.46
   2  -3 -15  132.24   10.10
  -2   3  15  123.52    9.55
  -2   3  15  120.20    9.76
  -2   3  15  113.28    9.33
   2  -3 -15  107.62    4.55
  -2   3  14   21.85    3.99
   2  -3 -14   20.36    3.99
  -2   3  14   17.97    3.58
   2  -3 -14   19.59    2.12
  -2   3  14   20.59    3.94
   2  -3 -13  101.50    8.18
   2  -3 -13   85.20    7.06
  -2   3  13   78.63    6.93
  -2   3  13   88.64    7.81
  -2   3  13   84.05    7.40
   2  -3 -13   72.15    4.22
  -2   3  12   11.30    2.58
  -2   3  12   10.11    2.37
   2  -3 -12   11.15    2.63
   2  -3 -12   11.80    2.77
  -2   3  12   12.72    2.89
   2  -3 -12    9.75    1.47
   2  -3 -12    7.79    2.37
   2  -3 -11  510.80   10.71
   2  -3 -11  525.91   17.28
   2  -3 -11  534.58   17.28
  -2   3  11  509.19   16.94
  -2   3  11  508.54   17.07
  -2   3  11  480.14   15.51
   2  -3 -11  515.01   15.76
  -2   3  11  395.72   10.63
   2  -3 -10  145.51    5.67
   2  -3 -10  150.78    8.89
  -2   3  10  152.31    8.90
  -2   3  10  140.85    8.49
   2  -3 -10  155.76    8.89
   2  -3 -10  165.50    8.39
  -2   3  10  152.80    8.21
  -2   3  10  148.66    6.40
   2  -3 -10  152.25    6.50
  -2   3  10  149.53    4.21
   2  -3  -9  209.65    6.75
   2  -3  -9  210.80    9.98
  -2   3   9  214.88    9.94
   2  -3  -9  216.81   10.05
  -2   3   9  224.90   10.44
   2  -3  -9  218.53    9.07
  -2   3   9  202.12    8.92
   2  -3  -9  212.24    9.89
  -2   3   9  213.73    7.54
   2  -3  -9  220.16    7.65
  -2   3   9  217.28    4.36
   2  -3  -8  359.95    8.80
   2  -3  -8  375.97   12.58
  -2   3   8  352.88   12.15
   2  -3  -8  394.65   12.71
   2  -3  -8  367.81   12.35
   2  -3  -8  378.57   11.12
  -2   3   8  352.80   10.93
   2  -3  -8  388.19    9.91
  -2   3   8  372.88    9.73
  -2   3   8  399.94    4.68
   2  -3  -7   47.50    4.23
  -2   3   7   46.88    4.19
   2  -3  -7   45.47    4.25
   2  -3  -7   46.02    3.58
   2  -3  -7   44.50    4.14
  -2   3   7   44.99    3.67
  -2   3   7   51.22    3.51
   2  -3  -7   44.13    3.32
   2  -3  -7   47.12    3.16
  -2   3   6  969.62   17.91
   2  -3  -6  987.94   18.01
   2  -3  -6 1046.34   19.20
   2  -3  -6  979.25    9.09
   2  -3  -6  953.49   15.06
  -2   3   6  954.09   15.11
  -2   3   6  990.16   15.28
   2  -3  -6  983.41   15.06
   2  -3  -6 1019.46   14.64
   2  -3  -5  218.28    8.32
   2  -3  -5  214.49    7.85
  -2   3   5  215.86    7.89
   2  -3  -5  213.96    6.37
  -2   3   5  219.94    6.49
   2  -3  -5  218.90    7.06
[truncated: 750,718 more chars]
