# Supplementary material for: catena-Poly[[[bis­(aceto­nitrile-κN)(4,4′-dimeth­oxy-2,2′-bi­pyridine-κ2 N,N′)copper(II)]-μ-tri­fluoro­methane­sulfonato-κ2 O:O′] tri­fluoro­methane­sulfonate]
Source: IUCrdata. 2020 Oct 30;5(Pt 10):x201407. doi: 10.1107/S2414314620014078 (PMC9462164; doi:10.1107/S2414314620014078)
Supplement: Supplementary file 2 [file x-05-x201407-Isup2.hkl]

data_I                                                                          
_shelx_title ' cd1927b_a.res in P-1'                                            
_shelx_refln_list_code          4                                               
_shelx_F_calc_maximum      276.39                                               
_exptl_crystal_F_000       666.00                                               
_reflns_d_resolution_high  0.7696                                               
                                                                                
loop_                                                                           
 _space_group_symop_operation_xyz                                               
 'x, y, z'                                                                      
 '-x, -y, -z'                                                                   
                                                                                
_cell_length_a     7.1004                                                       
_cell_length_b    12.0708                                                       
_cell_length_c    14.8155                                                       
_cell_angle_alpha  87.368                                                       
_cell_angle_beta   89.436                                                       
_cell_angle_gamma  76.819                                                       
                                                                                
_shelx_F_squared_multiplier     1.000                                           
                                                                                
loop_                                                                           
 _refln_index_h                                                                 
 _refln_index_k                                                                 
 _refln_index_l                                                                 
 _refln_F_squared_calc                                                          
 _refln_F_squared_meas                                                          
 _refln_F_squared_sigma                                                         
 _refln_observed_status                                                         
   1   0   0        915.02        890.96         8.86 o                         
   2   0   0      54178.42      51993.09       360.57 o                         
   3   0   0         95.67         91.52         3.96 o                         
   4   0   0       2048.96       2120.10        23.02 o                         
   5   0   0       1627.86       1581.27        23.66 o                         
   6   0   0        524.75        560.03        14.80 o                         
   7   0   0          9.78         13.32         3.01 o                         
   8   0   0        122.17        121.10        11.82 o                         
  -8   1   0         13.97         15.69         6.36 o                         
  -7   1   0         17.43         15.50         3.43 o                         
  -6   1   0        124.21        130.40         7.82 o                         
  -5   1   0        291.19        281.87        10.60 o                         
  -4   1   0       2140.28       1936.34        24.34 o                         
  -3   1   0       2925.24       2780.97        16.87 o                         
  -2   1   0        881.28        840.48         8.15 o                         
  -1   1   0       9223.91       8536.19        54.29 o                         
   1   1   0        180.47        161.59         3.42 o                         
   2   1   0      76391.09      72666.09       685.45 o                         
   3   1   0       1527.78       1600.67        15.26 o                         
   4   1   0      24559.71      25107.59       142.97 o                         
   5   1   0         31.32         17.76         2.27 o                         
   6   1   0       3100.40       3343.25        35.11 o                         
   7   1   0        162.56        144.26         7.99 o                         
   8   1   0         24.45         19.55         4.33 o                         
   9   1   0         71.68         54.14        13.65 o                         
  -8   2   0        216.02        221.25        20.13 o                         
  -7   2   0        611.31        634.39        20.03 o                         
  -6   2   0        339.08        341.65        12.70 o                         
  -5   2   0       1596.99       1565.89        16.32 o                         
  -4   2   0         32.19         34.99         2.49 o                         
  -3   2   0        430.45        443.92         7.33 o                         
  -2   2   0      12643.40      12095.87        51.33 o                         
  -1   2   0        408.71        354.98         6.07 o                         
   0   2   0       6367.35       7800.66        99.74 o                         
   1   2   0       8848.50       8674.31        42.89 o                         
   2   2   0         90.02         95.37         3.51 o                         
   3   2   0       1046.42       1050.86         9.47 o                         
   4   2   0       6149.53       6885.31       113.78 o                         
   5   2   0        184.64        211.44         5.76 o                         
   6   2   0      12051.51      12598.68       111.45 o                         
   7   2   0         11.41          6.12         2.76 o                         
   8   2   0       2714.31       2845.87        63.57 o                         
   9   2   0         63.71         79.50        13.60 o                         
  -8   3   0          0.65         11.84         6.29 o                         
  -7   3   0         62.76         39.95         6.67 o                         
  -6   3   0        322.60        295.88         8.10 o                         
  -5   3   0         24.22         40.03         3.76 o                         
  -4   3   0          2.11          3.79         1.12 o                         
  -3   3   0      11711.29      11616.60        60.96 o                         
  -2   3   0       2569.30       2480.23        20.67 o                         
  -1   3   0         13.44         25.38         2.64 o                         
   0   3   0        101.19        124.81         3.13 o                         
   1   3   0       1030.93       1032.90        13.18 o                         
   2   3   0       3535.59       3163.07        21.12 o                         
   3   3   0          6.85         14.07         2.70 o                         
   4   3   0        134.34        116.37         6.30 o                         
   5   3   0        296.29        253.91         6.46 o                         
   6   3   0        419.54        403.93        12.55 o                         
   7   3   0        117.37         91.13         6.06 o                         
   8   3   0        684.98        611.22        23.86 o                         
   9   3   0        239.94        254.63        34.06 o                         
  -8   4   0         44.63         46.81        10.18 o                         
  -7   4   0        384.53        450.78        28.15 o                         
  -6   4   0         28.96         34.71         2.74 o                         
  -5   4   0         97.25        100.40         4.00 o                         
  -4   4   0          7.18         37.23         8.66 o                         
  -3   4   0         33.83         28.70         2.61 o                         
  -2   4   0       1161.45       1120.98        14.49 o                         
  -1   4   0       3738.00       3553.17        31.70 o                         
   0   4   0        371.41        403.38         6.50 o                         
   1   4   0       7477.03       7055.62        80.46 o                         
   2   4   0        535.35        573.43         7.40 o                         
   3   4   0       3288.55       3286.39        25.50 o                         
   4   4   0       1307.19       1411.62        25.60 o                         
   5   4   0        166.57        178.56         8.03 o                         
   6   4   0        940.03        962.05        18.58 o                         
   7   4   0        117.39        116.04         8.46 o                         
   8   4   0         26.58         20.40         7.75 o                         
   9   4   0        232.53        249.54        28.29 o                         
  -7   5   0          6.33         18.04         8.04 o                         
  -6   5   0         77.79         73.76         5.55 o                         
  -5   5   0         85.87        113.83         9.06 o                         
  -4   5   0        112.69         96.90         6.01 o                         
  -3   5   0        160.52        176.95         6.84 o                         
  -2   5   0        375.46        300.99         8.18 o                         
  -1   5   0       3950.11       4183.92        26.21 o                         
   0   5   0          3.64          5.79         1.19 o                         
   1   5   0       3957.83       4024.09        25.34 o                         
   2   5   0        206.40        193.24         4.91 o                         
   3   5   0       3401.99       3270.12        30.93 o                         
   4   5   0        121.74        134.09         5.88 o                         
   5   5   0        861.91        839.79        16.72 o                         
   6   5   0        517.11        496.02        15.18 o                         
   7   5   0          8.58          9.85         2.17 o                         
   8   5   0         30.88         24.00         7.34 o                         
   9   5   0          6.62          4.31         7.27 o                         
  -7   6   0          0.57         14.00         6.61 o                         
  -6   6   0        917.91        983.88        26.58 o                         
  -5   6   0         45.60         73.33        13.10 o                         
  -4   6   0         67.75         95.99         6.76 o                         
  -3   6   0         88.52         73.82         5.17 o                         
  -2   6   0         48.91         48.37         3.78 o                         
  -1   6   0        527.95        482.05        12.37 o                         
   0   6   0          5.64         11.48         1.58 o                         
   1   6   0        101.70         93.00         4.82 o                         
   2   6   0        586.27        455.66         8.71 o                         
   3   6   0        321.50        292.43         7.43 o                         
   4   6   0        123.91        125.50         6.08 o                         
   5   6   0        150.48        145.05         8.37 o                         
   6   6   0         45.72         51.22         5.28 o                         
   7   6   0        269.02        256.38        11.93 o                         
   8   6   0         92.51        102.36        14.04 o                         
   9   6   0          1.55          9.64        10.53 o                         
  -7   7   0        233.70        184.64        24.61 o                         
  -6   7   0         39.20         32.86         6.06 o                         
  -5   7   0        137.57        144.11        13.16 o                         
  -4   7   0         24.26         49.27         5.83 o                         
  -3   7   0        622.75        638.85        15.58 o                         
  -2   7   0        997.87        935.42        17.94 o                         
  -1   7   0       2118.85       1910.24        23.73 o                         
   0   7   0       2050.59       2422.57        23.12 o                         
   1   7   0        914.15        872.64        13.31 o                         
   2   7   0        100.10        120.74         4.89 o                         
   3   7   0        227.62        218.76         6.12 o                         
   4   7   0       1079.61        976.03        19.22 o                         
   5   7   0        737.57        721.41        17.34 o                         
   6   7   0        360.02        342.72        14.81 o                         
   7   7   0        963.17       1006.85        30.98 o                         
   8   7   0          3.65         21.10         7.42 o                         
  -6   8   0         93.50        108.77        10.45 o                         
  -5   8   0        554.13        562.73        19.93 o                         
  -4   8   0          6.18         14.33         4.32 o                         
  -3   8   0        940.50        862.21        19.28 o                         
  -2   8   0        349.52        290.88        10.62 o                         
  -1   8   0         41.19         67.16         4.68 o                         
   0   8   0       3994.83       4924.23        92.33 o                         
   1   8   0        797.25        743.72        13.36 o                         
   2   8   0       1671.24       1736.24        20.82 o                         
   3   8   0       4585.50       4280.61        34.58 o                         
   4   8   0         16.69         16.56         2.18 o                         
   5   8   0         17.99         17.45         3.32 o                         
   6   8   0         84.09         80.00         8.25 o                         
   7   8   0        217.66        221.90        16.51 o                         
   8   8   0         12.30         27.46         9.27 o                         
  -6   9   0        332.70        382.72        50.28 o                         
  -5   9   0          8.89         19.46         4.58 o                         
  -4   9   0         18.25         83.49        19.13 o                         
  -3   9   0       1107.57       1106.21        25.84 o                         
  -2   9   0         94.26         74.06         5.81 o                         
  -1   9   0       6186.47       6074.79        47.82 o                         
   0   9   0        127.64        140.58         6.44 o                         
   1   9   0       1162.92       1178.51        17.82 o                         
   2   9   0          9.75          9.31         1.72 o                         
   3   9   0       2445.28       2361.38        26.86 o                         
   4   9   0        639.21        592.94        20.94 o                         
   5   9   0       1761.10       1742.80        42.86 o                         
   6   9   0         70.61         67.15         8.04 o                         
   7   9   0        408.26        398.33        24.62 o                         
   8   9   0          2.21          8.88        18.06 o                         
  -5  10   0         68.52         69.20         8.57 o                         
  -4  10   0        740.58        752.59        27.44 o                         
  -3  10   0         43.15         37.92         5.35 o                         
  -2  10   0        385.36        348.54        14.78 o                         
  -1  10   0         87.70         89.61         6.52 o                         
   0  10   0        164.69        190.79         8.46 o                         
   1  10   0       5156.86       5204.70        44.58 o                         
   2  10   0        285.85        255.51         9.04 o                         
   3  10   0       3351.96       3322.53        47.39 o                         
   4  10   0        466.83        451.58        15.58 o                         
   5  10   0        504.26        525.14        21.61 o                         
   6  10   0         37.96         29.18         8.40 o                         
   7  10   0        213.92        213.87        22.15 o                         
   8  10   0         15.76         10.86        13.16 o                         
  -4  11   0          3.55         23.55         6.78 o                         
  -3  11   0        888.88        891.69        30.30 o                         
  -2  11   0        757.33        756.29        27.28 o                         
  -1  11   0         26.85         46.27         6.09 o                         
   0  11   0       3889.12       4823.56        54.30 o                         
   1  11   0          4.61          9.65         2.17 o                         
   2  11   0        329.07        301.11        11.15 o                         
   3  11   0       1372.17       1230.51        23.96 o                         
   4  11   0        264.66        271.69        17.56 o                         
   5  11   0       1515.83       1592.14        52.27 o                         
   6  11   0         47.85         62.09        11.41 o                         
   7  11   0        518.96        552.74        32.00 o                         
  -4  12   0        498.20        503.26        30.30 o                         
  -3  12   0         61.55         58.29         8.49 o                         
  -2  12   0          3.01          9.20         3.80 o                         
  -1  12   0         58.88         77.47         9.32 o                         
   0  12   0        477.72        599.66        22.63 o                         
   1  12   0         66.95         78.37         8.49 o                         
   2  12   0       1064.65       1017.73        31.09 o                         
   3  12   0          8.65         14.12         3.96 o                         
   4  12   0       1004.29       1050.45        37.20 o                         
   5  12   0         16.30         41.28        12.75 o                         
   6  12   0        346.07        371.66        27.47 o                         
   7  12   0        339.39        319.45        36.92 o                         
  -3  13   0        247.76        225.59        20.75 o                         
  -2  13   0        682.81        742.58        29.78 o                         
  -1  13   0         36.41         35.88         6.61 o                         
   0  13   0        558.58        671.43        25.01 o                         
   1  13   0          1.02          1.80         2.34 o                         
   2  13   0         17.33         30.82         6.31 o                         
   3  13   0        119.84        110.87        10.86 o                         
   4  13   0          3.35         46.50        12.99 o                         
   5  13   0         36.47         26.65         8.35 o                         
   6  13   0        735.29        818.06        41.82 o                         
  -2  14   0         23.07         25.74         7.79 o                         
  -1  14   0         27.20         34.29         7.45 o                         
   0  14   0         69.38         72.32         9.02 o                         
   1  14   0         74.08         59.53         8.99 o                         
   2  14   0        397.30        411.76        22.19 o                         
   3  14   0        127.88         97.78        11.31 o                         
   4  14   0        116.47        128.84        14.77 o                         
   5  14   0          0.68          7.79         6.72 o                         
   0  15   0          0.51         -2.78         4.54 o                         
   1  15   0         89.23         66.90        11.60 o                         
   2  15   0        130.02        101.71        12.31 o                         
   3  15   0          6.57         11.18         5.47 o                         
   4  15   0         59.54         87.11        24.51 o                         
  -4 -15   1        130.23        154.23        23.54 o                         
  -3 -15   1        158.13        102.78        13.17 o                         
  -2 -15   1        572.54        571.29        30.53 o                         
  -1 -15   1          3.07          7.74         6.45 o                         
   0 -15   1       1041.62       1147.56        60.54 o                         
  -5 -14   1         61.26         76.36        15.66 o                         
  -4 -14   1        219.25        200.52        17.99 o                         
  -3 -14   1       1052.08       1047.84        34.31 o                         
  -2 -14   1         21.42         30.34         6.93 o                         
  -1 -14   1        584.14        634.21        27.84 o                         
   0 -14   1        162.00        186.69        14.26 o                         
   1 -14   1         52.82         56.43         8.04 o                         
   2 -14   1        628.92        616.64        49.51 o                         
  -6 -13   1        144.86        117.64        20.76 o                         
  -5 -13   1        266.56        246.43        22.59 o                         
  -4 -13   1        136.19        132.35        11.45 o                         
  -3 -13   1        356.09        329.13        18.20 o                         
  -2 -13   1        244.10        223.52        15.59 o                         
  -1 -13   1         74.11         77.89         9.34 o                         
   0 -13   1         15.13         14.82         5.10 o                         
   1 -13   1        564.97        604.33        26.53 o                         
   2 -13   1         13.29          9.77         4.29 o                         
   3 -13   1        221.87        193.22        27.38 o                         
  -7 -12   1        380.83        407.51        28.66 o                         
  -6 -12   1          6.94         13.42         7.92 o                         
  -5 -12   1        718.80        764.33        37.93 o                         
  -4 -12   1         19.62         39.85         6.93 o                         
  -3 -12   1       1992.84       1817.62        40.80 o                         
  -2 -12   1        193.78        166.96        12.67 o                         
  -1 -12   1        100.68        109.57        10.65 o                         
   0 -12   1         98.25        116.57        10.21 o                         
   1 -12   1          4.21         10.07         4.10 o                         
   2 -12   1        153.26        127.45        11.74 o                         
   3 -12   1        269.08        272.73        18.14 o                         
   4 -12   1         10.93         23.72         9.13 o                         
  -7 -11   1        184.06        163.93        18.38 o                         
  -6 -11   1        556.68        595.01        32.51 o                         
  -5 -11   1         78.05         85.39        12.71 o                         
  -4 -11   1        251.45        282.94        13.81 o                         
  -3 -11   1        243.08        205.57        10.48 o                         
  -2 -11   1          9.30         14.11         3.07 o                         
  -1 -11   1        849.45        758.79        18.09 o                         
   0 -11   1          0.88          9.29         2.78 o                         
   1 -11   1        447.46        383.30        19.15 o                         
   2 -11   1         39.23         28.37         5.59 o                         
   3 -11   1        200.36        150.25        12.83 o                         
   4 -11   1         53.60         64.97        10.01 o                         
  -8 -10   1         41.96         64.48        15.84 o                         
  -7 -10   1          0.25          4.84         4.45 o                         
  -6 -10   1        320.54        342.34        20.46 o                         
  -5 -10   1         46.37         61.08        13.56 o                         
  -4 -10   1         62.36         61.34         4.75 o                         
  -3 -10   1          2.48          3.31         1.54 o                         
  -2 -10   1        357.50        302.81        10.34 o                         
  -1 -10   1         70.88         79.12         4.99 o                         
   0 -10   1        254.36        297.57        11.09 o                         
   1 -10   1        120.29        101.03         7.24 o                         
   2 -10   1         32.39         33.70         4.84 o                         
   3 -10   1        961.28        893.03        26.82 o                         
   4 -10   1          3.60         18.91         5.91 o                         
   5 -10   1        120.56        104.80        10.90 o                         
  -8  -9   1         18.01         26.80        10.71 o                         
  -7  -9   1          0.32          5.37         5.45 o                         
  -6  -9   1        494.68        511.34        20.94 o                         
  -5  -9   1          6.14         16.60         3.78 o                         
  -4  -9   1        106.92         80.65         6.25 o                         
  -3  -9   1        324.88        306.01         8.94 o                         
  -2  -9   1        248.55        242.25         8.08 o                         
  -1  -9   1          7.33          8.74         1.92 o                         
   0  -9   1       1033.26       1166.86        18.69 o                         
   1  -9   1        112.66         87.83         5.34 o                         
   2  -9   1        651.08        659.78        17.21 o                         
   3  -9   1        181.04        163.17        10.29 o                         
   4  -9   1        256.97        251.38        13.75 o                         
   5  -9   1          0.43         18.20         6.10 o                         
   6  -9   1        108.75        126.88        31.15 o                         
  -8  -8   1         45.77         47.55        13.36 o                         
  -7  -8   1        172.18        171.44        13.62 o                         
  -6  -8   1         40.93         46.40         6.03 o                         
  -5  -8   1          8.22         48.84        12.78 o                         
  -4  -8   1        189.55        187.84         8.20 o                         
  -3  -8   1         14.49         13.38         1.63 o                         
  -2  -8   1        684.44        652.19        12.43 o                         
  -1  -8   1         81.24         87.14         4.51 o                         
   0  -8   1       2373.65       2814.09        27.20 o                         
   1  -8   1        311.84        370.91        10.28 o                         
   2  -8   1        107.41        105.61         6.61 o                         
   3  -8   1       1155.69       1129.62        22.29 o                         
   4  -8   1        488.93        492.23        19.08 o                         
   5  -8   1        293.52        345.81        16.50 o                         
   6  -8   1        356.04        368.40        22.89 o                         
  -8  -7   1          4.43         17.07         5.96 o                         
  -7  -7   1        227.29        217.01        13.01 o                         
  -6  -7   1         67.84         64.68         6.63 o                         
  -5  -7   1       1375.85       1327.92        21.85 o                         
  -4  -7   1        681.83        748.52        15.86 o                         
  -3  -7   1       1417.20       1302.90        15.00 o                         
  -2  -7   1         38.81         40.12         2.88 o                         
  -1  -7   1        114.31         74.06         3.95 o                         
   0  -7   1       1651.77       1955.73        20.35 o                         
   1  -7   1        100.83         91.51         4.76 o                         
   2  -7   1        149.12        139.45         7.09 o                         
   3  -7   1       3134.16       3020.63        34.38 o                         
   4  -7   1         22.85         15.79         2.50 o                         
   5  -7   1        689.34        715.66        21.38 o                         
   6  -7   1         20.40         19.07         4.52 o                         
   7  -7   1        322.21        303.36        31.64 o                         
  -9  -6   1        265.66        280.76        27.77 o                         
  -8  -6   1        163.06        153.42        16.74 o                         
  -7  -6   1        182.39        202.08        10.54 o                         
  -6  -6   1        503.87        505.35        14.49 o                         
  -5  -6   1        531.13        581.68        13.65 o                         
  -4  -6   1        374.72        395.38        10.81 o                         
  -3  -6   1       5054.60       4966.21        26.06 o                         
  -2  -6   1       1736.38       1814.08        17.45 o                         
  -1  -6   1       5515.95       5465.34        36.50 o                         
   0  -6   1         47.87         76.59         3.71 o                         
   1  -6   1        800.42        718.59        12.38 o                         
   2  -6   1         26.74         19.40         2.63 o                         
   3  -6   1        523.07        488.11        12.36 o                         
   4  -6   1          2.89          8.33         2.27 o                         
   5  -6   1        470.14        480.89        14.66 o                         
   6  -6   1         46.55         45.04         6.40 o                         
   7  -6   1        517.29        553.43        27.47 o                         
  -9  -5   1         33.16         28.77         9.79 o                         
  -8  -5   1        112.73        123.56        14.89 o                         
  -7  -5   1        345.49        331.69        10.80 o                         
  -6  -5   1        229.18        213.05         8.76 o                         
  -5  -5   1       1269.28       1283.84        19.06 o                         
  -4  -5   1       1271.79       1199.05        22.85 o                         
  -3  -5   1       4833.67       4839.65        41.87 o                         
  -2  -5   1         70.02         36.73         2.18 o                         
  -1  -5   1       1731.89       1692.40        16.99 o                         
   0  -5   1         11.79          4.49         0.88 o                         
   1  -5   1       5694.58       5391.43        42.76 o                         
   2  -5   1        462.12        538.88        11.96 o                         
   3  -5   1       2163.78       2064.34        25.22 o                         
   4  -5   1        168.11        142.12         7.15 o                         
   5  -5   1        271.01        274.45         9.71 o                         
   6  -5   1          1.93          7.66         2.42 o                         
   7  -5   1         58.00         44.29         9.41 o                         
  -9  -4   1          8.97         12.28         6.16 o                         
  -8  -4   1        900.20        979.68        44.66 o                         
  -7  -4   1        208.97        194.94         7.40 o                         
  -6  -4   1       1294.82       1386.28        21.98 o                         
  -5  -4   1        253.36        243.41         8.15 o                         
  -4  -4   1        237.89        229.12         7.20 o                         
  -3  -4   1       4807.24       4712.36        36.47 o                         
  -2  -4   1         34.33         18.41         1.34 o                         
  -1  -4   1        701.10        555.55         7.36 o                         
   0  -4   1       4243.88       5115.52        52.69 o                         
   1  -4   1        593.88        605.88         8.17 o                         
   2  -4   1         68.83         99.49         5.10 o                         
   3  -4   1       1412.06       1358.75        13.88 o                         
   4  -4   1        216.50        239.86         7.56 o                         
   5  -4   1       1842.64       1829.46        28.27 o                         
   6  -4   1          3.67          8.35         1.74 o                         
   7  -4   1        755.91        798.38        31.81 o                         
   8  -4   1         10.58         18.39         7.50 o                         
  -9  -3   1        213.75        212.38        20.30 o                         
  -8  -3   1        371.72        366.96        23.20 o                         
  -7  -3   1         12.63         14.90         2.82 o                         
  -6  -3   1       3584.07       3696.00        45.84 o                         
  -5  -3   1        257.02        252.60         6.37 o                         
  -4  -3   1       6324.97       6051.28        33.71 o                         
  -3  -3   1        312.76        299.88         8.08 o                         
  -2  -3   1        449.66        356.18         7.15 o                         
  -1  -3   1        556.10        490.04         6.43 o                         
   0  -3   1         43.63         76.46         2.59 o                         
   1  -3   1         25.15         13.57         1.18 o                         
   2  -3   1        324.58        438.22         7.58 o                         
   3  -3   1        257.78        247.70         7.42 o                         
   4  -3   1        150.49        118.86         4.62 o                         
   5  -3   1         16.95         26.72         3.20 o                         
   6  -3   1        159.27        160.71         7.55 o                         
   7  -3   1        475.28        456.60        27.35 o                         
   8  -3   1         41.35         35.50         9.30 o                         
  -9  -2   1        138.02        127.30        20.11 o                         
  -8  -2   1        344.96        357.91        20.88 o                         
  -7  -2   1        840.04        812.51        21.47 o                         
  -6  -2   1       1242.43       1301.80        21.76 o                         
  -5  -2   1        564.27        560.92        12.00 o                         
  -4  -2   1       1394.09       1421.57        47.61 o                         
  -3  -2   1        877.14        893.11        14.41 o                         
  -2  -2   1       7648.19       7234.42        34.98 o                         
  -1  -2   1       2549.11       2645.66        20.89 o                         
   0  -2   1       5088.18       6269.62        40.47 o                         
   1  -2   1        497.43        455.00         5.72 o                         
   2  -2   1        112.15        101.11         3.47 o                         
   3  -2   1        207.79        207.11         5.75 o                         
   4  -2   1        791.26        877.34        15.96 o                         
   5  -2   1         41.65         34.51         2.71 o                         
   6  -2   1        855.16        891.40        20.92 o                         
   7  -2   1         28.85         31.58         4.62 o                         
   8  -2   1         61.36         69.24        11.44 o                         
  -9  -1   1         83.29        114.59        19.66 o                         
  -8  -1   1         62.78         57.39         8.42 o                         
  -7  -1   1        366.70        355.66        13.69 o                         
  -6  -1   1        887.39        921.11        18.20 o                         
  -5  -1   1       1096.71       1131.34        13.94 o                         
  -4  -1   1          1.87         17.03         5.74 o                         
  -3  -1   1       9862.42       9813.85        73.60 o                         
  -2  -1   1          1.69         11.60         3.03 o                         
  -1  -1   1       1626.39       1521.71        11.36 o                         
   0  -1   1        137.43        150.54        17.08 o                         
   1  -1   1        682.78        709.72         6.66 o                         
   2  -1   1       2333.43       2121.02        18.82 o                         
   3  -1   1        279.02        281.08         6.02 o                         
   4  -1   1        307.52        278.53         8.52 o                         
   5  -1   1        254.23        254.75         9.89 o                         
   6  -1   1          5.10          6.75         2.21 o                         
   7  -1   1         66.49         66.43         6.83 o                         
   8  -1   1         21.18         23.77         7.53 o                         
  -8   0   1         15.25         20.29        10.33 o                         
  -7   0   1        156.77        171.56         9.28 o                         
  -6   0   1         20.20         18.92         3.12 o                         
  -5   0   1        436.55        404.44         8.40 o                         
  -4   0   1         27.70         80.18        10.97 o                         
  -3   0   1       2000.23       2007.79        22.75 o                         
  -2   0   1          0.58          4.27         0.75 o                         
  -1   0   1       1054.94       1004.45         9.73 o                         
   1   0   1       5715.38       5451.64        60.25 o                         
   2   0   1       1623.56       1616.88        34.21 o                         
   3   0   1       3029.88       3182.65        29.92 o                         
   4   0   1        288.03        449.45        59.69 o                         
   5   0   1        129.59        120.53         6.41 o                         
   6   0   1        524.11        529.07        14.69 o                         
   7   0   1        132.84        136.00         8.55 o                         
   8   0   1          0.61          6.96         1.23 o                         
  -8   1   1         37.74         32.28         8.04 o                         
  -7   1   1        176.88        161.43         9.37 o                         
  -6   1   1        243.91        238.58        10.29 o                         
  -5   1   1         11.24         13.78         2.39 o                         
  -4   1   1        351.39        391.28         7.08 o                         
  -3   1   1       1954.03       1833.72        13.67 o                         
  -2   1   1         86.22         60.07         2.15 o                         
  -1   1   1       1561.03       1369.65        10.24 o                         
   0   1   1        395.34        569.38        15.80 o                         
   1   1   1        161.44        161.45         3.88 o                         
   2   1   1       3733.54       3785.06        30.59 o                         
   3   1   1      13080.01      13355.71        76.54 o                         
   4   1   1       3819.20       4050.83        42.60 o                         
   5   1   1       1951.26       1887.75        23.55 o                         
   6   1   1       1967.85       2169.96        32.42 o                         
   7   1   1        277.18        255.94        10.82 o                         
   8   1   1         19.37         24.04         5.05 o                         
   9   1   1         58.14         59.18        21.06 o                         
  -8   2   1          8.56          7.26        10.56 o                         
  -7   2   1          3.82          7.32         3.12 o                         
  -6   2   1        726.22        711.54        12.14 o                         
  -5   2   1        240.72        240.13         5.80 o                         
  -4   2   1         51.62         43.16         4.27 o                         
  -3   2   1       1669.69       1589.54        15.94 o                         
  -2   2   1       2151.49       2114.57        32.25 o                         
  -1   2   1        597.93        551.00         7.32 o                         
   0   2   1       1303.49       1471.63        27.03 o                         
   1   2   1       2234.14       2187.27        19.56 o                         
   2   2   1        754.25        640.20         9.41 o                         
   3   2   1        753.47        817.99         9.49 o                         
   4   2   1       1644.62       1593.54        16.57 o                         
   5   2   1         68.20         72.48         4.46 o                         
   6   2   1       2234.11       2359.48        32.35 o                         
   7   2   1        509.26        485.99        14.27 o                         
   8   2   1       1168.96       1170.16        52.94 o                         
   9   2   1        347.31        367.08        33.64 o                         
  -8   3   1        111.26        110.46        14.78 o                         
  -7   3   1         61.04         62.62        12.60 o                         
  -6   3   1        223.50        212.41         7.10 o                         
  -5   3   1         40.54         55.53         3.65 o                         
  -4   3   1        442.98        404.51         8.00 o                         
  -3   3   1        481.89        445.19         8.15 o                         
  -2   3   1       3568.32       3169.98        25.10 o                         
  -1   3   1       6401.70       6257.60        52.06 o                         
   0   3   1       6024.16       6882.62        78.70 o                         
   1   3   1       1975.03       2044.32        21.24 o                         
   2   3   1          5.23         11.11         1.43 o                         
   3   3   1        192.61        177.21         6.67 o                         
   4   3   1       2006.71       1845.42        17.06 o                         
   5   3   1         14.74         10.79         1.33 o                         
   6   3   1       2108.22       2218.49        54.75 o                         
   7   3   1         88.48         93.68         6.87 o                         
   8   3   1       1221.31       1260.64        47.81 o                         
   9   3   1        204.59        227.98        27.21 o                         
  -8   4   1         13.94         19.88         8.20 o                         
  -7   4   1          7.52         14.46         5.70 o                         
  -6   4   1        676.21        675.10        15.85 o                         
  -5   4   1        467.19        439.39        10.03 o                         
  -4   4   1        519.32        591.48        13.36 o                         
  -3   4   1        201.01        232.51         7.20 o                         
  -2   4   1         96.83         93.83         4.18 o                         
  -1   4   1       1332.76       1231.39        12.93 o                         
   0   4   1       7785.40       9390.73        74.99 o                         
   1   4   1        244.70        239.34         5.30 o                         
   2   4   1        238.18        178.73         4.95 o                         
   3   4   1       5266.84       5065.31        49.17 o                         
   4   4   1         43.77         34.77         4.66 o                         
   5   4   1        387.46        411.17        11.28 o                         
   6   4   1         47.48         48.52         3.50 o                         
   7   4   1          3.31          1.68         2.77 o                         
   8   4   1        326.98        345.74        24.11 o                         
   9   4   1          8.96         12.07         7.90 o                         
  -7   5   1        408.61        422.96        19.52 o                         
  -6   5   1          1.91          7.64         2.51 o                         
  -5   5   1        221.81        261.87        13.33 o                         
  -4   5   1       1811.15       1789.04        21.54 o                         
  -3   5   1       1801.81       1583.76        19.90 o                         
  -2   5   1       3789.34       3460.63        27.61 o                         
  -1   5   1       2167.11       1831.04        15.59 o                         
   0   5   1       4178.20       5077.90        45.76 o                         
   1   5   1        136.05         91.49         3.71 o                         
   2   5   1         54.19         33.47         2.25 o                         
   3   5   1        267.45        256.29         6.33 o                         
   4   5   1        572.91        483.30        12.03 o                         
   5   5   1       1149.17       1171.29        19.64 o                         
   6   5   1       1334.46       1392.65        24.04 o                         
   7   5   1        559.16        521.91        12.71 o                         
   8   5   1         50.91         53.54         9.48 o                         
   9   5   1          6.49         12.15        11.75 o                         
  -7   6   1        623.40        627.08        37.79 o                         
  -6   6   1         20.99         20.09         3.49 o                         
  -5   6   1       1926.47       1955.90        38.27 o                         
  -4   6   1        425.31        448.82        12.46 o                         
  -3   6   1       2846.77       2659.98        27.63 o                         
  -2   6   1          8.34          5.05         1.41 o                         
  -1   6   1        160.43        123.92         5.36 o                         
   0   6   1       1313.24       1564.60        16.31 o                         
   1   6   1        196.52        111.01         4.58 o                         
   2   6   1       1587.09       1498.77        18.29 o                         
   3   6   1        298.19        248.29         7.41 o                         
   4   6   1        290.62        330.70        10.99 o                         
   5   6   1         15.42         13.54         2.99 o                         
   6   6   1        201.35        208.41        10.44 o                         
   7   6   1          2.16          6.88         2.48 o                         
   8   6   1        144.32        168.03        17.56 o                         
   9   6   1        406.37        482.24        55.77 o                         
  -7   7   1        324.85        338.31        26.95 o                         
  -6   7   1         45.71         48.35         7.15 o                         
  -5   7   1        800.35        841.12        22.82 o                         
  -4   7   1          3.69         29.89         4.77 o                         
  -3   7   1       8607.17       8796.29        54.01 o                         
  -2   7   1          2.92          7.05         1.34 o                         
  -1   7   1       6933.67       6793.19        67.43 o                         
   0   7   1        873.52       1055.13        14.54 o                         
   1   7   1       2794.37       2650.39        23.13 o                         
   2   7   1         30.76         19.23         2.10 o                         
   3   7   1         83.80         54.67         3.57 o                         
   4   7   1       2206.96       2267.61        29.79 o                         
   5   7   1        481.24        486.06        14.40 o                         
   6   7   1        705.41        709.41        21.34 o                         
   7   7   1        116.75         98.91        10.23 o                         
   8   7   1          0.47          3.57         2.42 o                         
  -6   8   1        490.45        501.28        26.75 o                         
  -5   8   1        276.70        288.86        14.25 o                         
  -4   8   1       1376.73       1453.94        31.10 o                         
  -3   8   1        823.41        787.61        18.29 o                         
  -2   8   1        636.18        572.71        13.98 o                         
  -1   8   1        392.21        437.81        10.36 o                         
   0   8   1         91.03        107.87         4.98 o                         
   1   8   1       3662.57       3530.85        33.95 o                         
   2   8   1          6.81          5.23         1.61 o                         
   3   8   1       4362.12       4353.60        39.92 o                         
   4   8   1        326.38        383.10        20.64 o                         
   5   8   1         24.15         23.35         4.49 o                         
   6   8   1        240.77        251.98        14.27 o                         
   7   8   1         50.51         60.96         9.52 o                         
   8   8   1        182.37        157.32        18.38 o                         
  -6   9   1        243.61        159.64        83.95 o                         
  -5   9   1        163.29        147.29        10.92 o                         
  -4   9   1        234.86        253.09        13.60 o                         
  -3   9   1        757.19        761.76        21.24 o                         
  -2   9   1       1747.75       1818.19        28.26 o                         
  -1   9   1       1415.16       1355.24        20.37 o                         
   0   9   1       3531.59       4210.84        33.74 o                         
   1   9   1          6.28          9.48         2.11 o                         
   2   9   1          2.89          5.18         1.44 o                         
   3   9   1       2957.93       2827.02        32.64 o                         
   4   9   1        375.33        365.94        14.80 o                         
   5   9   1       2032.36       2130.91        57.60 o                         
   6   9   1        498.16        481.76        23.17 o                         
   7   9   1        294.01        297.96        21.73 o                         
   8   9   1          1.44         32.38        13.13 o                         
  -5  10   1         50.39         36.32         6.67 o                         
  -4  10   1        169.64        164.16        12.87 o                         
  -3  10   1         87.46         86.16         8.87 o                         
  -2  10   1         95.52         91.19         7.53 o                         
  -1  10   1         41.28         33.80         4.21 o                         
   0  10   1        147.34        139.66         7.16 o                         
   1  10   1        907.75        840.73        16.62 o                         
   2  10   1       2935.73       2843.61        32.72 o                         
   3  10   1         20.80         24.05         3.69 o                         
   4  10   1        572.80        566.59        18.55 o                         
   5  10   1        165.69        264.74        40.17 o                         
   6  10   1         46.85         48.78         9.75 o                         
   7  10   1         77.88         63.47        10.96 o                         
   8  10   1         25.40         36.45        14.55 o                         
  -4  11   1         35.72         52.95        10.38 o                         
  -3  11   1        287.23        279.21        16.54 o                         
  -2  11   1        551.00        588.39        23.92 o                         
  -1  11   1         29.84         17.91         4.15 o                         
   0  11   1       1438.83       1745.92        29.01 o                         
   1  11   1          7.37         12.11         2.80 o                         
   2  11   1         17.86         12.61         2.17 o                         
   3  11   1        422.31        403.99        13.64 o                         
   4  11   1        693.08        707.00        24.79 o                         
   5  11   1         15.48         20.00        13.95 o                         
   6  11   1        808.19        800.54        37.83 o                         
   7  11   1        284.91        284.64        23.17 o                         
  -4  12   1          8.67         20.43         7.11 o                         
  -3  12   1        336.35        326.87        19.12 o                         
  -2  12   1        687.71        683.72        27.04 o                         
  -1  12   1         57.67         46.07         6.70 o                         
   0  12   1        434.18        501.82        20.38 o                         
   1  12   1        143.10         90.20         8.89 o                         
   2  12   1        492.25        502.80        21.70 o                         
   3  12   1        595.36        573.77        23.12 o                         
   4  12   1         23.62         50.41        10.24 o                         
   5  12   1         66.08         73.56        13.85 o                         
   6  12   1          1.70          1.95         4.56 o                         
   7  12   1         46.07         31.19         9.81 o                         
  -3  13   1         13.73          8.43         4.79 o                         
  -2  13   1         29.34         32.97         6.66 o                         
  -1  13   1        613.50        607.22        24.03 o                         
   0  13   1        104.66        147.88        11.46 o                         
   1  13   1         67.93         72.76         9.34 o                         
   2  13   1        287.17        289.66        17.73 o                         
   3  13   1         11.37         20.21         6.97 o                         
   4  13   1          6.93          5.09         4.96 o                         
   5  13   1          2.49         14.92         7.28 o                         
   6  13   1         57.50         65.71        12.86 o                         
  -2  14   1        222.07        192.23        19.80 o                         
  -1  14   1          1.95         16.48         5.26 o                         
   0  14   1          7.74         21.79         6.32 o                         
   1  14   1        248.62        235.94        17.69 o                         
   2  14   1        112.28         96.32        11.19 o                         
   3  14   1        500.04        470.33        27.75 o                         
   4  14   1        611.47        592.89        30.68 o                         
   5  14   1         37.55         47.71        12.08 o                         
   0  15   1        781.65        942.63        55.08 o                         
   1  15   1        120.30         67.92        12.00 o                         
   2  15   1        175.28        148.36        14.26 o                         
   3  15   1          4.29          2.97         3.41 o                         
   4  15   1         34.24         43.57        12.86 o                         
  -4 -15   2          0.35         38.68        18.72 o                         
  -3 -15   2         33.25         33.16         9.21 o                         
  -2 -15   2         27.46         28.66         8.15 o                         
  -1 -15   2         38.02         37.78         9.15 o                         
   0 -15   2          0.88          5.38         7.13 o                         
  -5 -14   2        175.08        166.25        25.80 o                         
  -4 -14   2         31.87         44.34         9.61 o                         
  -3 -14   2        102.66         77.00        10.07 o                         
  -2 -14   2         66.36         60.70         9.04 o                         
  -1 -14   2          4.85         16.17         5.53 o                         
   0 -14   2         80.35         81.88         9.71 o                         
   1 -14   2         47.06         41.23         7.64 o                         
  -6 -13   2        142.80        119.85        16.34 o                         
  -5 -13   2         52.63         93.54        14.91 o                         
  -4 -13   2         99.23        118.76        11.52 o                         
  -3 -13   2         14.61         12.83         4.20 o                         
  -2 -13   2        274.64        255.52        16.83 o                         
  -1 -13   2         80.77         65.57         9.19 o                         
   0 -13   2        733.26        929.27        29.98 o                         
   1 -13   2         58.49         53.51         8.33 o                         
   2 -13   2        514.95        527.73        25.89 o                         
   3 -13   2         94.00         71.05        12.80 o                         
  -7 -12   2        183.45        177.56        19.68 o                         
  -6 -12   2          2.54         12.88         7.38 o                         
  -5 -12   2         59.73         61.46        15.46 o                         
  -4 -12   2          6.52         13.01         3.90 o                         
  -3 -12   2         59.31         58.22         7.32 o                         
  -2 -12   2        191.30        184.09        13.51 o                         
  -1 -12   2        509.35        508.80        20.71 o                         
   0 -12   2       1253.81       1427.58        35.24 o                         
   1 -12   2         94.06        107.71        10.65 o                         
   2 -12   2         38.82         33.38         6.24 o                         
   3 -12   2         12.70         13.07         4.49 o                         
   4 -12   2        418.66        424.70        28.61 o                         
  -7 -11   2        357.17        353.66        26.05 o                         
  -6 -11   2        557.87        582.89        32.31 o                         
  -5 -11   2        958.36       1008.88        34.78 o                         
  -4 -11   2        361.80        372.41        14.36 o                         
  -3 -11   2       1225.70       1171.09        24.71 o                         
  -2 -11   2         33.05         17.97         3.23 o                         
  -1 -11   2        309.12        276.29        11.67 o                         
   0 -11   2       1041.15       1233.89        30.54 o                         
   1 -11   2        788.42        797.58        27.94 o                         
   2 -11   2        735.02        712.82        29.96 o                         
   3 -11   2       1212.85       1165.49        35.63 o                         
   4 -11   2        132.88        135.55        12.67 o                         
  -8 -10   2          7.92         18.98         9.59 o                         
  -7 -10   2        467.70        497.50        29.40 o                         
  -6 -10   2         32.91         29.46         8.23 o                         
  -5 -10   2        591.31        650.26        23.82 o                         
  -4 -10   2        499.39        506.39        14.02 o                         
  -3 -10   2       2966.76       2972.97        32.35 o                         
  -2 -10   2        809.16        754.02        16.21 o                         
  -1 -10   2       3141.47       3161.03        32.40 o                         
   0 -10   2        247.45        261.05        10.95 o                         
   1 -10   2        313.61        272.80        11.59 o                         
   2 -10   2          3.33         13.75         3.95 o                         
   3 -10   2        283.21        240.19        13.86 o                         
   4 -10   2        328.19        334.65        18.85 o                         
   5 -10   2        521.67        516.13        41.08 o                         
  -8  -9   2         26.94         16.14         9.71 o                         
  -7  -9   2        673.68        673.53        27.75 o                         
  -6  -9   2        108.22        109.30         8.81 o                         
  -5  -9   2       1691.03       1745.86        43.19 o                         
  -4  -9   2        322.64        311.50         9.95 o                         
  -3  -9   2       2905.76       2749.53        26.93 o                         
  -2  -9   2         18.71         21.21         2.61 o                         
  -1  -9   2        774.34        778.07        14.22 o                         
   0  -9   2        930.29       1120.97        18.69 o                         
   1  -9   2       5218.75       4921.80        89.86 o                         
   2  -9   2         61.58         70.01         5.66 o                         
   3  -9   2       1402.98       1407.24        31.77 o                         
   4  -9   2          0.44          8.64         3.02 o                         
   5  -9   2        214.69        202.70        14.62 o                         
   6  -9   2        310.14        325.11        49.09 o                         
  -8  -8   2        195.38        163.22        22.21 o                         
  -7  -8   2        519.72        523.27        21.72 o                         
  -6  -8   2        152.01        150.67         9.93 o                         
  -5  -8   2        216.23        188.93         8.34 o                         
  -4  -8   2         66.42        124.20         7.14 o                         
  -3  -8   2       3875.34       3777.71        31.90 o                         
  -2  -8   2        699.12        694.85        12.83 o                         
  -1  -8   2        128.15        109.51         5.44 o                         
   0  -8   2       2276.23       2730.63        27.36 o                         
   1  -8   2          5.76         13.42         2.69 o                         
   2  -8   2        262.23        236.92         8.12 o                         
   3  -8   2       1920.43       1822.17        32.49 o                         
   4  -8   2        108.65        117.31         9.49 o                         
   5  -8   2        763.33        797.66        24.08 o                         
   6  -8   2          0.00          4.40         4.32 o                         
  -8  -7   2         63.57         73.89        12.39 o                         
  -7  -7   2        481.07        497.53        19.67 o                         
  -6  -7   2       1290.45       1298.46        25.42 o                         
  -5  -7   2        799.79        821.32        18.44 o                         
  -4  -7   2        966.05        956.25        16.34 o                         
  -3  -7   2        206.26        175.54         5.79 o                         
  -2  -7   2        522.75        544.07        10.19 o                         
  -1  -7   2       4442.42       4569.61        33.87 o                         
   0  -7   2         55.36         67.30         3.57 o                         
   1  -7   2       2440.96       2324.64        21.88 o                         
   2  -7   2        866.62        803.76        14.25 o                         
   3  -7   2       1721.04       1614.39        24.40 o                         
   4  -7   2         18.66         49.37         6.66 o                         
   5  -7   2        241.87        259.59        13.76 o                         
   6  -7   2         15.89         21.18         6.88 o                         
   7  -7   2        303.30        323.44        33.18 o                         
  -9  -6   2         24.57         30.81         7.61 o                         
  -8  -6   2         69.22         70.75        14.98 o                         
  -7  -6   2        132.44        112.97         7.06 o                         
  -6  -6   2        309.72        316.30        11.46 o                         
  -5  -6   2          1.35         12.48         4.12 o                         
  -4  -6   2         26.74         23.65         3.55 o                         
  -3  -6   2         42.79         48.76         2.89 o                         
  -2  -6   2       3475.53       3352.05        29.63 o                         
  -1  -6   2        274.30        251.34         6.43 o                         
   0  -6   2        350.10        352.60         7.67 o                         
   1  -6   2        164.54        233.42        10.34 o                         
   2  -6   2         76.01         76.11         3.61 o                         
   3  -6   2       1892.53       1783.62        28.42 o                         
   4  -6   2         57.55         55.44         5.44 o                         
   5  -6   2        373.78        411.90        16.66 o                         
   6  -6   2        602.31        620.56        34.33 o                         
   7  -6   2         36.49         40.82        10.84 o                         
  -9  -5   2         13.59         28.42         8.57 o                         
  -8  -5   2          1.84         11.05         4.18 o                         
  -7  -5   2         11.06         13.50         2.18 o                         
  -6  -5   2        502.83        506.55        13.07 o                         
  -5  -5   2         18.70         22.27         3.46 o                         
  -4  -5   2        197.17        253.38         8.72 o                         
  -3  -5   2        139.46        135.10         4.91 o                         
  -2  -5   2        205.66        229.81         5.72 o                         
  -1  -5   2        692.69        640.33         9.83 o                         
   0  -5   2       6393.54       7952.06        61.08 o                         
   1  -5   2         17.56          6.59         1.09 o                         
   2  -5   2       2830.76       2760.91        20.02 o                         
   3  -5   2         18.36         13.54         1.78 o                         
   4  -5   2        957.31        901.47        14.73 o                         
   5  -5   2         85.90         80.62         4.97 o                         
   6  -5   2         47.68         47.29         4.84 o                         
   7  -5   2        190.89        198.10        20.21 o                         
  -9  -4   2         98.64         96.80        14.45 o                         
  -8  -4   2          0.39          1.57         4.53 o                         
  -7  -4   2        168.44        154.00         6.44 o                         
  -6  -4   2        170.69        159.45         6.89 o                         
  -5  -4   2         35.66         47.56         4.67 o                         
  -3  -4   2       1076.76       1093.07        12.59 o                         
  -2  -4   2       1096.55       1173.75        11.14 o                         
  -1  -4   2       2892.98       2834.11        25.83 o                         
   0  -4   2          5.52          3.19         1.07 o                         
   1  -4   2       1984.95       1785.73        15.09 o                         
   2  -4   2        234.73        248.44         6.38 o                         
   3  -4   2       2751.66       2811.70        27.66 o                         
   4  -4   2        996.77        970.66        15.67 o                         
   5  -4   2         66.67         62.93         3.65 o                         
   6  -4   2        913.90        959.14        16.53 o                         
   7  -4   2        151.60        182.51        15.78 o                         
   8  -4   2         27.70         18.88         7.14 o                         
  -9  -3   2         42.51         74.31        13.51 o                         
  -8  -3   2          0.10          6.16         3.66 o                         
  -7  -3   2         51.78         46.37         3.09 o                         
  -6  -3   2         22.56         29.60         2.55 o                         
  -5  -3   2        128.90        109.03         4.60 o                         
  -4  -3   2         47.77         91.90        15.48 o                         
  -3  -3   2        510.96        543.35         7.51 o                         
  -2  -3   2        620.20        536.64         7.90 o                         
  -1  -3   2        931.07        942.87        10.43 o                         
   0  -3   2        249.85        296.59         5.63 o                         
   1  -3   2        239.91        219.96         5.34 o                         
   2  -3   2         57.13         88.43         3.56 o                         
   3  -3   2       5629.69       5506.66        33.09 o                         
   4  -3   2        305.47        299.32         7.53 o                         
   5  -3   2        287.28        303.40         7.60 o                         
   6  -3   2          3.72          9.04         2.86 o                         
   7  -3   2          9.28         20.15         5.09 o                         
   8  -3   2        162.87        168.47        18.96 o                         
  -9  -2   2         56.13         63.66        17.50 o                         
  -8  -2   2          3.22          9.21         4.59 o                         
  -7  -2   2          9.11         12.79         2.58 o                         
  -6  -2   2        255.45        246.50         7.00 o                         
  -5  -2   2         10.56         12.84         1.83 o                         
  -4  -2   2        276.71        242.41         6.11 o                         
  -3  -2   2       2217.88       2163.79        17.10 o                         
  -2  -2   2       3232.34       3111.71        22.98 o                         
  -1  -2   2       8002.61       7755.80        58.06 o                         
   0  -2   2      16030.76      19610.95       191.78 o                         
   1  -2   2       8784.01       8460.36       100.50 o                         
   2  -2   2       7218.98       6613.48        38.12 o                         
   3  -2   2       2204.74       2218.99        20.87 o                         
   4  -2   2        249.78        268.77         7.95 o                         
   5  -2   2       1055.61       1075.17        20.24 o                         
   6  -2   2         47.57         35.79         4.31 o                         
   7  -2   2        293.24        313.33        14.51 o                         
   8  -2   2        124.89        123.47        16.59 o                         
  -9  -1   2         16.09         25.49        10.49 o                         
  -8  -1   2         61.48         64.46        11.93 o                         
  -7  -1   2          1.96          6.58         2.22 o                         
  -6  -1   2          6.99         14.01         1.89 o                         
  -5  -1   2         59.72         46.29         3.79 o                         
  -4  -1   2         10.66         11.63         3.36 o                         
  -3  -1   2       1641.96       1523.59        13.08 o                         
  -2  -1   2          4.87          7.98         0.83 o                         
  -1  -1   2       3275.22       3267.62        44.10 o                         
   0  -1   2       4167.67       5266.99        28.34 o                         
   1  -1   2       2174.43       1920.45        18.19 o                         
   2  -1   2       5173.47       4762.96        31.54 o                         
   3  -1   2       4849.09       4641.73        50.34 o                         
   4  -1   2       6231.13       6135.27        44.65 o                         
   5  -1   2        609.01        656.75        14.79 o                         
   6  -1   2        210.32        206.09         9.55 o                         
   7  -1   2        146.37        139.89         9.60 o                         
   8  -1   2         38.17         32.80         7.91 o                         
  -8   0   2        367.83        369.94        30.73 o                         
  -7   0   2          0.00          4.29         1.95 o                         
  -6   0   2       2138.08       2176.44        41.23 o                         
  -5   0   2        380.89        372.73         8.78 o                         
  -4   0   2       2482.00       2496.74        48.03 o                         
  -3   0   2        582.71        576.67         7.26 o                         
  -2   0   2        578.15        480.94         5.61 o                         
  -1   0   2          0.95          4.12         1.01 o                         
   0   0   2      10073.44      13364.93        60.60 o                         
   1   0   2       3852.84       3564.56        18.06 o                         
   2   0   2         82.63         59.55         3.38 o                         
   3   0   2          1.84         18.30         2.67 o                         
   4   0   2       1665.58       1585.24        24.43 o                         
   5   0   2       1294.42       1267.77        22.78 o                         
   6   0   2       2407.44       2513.52        32.82 o                         
   7   0   2        912.85        956.85        23.14 o                         
   8   0   2        616.61        673.46        32.53 o                         
  -8   1   2         55.59         50.73        12.18 o                         
  -7   1   2         52.79         47.56         5.18 o                         
  -6   1   2        615.78        631.84        11.52 o                         
  -5   1   2          1.53          4.88         1.52 o                         
  -4   1   2       3064.00       2870.44        20.54 o                         
  -3   1   2       2815.57       2790.73        29.71 o                         
  -2   1   2       3520.94       3093.38        25.20 o                         
  -1   1   2       5663.97       5611.14        34.20 o                         
   0   1   2       2750.13       3430.22        19.83 o                         
   1   1   2        216.16        174.38         5.17 o                         
   2   1   2        557.76        440.93         9.20 o                         
   3   1   2         51.72         72.62         4.56 o                         
   4   1   2         18.65         10.37         2.04 o                         
   5   1   2        236.91        250.54         9.17 o                         
   6   1   2        986.40       1036.75        20.41 o                         
   7   1   2         64.42         56.54         6.27 o                         
   8   1   2        312.19        274.24        15.94 o                         
   9   1   2        189.38        158.40        32.78 o                         
  -8   2   2        422.07        363.06        32.05 o                         
  -7   2   2        524.29        504.89        17.19 o                         
  -6   2   2       1593.71       1661.78        18.40 o                         
  -5   2   2        549.19        509.29        10.69 o                         
  -4   2   2         68.40         50.56         2.88 o                         
  -3   2   2        639.88        605.76         8.69 o                         
  -2   2   2       3826.14       3680.38        25.38 o                         
  -1   2   2       1622.06       1461.27        15.34 o                         
   0   2   2      12346.69      15808.13       195.03 o                         
   1   2   2      12337.21      11461.85       195.10 o                         
   2   2   2       5872.56       5340.46        37.96 o                         
   3   2   2        364.00        317.54         6.16 o                         
   4   2   2       1238.48       1137.78        14.42 o                         
   5   2   2        108.36        110.94         5.86 o                         
   6   2   2       1397.89       1453.81        22.40 o                         
   7   2   2          2.62          0.97         1.20 o                         
   8   2   2        108.82        129.67        16.31 o                         
   9   2   2         78.17         53.06        13.69 o                         
  -8   3   2         25.42         24.26         8.20 o                         
  -7   3   2        431.47        435.82        26.56 o                         
  -6   3   2        666.49        681.27        11.31 o                         
  -5   3   2        290.93        307.73         7.45 o                         
  -4   3   2        415.58        394.27         8.20 o                         
  -3   3   2       2982.34       2911.52        21.86 o                         
  -2   3   2         65.03         97.32         2.93 o                         
  -1   3   2       1894.90       1970.11        21.81 o                         
   0   3   2         10.77         12.69         1.04 o                         
   1   3   2        129.23        115.46         3.96 o                         
   2   3   2       1624.07       1522.90        19.43 o                         
   3   3   2       2732.98       2702.00        20.13 o                         
   4   3   2       3348.96       3288.89        39.29 o                         
   5   3   2       1834.96       1727.27        35.67 o                         
   6   3   2       2047.04       2110.01        43.08 o                         
   7   3   2        449.69        450.83        15.30 o                         
   8   3   2         59.75         69.75        11.85 o                         
   9   3   2         41.27         25.79         9.37 o                         
  -8   4   2        128.61        122.90        16.32 o                         
  -7   4   2       1123.83       1105.63        43.76 o                         
  -6   4   2         36.81         33.62         2.81 o                         
  -5   4   2       1146.03       1133.40        17.76 o                         
  -4   4   2         95.42        126.90         8.09 o                         
  -3   4   2       1452.61       1413.45        18.13 o                         
  -2   4   2        845.51        853.65        13.02 o                         
  -1   4   2        587.63        544.09         7.95 o                         
   0   4   2       2566.28       3149.59        26.51 o                         
   1   4   2        459.06        535.26         8.91 o                         
   2   4   2         21.81         24.95         2.00 o                         
   3   4   2       1005.60        957.81        12.38 o                         
   4   4   2         95.68        123.07        12.65 o                         
   5   4   2         48.11         51.86         3.22 o                         
   6   4   2        738.83        750.60        17.71 o                         
   7   4   2        857.38        837.87        39.23 o                         
   8   4   2        508.45        506.04        39.08 o                         
   9   4   2        376.34        410.10        35.68 o                         
  -7   5   2         69.46         86.14        10.86 o                         
  -6   5   2         11.41         11.67         2.28 o                         
  -5   5   2        746.22        799.39        13.75 o                         
  -4   5   2        671.03        648.70        12.89 o                         
  -3   5   2       1497.81       1488.10        19.06 o                         
  -2   5   2          9.03          4.19         1.79 o                         
  -1   5   2       1123.86       1096.48        12.63 o                         
   0   5   2        234.23        313.14         7.07 o                         
   1   5   2         17.48         11.36         1.32 o                         
   2   5   2         59.41         43.74         2.90 o                         
   3   5   2       2558.32       2595.95        35.25 o                         
   4   5   2         40.22         33.94         3.41 o                         
   5   5   2         99.86         87.52         5.41 o                         
   6   5   2        426.69        381.42        13.57 o                         
   7   5   2          7.31          3.18         2.16 o                         
   8   5   2          0.93         11.99         5.21 o                         
   9   5   2         47.46         47.27        22.10 o                         
  -7   6   2         72.06         87.21        11.75 o                         
  -6   6   2        386.76        368.49        13.55 o                         
  -5   6   2        150.55        192.95        13.85 o                         
  -4   6   2        110.65        117.36         5.87 o                         
  -3   6   2        639.03        623.63        13.35 o                         
  -2   6   2       1439.75       1444.23        19.23 o                         
  -1   6   2       1484.49       1499.49        17.60 o                         
   0   6   2        188.02        313.18         7.50 o                         
   1   6   2       2133.62       2188.77        28.17 o                         
   2   6   2        982.52        830.05        12.99 o                         
   3   6   2        960.50       1018.83        16.31 o                         
   4   6   2        579.09        545.57        14.08 o                         
   5   6   2          3.07          9.15         3.10 o                         
   6   6   2         22.34         23.88         3.78 o                         
   7   6   2          3.64         13.50         3.72 o                         
   8   6   2         77.72         82.01        11.39 o                         
   9   6   2         14.15         11.72        13.64 o                         
  -7   7   2         58.17         43.86        13.64 o                         
  -6   7   2         84.22         82.74         7.54 o                         
  -5   7   2          2.03         37.19        13.19 o                         
  -4   7   2        104.79        117.35         6.80 o                         
  -3   7   2        319.12        287.28         9.64 o                         
  -2   7   2         32.47         21.74         2.48 o                         
  -1   7   2         26.95         37.33         2.86 o                         
   0   7   2         79.52         69.42         3.55 o                         
   1   7   2          0.17          6.35         2.33 o                         
   2   7   2       1167.61       1171.36        15.93 o                         
   3   7   2        284.65        289.01         8.66 o                         
   4   7   2        506.08        485.48        10.40 o                         
   5   7   2         51.22         46.68         5.16 o                         
   6   7   2        607.00        620.62        20.11 o                         
   7   7   2         57.21         50.58         7.46 o                         
   8   7   2         20.20         33.70         9.65 o                         
  -6   8   2        168.46        186.66        17.02 o                         
  -5   8   2        240.05        260.41        17.03 o                         
  -4   8   2        143.68        145.57        10.07 o                         
  -3   8   2        175.04        148.96         7.49 o                         
  -2   8   2          4.22          2.18         1.38 o                         
  -1   8   2        211.42        212.95         7.19 o                         
   0   8   2       2078.09       2482.67        27.72 o                         
   1   8   2        383.59        378.04         9.47 o                         
   2   8   2         14.09         11.76         1.75 o                         
   3   8   2       2035.51       1961.90        23.19 o                         
   4   8   2        149.50        162.95         7.27 o                         
   5   8   2        197.08        219.99        15.16 o                         
   6   8   2         13.04         24.12         4.78 o                         
   7   8   2          3.30         15.83         6.10 o                         
   8   8   2        147.89        165.88        18.60 o                         
  -6   9   2         29.61         38.89        11.37 o                         
  -5   9   2         73.64         81.27         9.42 o                         
  -4   9   2         85.57         82.37         7.98 o                         
  -3   9   2        361.42        351.54        14.16 o                         
  -2   9   2         43.67         47.14         4.26 o                         
  -1   9   2       1568.57       1571.27        22.63 o                         
   0   9   2          1.63          3.34         1.39 o                         
   1   9   2       1510.18       1493.62        20.11 o                         
   2   9   2         90.39         76.13         4.68 o                         
   3   9   2       1062.77       1069.13        22.32 o                         
   4   9   2         10.22          8.54         2.66 o                         
   5   9   2        873.83        911.03        28.32 o                         
   6   9   2        104.89         98.72        11.96 o                         
   7   9   2        244.50        272.59        20.60 o                         
   8   9   2         11.61         22.64         8.47 o                         
  -5  10   2        344.79        374.40        23.00 o                         
  -4  10   2         10.73         17.55         4.87 o                         
  -3  10   2       1242.95       1194.80        32.87 o                         
  -2  10   2          0.16          7.92         3.31 o                         
  -1  10   2        238.22        233.06         9.93 o                         
   0  10   2         24.92         25.28         2.70 o                         
   1  10   2       1702.74       1722.58        25.69 o                         
   2  10   2        300.49        244.23         8.94 o                         
   3  10   2       2302.54       2227.91        32.25 o                         
   4  10   2        477.45        436.49        15.61 o                         
   5  10   2       1310.49       1497.60        71.37 o                         
   6  10   2         79.73         69.70        15.05 o                         
   7  10   2        388.62        404.14        26.27 o                         
   8  10   2         23.74         47.58        14.35 o                         
  -4  11   2         14.84         45.74         8.24 o                         
  -3  11   2        893.57        887.21        29.79 o                         
  -2  11   2         58.46         41.09         6.86 o                         
  -1  11   2        625.54        664.44        22.62 o                         
   0  11   2         94.19        126.64         8.02 o                         
   1  11   2        432.21        397.33        14.68 o                         
   2  11   2        179.76        166.94         8.36 o                         
   3  11   2        493.32        448.70        16.02 o                         
   4  11   2        202.48        189.81        15.64 o                         
   5  11   2        800.75        767.38        36.31 o                         
   6  11   2         21.61         16.43         5.67 o                         
   7  11   2        919.53       1008.22        43.68 o                         
  -4  12   2        551.24        573.07        41.29 o                         
  -3  12   2         59.69         59.71         8.10 o                         
  -2  12   2        329.69        367.58        19.65 o                         
  -1  12   2          4.43         12.94         3.98 o                         
   0  12   2          2.08          1.97         2.49 o                         
   1  12   2        329.93        336.43        18.36 o                         
   2  12   2          6.46          6.22         3.60 o                         
   3  12   2       1760.16       1685.77        47.46 o                         
   4  12   2         61.23         67.24        10.87 o                         
   5  12   2        392.68        386.25        35.54 o                         
   6  12   2        156.76        133.61        16.83 o                         
   7  12   2        459.49        489.90        37.29 o                         
  -3  13   2          0.08          3.90         4.34 o                         
  -2  13   2        267.57        289.81        17.26 o                         
  -1  13   2          0.36          7.09         2.80 o                         
   0  13   2        478.99        584.14        25.97 o                         
   1  13   2        144.10        125.57        12.09 o                         
   2  13   2        122.48        130.32        12.07 o                         
   3  13   2        178.27        152.73        14.93 o                         
   4  13   2         43.83         39.69         8.20 o                         
   5  13   2        382.79        376.53        28.06 o                         
   6  13   2         92.60         83.78        14.14 o                         
  -2  14   2        180.24        180.34        19.21 o                         
  -1  14   2         14.76         17.44         5.80 o                         
   0  14   2         68.49         70.31        10.33 o                         
   1  14   2          0.01          4.19         3.49 o                         
   2  14   2        189.89        195.40        15.49 o                         
   3  14   2         14.96         15.45         6.54 o                         
   4  14   2        371.71        393.90        25.61 o                         
   5  14   2         50.91         29.85        10.94 o                         
   0  15   2        659.11        727.64        48.40 o                         
   1  15   2         16.23         14.33         7.91 o                         
   2  15   2         11.15          7.94         5.75 o                         
   3  15   2         81.16         61.48        14.88 o                         
   4  15   2          5.11         39.30        21.51 o                         
  -3 -15   3          6.04          8.98         7.05 o                         
  -2 -15   3        270.25        281.65        27.79 o                         
  -1 -15   3        119.75         93.32        23.52 o                         
  -5 -14   3         64.65         69.87        15.89 o                         
  -4 -14   3        713.66        797.05        36.17 o                         
  -3 -14   3        490.71        441.49        22.74 o                         
  -2 -14   3       1058.54       1074.62        36.17 o                         
  -1 -14   3         50.70         49.38         8.78 o                         
   0 -14   3        568.36        670.38        27.24 o                         
   1 -14   3         25.23         33.15         7.62 o                         
  -6 -13   3        383.36        445.51        36.02 o                         
  -5 -13   3        438.38        426.87        30.47 o                         
  -4 -13   3          3.49          9.67         4.92 o                         
  -3 -13   3        894.36        802.48        28.97 o                         
  -2 -13   3        317.44        299.05        18.09 o                         
  -1 -13   3        199.25        185.11        13.65 o                         
   0 -13   3       1057.11       1330.04        36.12 o                         
   1 -13   3        125.84        111.83        11.77 o                         
   2 -13   3       1084.74       1111.13        37.78 o                         
  -7 -12   3         10.15          5.02         3.82 o                         
  -6 -12   3         35.88         51.94        10.51 o                         
  -5 -12   3          2.67          4.01         4.38 o                         
  -4 -12   3        269.26        298.80        13.65 o                         
  -3 -12   3        588.78        559.17        19.33 o                         
  -2 -12   3         83.37         77.58         8.52 o                         
  -1 -12   3        604.42        575.16        22.40 o                         
   0 -12   3         47.93         46.13         6.65 o                         
   1 -12   3        479.23        474.84        22.89 o                         
   2 -12   3        127.41        133.39        12.50 o                         
   3 -12   3        353.79        318.69        19.96 o                         
  -7 -11   3         85.53         74.56        12.23 o                         
  -6 -11   3        299.60        308.94        17.48 o                         
  -5 -11   3         23.25         33.92         6.53 o                         
  -4 -11   3          4.32         25.11         5.37 o                         
  -3 -11   3         15.88          9.62         1.87 o                         
  -2 -11   3        110.41         93.47         7.23 o                         
  -1 -11   3         21.91         27.84         3.81 o                         
   0 -11   3        554.49        621.75        22.08 o                         
   1 -11   3        314.67        330.24        18.17 o                         
   2 -11   3          0.25         10.79         4.01 o                         
   3 -11   3       1359.35       1334.74        38.83 o                         
   4 -11   3         40.80         96.87        19.46 o                         
  -8 -10   3         83.02         97.12        17.00 o                         
  -7 -10   3          6.95         11.64         8.07 o                         
  -6 -10   3        467.87        454.20        20.41 o                         
  -5 -10   3         54.40         66.85         9.16 o                         
  -4 -10   3         61.69         58.04         5.12 o                         
  -3 -10   3        128.76        114.39         6.36 o                         
  -2 -10   3         99.96         95.73         5.43 o                         
  -1 -10   3        338.12        309.33         9.70 o                         
   0 -10   3        395.33        435.11        13.59 o                         
   1 -10   3        107.33         86.98         6.78 o                         
   2 -10   3         68.18         48.67         5.95 o                         
   3 -10   3         84.85         74.94         8.86 o                         
   4 -10   3         13.68         18.94         5.10 o                         
   5 -10   3        149.25        152.40        16.72 o                         
  -8  -9   3          2.41         14.84         9.00 o                         
  -7  -9   3          1.48         10.60         3.68 o                         
  -6  -9   3        205.69        210.74        12.16 o                         
  -5  -9   3         91.56         81.37         7.43 o                         
  -4  -9   3        392.13        445.76        12.28 o                         
  -3  -9   3         27.38         16.07         2.31 o                         
  -2  -9   3        257.99        248.31         8.32 o                         
  -1  -9   3          0.38          7.33         1.70 o                         
   0  -9   3        626.64        747.25        14.56 o                         
   1  -9   3        627.05        558.67        14.88 o                         
   2  -9   3        587.13        537.69        16.03 o                         
   3  -9   3         61.06         63.33         7.08 o                         
   4  -9   3         31.09         42.09         7.12 o                         
   5  -9   3        157.99        175.08        14.30 o                         
  -8  -8   3         11.32         14.86         7.68 o                         
  -7  -8   3         66.71         65.50         6.90 o                         
  -6  -8   3         87.18         87.25         6.85 o                         
  -5  -8   3        203.20        239.36         9.80 o                         
  -4  -8   3         87.34         90.23         5.15 o                         
  -3  -8   3        104.73        101.68         4.77 o                         
  -2  -8   3       1307.27       1307.37        17.23 o                         
  -1  -8   3        595.07        571.70        11.50 o                         
   0  -8   3       4154.70       4881.80        35.09 o                         
   1  -8   3        837.35        773.13        13.87 o                         
   2  -8   3          3.12          6.50         1.47 o                         
   3  -8   3         41.00         40.80         5.18 o                         
   4  -8   3        459.51        418.25        17.13 o                         
   5  -8   3          7.18         12.83         4.07 o                         
   6  -8   3        211.57        215.87        18.87 o                         
  -8  -7   3         22.79         28.69        14.87 o                         
  -7  -7   3         28.90         25.66         3.12 o                         
  -6  -7   3         73.62         70.48         5.98 o                         
  -5  -7   3        400.33        414.65        12.10 o                         
  -4  -7   3        547.96        551.40        11.42 o                         
  -3  -7   3       2848.92       2846.59        24.09 o                         
  -2  -7   3        128.33        111.94         4.88 o                         
  -1  -7   3        138.53        119.23         5.33 o                         
   0  -7   3       2172.10       2562.87        23.79 o                         
   1  -7   3        172.70        168.64         6.22 o                         
   2  -7   3        670.85        623.76        11.55 o                         
   3  -7   3       1540.81       1435.53        18.30 o                         
   4  -7   3          4.25          6.53         4.56 o                         
   5  -7   3        197.08        199.87        11.46 o                         
   6  -7   3         89.99         71.99        10.58 o                         
  -8  -6   3          3.82          7.31         3.76 o                         
  -7  -6   3        615.10        606.79        15.88 o                         
  -6  -6   3        152.36        123.21         7.30 o                         
  -5  -6   3        490.84        547.51        14.92 o                         
  -4  -6   3         27.21         63.77        13.02 o                         
  -3  -6   3       3738.72       3714.68        28.71 o                         
  -2  -6   3        863.24        856.60        12.38 o                         
  -1  -6   3       6746.71       6590.92        76.08 o                         
   0  -6   3        132.23        161.32         5.75 o                         
   1  -6   3       2356.90       2254.45        20.97 o                         
   2  -6   3        104.76        112.96         4.74 o                         
   3  -6   3        621.17        568.95        12.03 o                         
   4  -6   3        276.94        266.64        12.98 o                         
   5  -6   3        623.19        681.83        18.40 o                         
   6  -6   3        606.36        631.09        35.09 o                         
   7  -6   3        403.87        413.33        30.35 o                         
  -9  -5   3        111.03         91.94        39.34 o                         
  -8  -5   3        163.74        160.59        17.76 o                         
  -7  -5   3        172.12        135.53         6.89 o                         
  -6  -5   3         17.23         18.06         2.62 o                         
  -5  -5   3       1177.00       1170.78        19.71 o                         
  -4  -5   3       2663.25       2536.62        22.72 o                         
  -3  -5   3       3635.51       3538.30        24.96 o                         
  -2  -5   3       1956.69       1840.81        16.57 o                         
  -1  -5   3         53.24         54.90         3.24 o                         
   0  -5   3        244.10        265.92         6.86 o                         
   1  -5   3       1915.08       1838.63        21.29 o                         
   2  -5   3          6.84          7.85         1.27 o                         
   3  -5   3       1703.88       1607.85        19.95 o                         
   4  -5   3         35.24         31.18         3.33 o                         
   5  -5   3        520.20        530.99        10.64 o                         
   6  -5   3         44.88         34.42         3.94 o                         
   7  -5   3        116.81        129.09        16.51 o                         
  -9  -4   3        261.03        307.10        29.50 o                         
  -8  -4   3        352.84        316.46        16.94 o                         
  -7  -4   3        758.78        775.64        19.42 o                         
  -6  -4   3       1663.08       1679.02        24.25 o                         
  -5  -4   3        125.09        136.93         5.23 o                         
  -4  -4   3        863.10        956.18        48.30 o                         
  -3  -4   3       5592.04       5534.53        46.81 o                         
  -2  -4   3       4168.67       4026.59        24.57 o                         
  -1  -4   3       2022.35       1760.41        15.12 o                         
   0  -4   3       8361.10      10273.19       110.01 o                         
   1  -4   3       1260.36       1115.42        24.19 o                         
   2  -4   3        940.90        861.91        11.62 o                         
   3  -4   3       2376.24       2361.47        26.61 o                         
   4  -4   3          5.03         19.28         3.80 o                         
   5  -4   3       1057.34       1084.84        20.32 o                         
   6  -4   3          0.32          3.69         1.84 o                         
   7  -4   3       1028.98       1115.09        46.44 o                         
   8  -4   3         14.96         11.42        13.64 o                         
  -9  -3   3          3.30         11.24        11.79 o                         
  -8  -3   3         77.91         85.00         8.73 o                         
  -7  -3   3        104.79         92.26         4.71 o                         
  -6  -3   3       1332.61       1355.42        17.37 o                         
  -5  -3   3        612.42        602.41        11.10 o                         
  -4  -3   3       2104.84       1954.40        18.76 o                         
  -3  -3   3          7.08          4.49         0.77 o                         
  -2  -3   3       1298.13       1082.01        11.12 o                         
  -1  -3   3        165.24        143.40         4.11 o                         
   0  -3   3       2097.23       2626.34        26.07 o                         
   1  -3   3          2.55          7.55         0.90 o                         
   2  -3   3       1606.83       1440.78        16.11 o                         
   3  -3   3       3914.60       3744.45        35.92 o                         
   4  -3   3       1638.67       1433.28        18.92 o                         
   5  -3   3         12.99         15.10         2.91 o                         
   6  -3   3       1044.64       1094.32        22.97 o                         
   7  -3   3         69.56         68.87         7.89 o                         
   8  -3   3         14.03         12.84         6.54 o                         
  -9  -2   3         42.84         30.36        10.01 o                         
  -8  -2   3        326.12        311.20        22.11 o                         
  -7  -2   3         37.78         32.21         3.09 o                         
  -6  -2   3       1193.49       1262.58        18.92 o                         
  -5  -2   3        101.03        115.12         4.63 o                         
  -4  -2   3        169.81        129.73         4.55 o                         
  -3  -2   3        796.35        792.58        12.12 o                         
  -2  -2   3       3312.26       2938.09        23.04 o                         
  -1  -2   3      10226.67      10160.26        86.81 o                         
   0  -2   3      11283.46      13828.78       123.56 o                         
   1  -2   3       2722.89       2519.73        19.49 o                         
   2  -2   3       5449.69       5023.90        30.39 o                         
   3  -2   3       1106.26       1097.90        14.38 o                         
   4  -2   3        254.52        326.65        23.86 o                         
   5  -2   3       1248.67       1261.55        23.69 o                         
   6  -2   3       1681.12       1675.95        28.58 o                         
   7  -2   3        283.38        296.11        13.11 o                         
   8  -2   3        391.32        380.48        27.63 o                         
  -8  -1   3         66.25         35.51         7.25 o                         
  -7  -1   3          3.13          4.19         1.35 o                         
  -6  -1   3        584.44        601.86        12.28 o                         
  -5  -1   3          6.64          7.57         1.18 o                         
  -4  -1   3          6.37         11.40         1.46 o                         
  -3  -1   3        465.64        403.75         6.66 o                         
  -2  -1   3        119.82        139.77         3.31 o                         
  -1  -1   3        440.67        416.48         7.68 o                         
   0  -1   3        149.66        144.32         3.17 o                         
   1  -1   3       4687.29       4276.75        26.34 o                         
   2  -1   3       2179.23       1886.28        15.68 o                         
   3  -1   3        185.96        184.17         5.36 o                         
   4  -1   3       4226.62       3895.03        55.03 o                         
   5  -1   3        593.07        574.78        15.78 o                         
   6  -1   3        296.84        313.83        12.09 o                         
   7  -1   3         32.88         37.89         5.60 o                         
   8  -1   3         40.25         40.52         7.46 o                         
  -8   0   3        107.55        101.64        17.42 o                         
  -7   0   3         90.70         59.20         5.09 o                         
  -6   0   3        245.67        241.06         8.19 o                         
  -5   0   3          6.29          8.51         1.74 o                         
  -4   0   3        535.60        709.47        44.81 o                         
  -3   0   3        688.82        679.88         8.61 o                         
  -2   0   3        704.46        570.73         6.50 o                         
  -1   0   3       2085.03       2109.85        25.35 o                         
   0   0   3      18180.52      21509.55       223.37 o                         
   1   0   3       1132.93        916.11        10.73 o                         
   2   0   3        417.73        403.18         6.74 o                         
   3   0   3          5.58          7.44         1.17 o                         
   4   0   3        318.19        269.32        11.64 o                         
   5   0   3       1304.76       1271.54        23.53 o                         
   6   0   3       1142.81       1203.58        23.25 o                         
   7   0   3         29.90         27.05         4.49 o                         
   8   0   3        135.06        143.01        14.17 o                         
  -8   1   3         50.94         41.79        11.18 o                         
  -7   1   3         14.83          7.15         1.44 o                         
  -6   1   3        202.83        188.33         7.41 o                         
  -5   1   3         91.68        106.92         6.07 o                         
  -4   1   3         56.45         61.39         3.26 o                         
  -3   1   3       2833.22       2643.76        17.17 o                         
  -2   1   3       1932.66       1872.29        13.85 o                         
  -1   1   3         66.43         66.08         2.76 o                         
   0   1   3        233.28        257.16         4.76 o                         
   1   1   3       5873.13       5484.88        64.85 o                         
   2   1   3       1362.14       1097.78        12.25 o                         
   3   1   3       4899.03       4572.46        41.19 o                         
   4   1   3        104.41        109.20         5.45 o                         
   5   1   3        136.14        101.11         6.25 o                         
   6   1   3        308.23        308.18        11.65 o                         
   7   1   3         72.48         69.57         6.33 o                         
   8   1   3         18.33         24.65         5.99 o                         
  -8   2   3         16.36         17.54         7.39 o                         
  -7   2   3         33.25         31.38         3.75 o                         
  -6   2   3        135.26        118.31         5.73 o                         
  -5   2   3         76.17         74.41         4.28 o                         
  -4   2   3        532.89        597.24        20.86 o                         
  -3   2   3         57.00         68.55         2.85 o                         
  -2   2   3        843.73        777.65         9.68 o                         
  -1   2   3       7461.55       6832.61        69.98 o                         
   0   2   3        453.39        565.22         8.71 o                         
   1   2   3       4661.67       4088.20        72.18 o                         
   2   2   3       2615.04       2400.34        37.60 o                         
   3   2   3       1062.75       1053.61        13.45 o                         
   4   2   3        165.33        161.66         4.64 o                         
   5   2   3        468.60        465.50        12.47 o                         
   6   2   3        496.47        483.46        13.22 o                         
   7   2   3        102.99         97.26         7.21 o                         
   8   2   3         15.63         32.05         9.32 o                         
   9   2   3          2.95         18.92        10.89 o                         
  -8   3   3         70.68         48.60        12.89 o                         
  -7   3   3         64.74         55.25         8.60 o                         
  -6   3   3         17.11         22.26         2.21 o                         
  -5   3   3        271.91        272.90         8.87 o                         
  -4   3   3       1142.22       1100.99        13.58 o                         
  -3   3   3        133.29        137.02         4.09 o                         
  -2   3   3      12178.29      11619.58        96.53 o                         
  -1   3   3       8853.36       8651.71        69.40 o                         
   0   3   3      11368.48      14346.73       123.29 o                         
   1   3   3       1653.97       1574.62        16.61 o                         
   2   3   3       2026.28       2011.89        21.30 o                         
   3   3   3       4690.65       4481.90        28.44 o                         
   4   3   3       4973.32       4948.51        33.19 o                         
   5   3   3         55.42         40.82         3.17 o                         
   6   3   3        553.11        533.66        15.09 o                         
   7   3   3        307.38        299.50        12.83 o                         
   8   3   3         25.20         27.90         8.42 o                         
   9   3   3          7.83         13.75         9.34 o                         
  -8   4   3         18.01         24.56        10.10 o                         
  -7   4   3          9.46          1.18         6.49 o                         
  -6   4   3        503.12        514.56         9.82 o                         
  -5   4   3        524.21        530.86        10.26 o                         
  -4   4   3         50.84        454.92        63.38 o                         
  -3   4   3        190.30        166.06         5.17 o                         
  -2   4   3         25.74         24.78         1.98 o                         
  -1   4   3       1246.56       1247.31        13.39 o                         
   0   4   3      18192.96      22856.59       307.83 o                         
   1   4   3       8306.96       8417.66       116.05 o                         
   2   4   3       2731.77       2509.71        36.41 o                         
   3   4   3        323.39        283.60         7.35 o                         
   4   4   3        334.75        306.75         8.89 o                         
   5   4   3        122.71        117.35         5.22 o                         
   6   4   3        329.17        326.53         9.40 o                         
   7   4   3        258.20        255.62        18.76 o                         
   8   4   3        319.47        360.39        33.17 o                         
   9   4   3          2.18          8.89         9.31 o                         
  -7   5   3        383.64        397.38        22.87 o                         
  -6   5   3        310.54        306.07         9.25 o                         
  -5   5   3        311.73        345.46        16.57 o                         
  -4   5   3       2107.01       2097.08        24.70 o                         
  -3   5   3       3951.26       3885.57        32.04 o                         
  -2   5   3       2160.34       2095.33        24.58 o                         
  -1   5   3       6639.88       6269.09        46.89 o                         
   0   5   3       1347.02       1578.53        17.65 o                         
   1   5   3       4153.87       4189.53        28.20 o                         
   2   5   3       3835.94       3504.55        44.48 o                         
   3   5   3        656.43        646.51        11.89 o                         
   4   5   3       3106.68       2961.87        25.25 o                         
   5   5   3        437.31        419.60        14.18 o                         
   6   5   3       3343.08       3486.92        40.91 o                         
   7   5   3         32.43         27.68         6.23 o                         
   8   5   3        228.76        250.96        27.25 o                         
   9   5   3         14.44         31.96        17.06 o                         
  -7   6   3        260.03        251.09        18.46 o                         
  -6   6   3        207.66        222.01        10.44 o                         
  -5   6   3        800.15        814.18        15.28 o                         
  -4   6   3        122.38        127.81         6.14 o                         
  -3   6   3       2182.09       2002.71        24.84 o                         
  -2   6   3       1061.24       1061.88        17.07 o                         
  -1   6   3       2117.03       2021.67        19.25 o                         
   0   6   3       2814.07       3519.83        37.28 o                         
   1   6   3       4351.66       4101.20        31.99 o                         
   2   6   3       1348.84       1303.92        17.41 o                         
   3   6   3       1987.56       1835.19        25.59 o                         
   4   6   3         43.44         50.13         6.73 o                         
   5   6   3        631.05        619.72        16.48 o                         
   6   6   3       1153.42       1195.30        23.98 o                         
   7   6   3         29.81         21.94         3.96 o                         
   8   6   3        544.70        609.45        43.57 o                         
   9   6   3        161.70        180.94        36.78 o                         
  -7   7   3        658.75        696.42        38.08 o                         
  -6   7   3         10.32          9.63         4.12 o                         
  -5   7   3        619.25        664.66        18.30 o                         
  -4   7   3         54.20         74.08         7.52 o                         
  -3   7   3       3563.14       3603.61        36.09 o                         
  -2   7   3         57.32         60.66         4.11 o                         
  -1   7   3       2997.47       2861.72        23.76 o                         
   0   7   3        898.36       1101.61        15.39 o                         
   1   7   3       3984.64       3847.05        30.46 o                         
   2   7   3       2585.67       2564.88        24.91 o                         
   3   7   3       2181.14       2015.35        24.39 o                         
   4   7   3       5338.66       5422.17        53.29 o                         
   5   7   3       2293.94       2369.93        35.80 o                         
   6   7   3       1417.17       1409.74        33.51 o                         
   7   7   3       1074.18       1061.70        40.51 o                         
   8   7   3         61.44         57.73        12.60 o                         
  -6   8   3        251.00        232.81        15.84 o                         
  -5   8   3        712.82        727.09        20.17 o                         
  -4   8   3        541.18        542.74        17.40 o                         
  -3   8   3       1208.57       1132.90        21.56 o                         
  -2   8   3       1126.66       1018.32        19.68 o                         
  -1   8   3        504.22        494.35         9.82 o                         
   0   8   3         15.61         11.23         1.73 o                         
   1   8   3       1794.88       1665.52        22.48 o                         
   2   8   3          1.58          1.64         1.32 o                         
   3   8   3       7010.15       7028.97        52.93 o                         
   4   8   3         75.58        137.01        15.60 o                         
   5   8   3        309.12        272.58        12.55 o                         
   6   8   3        948.00        922.22        35.44 o                         
   7   8   3        629.63        623.18        27.51 o                         
   8   8   3        349.22        324.86        26.58 o                         
  -6   9   3        306.71        331.12        25.49 o                         
  -5   9   3         74.36         80.33        10.70 o                         
  -4   9   3         98.50         95.01         7.77 o                         
  -3   9   3       1063.94       1048.71        24.33 o                         
  -2   9   3        639.97        658.70        16.90 o                         
  -1   9   3       3777.98       3653.86        53.98 o                         
   0   9   3       1762.36       2031.81        22.56 o                         
   1   9   3        660.67        628.51        13.17 o                         
   2   9   3        176.96        178.67         7.42 o                         
   3   9   3       3642.71       3462.92        34.79 o                         
   4   9   3        177.48        163.99         8.78 o                         
   5   9   3       2360.16       2565.18        77.31 o                         
   6   9   3         19.83         20.97         5.22 o                         
   7   9   3        430.39        399.00        25.22 o                         
   8   9   3         54.26         28.56        10.30 o                         
  -5  10   3         60.61         57.03         9.65 o                         
  -4  10   3        179.54        177.23        13.15 o                         
  -3  10   3         12.72         14.90         3.75 o                         
  -2  10   3        159.06        124.41         8.89 o                         
  -1  10   3          9.67         18.38         2.54 o                         
   0  10   3        306.83        298.86        10.35 o                         
   1  10   3       2940.69       2919.33        32.21 o                         
   2  10   3       2923.25       2838.36        40.35 o                         
   3  10   3       1246.69       1200.29        23.72 o                         
   4  10   3       1293.70       1275.75        28.24 o                         
   5  10   3         59.43         78.74        16.71 o                         
   6  10   3         12.83         12.48         6.29 o                         
   7  10   3        201.00        195.52        18.56 o                         
   8  10   3          1.27         10.16         1.85 o                         
  -4  11   3         16.04         33.81         8.60 o                         
  -3  11   3        580.02        570.11        23.62 o                         
  -2  11   3        262.56        239.28        14.93 o                         
  -1  11   3         19.75         20.43         3.38 o                         
   0  11   3       1628.02       1830.69        33.90 o                         
   1  11   3        206.68        183.42         9.77 o                         
   2  11   3          3.50          6.76         2.28 o                         
   3  11   3        532.66        485.11        17.98 o                         
   4  11   3        684.44        635.44        28.65 o                         
   5  11   3        433.77        444.86        28.89 o                         
   6  11   3        586.48        548.56        31.39 o                         
   7  11   3          7.01         19.10         6.99 o                         
  -4  12   3         45.66         51.07        13.97 o                         
  -3  12   3        280.30        262.07        16.87 o                         
  -2  12   3        211.14        200.45        13.71 o                         
  -1  12   3          1.34         12.75         5.43 o                         
   0  12   3        558.04        585.78        24.48 o                         
   1  12   3          0.88          5.04         2.77 o                         
   2  12   3        540.61        503.07        25.92 o                         
   3  12   3        783.67        760.95        32.50 o                         
   4  12   3         53.16         70.10        11.52 o                         
   5  12   3        126.52        158.72        20.79 o                         
   6  12   3         22.57         30.87         9.01 o                         
   7  12   3         11.85         35.52        12.64 o                         
  -3  13   3         14.51         21.81        12.61 o                         
  -2  13   3         18.20         28.24         5.78 o                         
  -1  13   3        774.50        794.15        27.54 o                         
   0  13   3         38.78         65.01         8.95 o                         
   1  13   3        368.13        395.49        20.82 o                         
   2  13   3         88.64         78.67        10.23 o                         
   3  13   3         13.07         25.61         7.25 o                         
   4  13   3         29.31         13.68         6.79 o                         
   5  13   3         38.06         51.26        11.75 o                         
   6  13   3        317.19        338.08        33.09 o                         
  -2  14   3        208.79        175.19        18.39 o                         
  -1  14   3         32.29         27.98         7.30 o                         
   0  14   3        144.44        176.04        15.18 o                         
   1  14   3        320.68        301.80        19.84 o                         
   2  14   3        190.95        175.88        17.01 o                         
   3  14   3        603.20        597.64        31.25 o                         
   4  14   3        264.22        226.53        19.93 o                         
   5  14   3        212.32        246.99        28.78 o                         
   0  15   3        258.63        280.70        30.03 o                         
   1  15   3          2.18         -0.82         1.63 o                         
   2  15   3        578.49        501.99        43.06 o                         
   3  15   3          3.47          3.46         5.96 o                         
  -3 -15   4        330.21        251.19        30.21 o                         
  -2 -15   4        210.31        200.20        21.31 o                         
  -1 -15   4        420.77        442.44        38.78 o                         
  -5 -14   4         29.64         42.30        14.32 o                         
  -4 -14   4         93.25         97.56        14.00 o                         
  -3 -14   4        362.79        365.01        20.68 o                         
  -2 -14   4         54.25         46.81         8.17 o                         
  -1 -14   4        289.08        292.58        19.49 o                         
   0 -14   4          6.33         18.91         4.36 o                         
   1 -14   4        230.30        217.07        25.82 o                         
  -6 -13   4        346.06        363.76        33.16 o                         
  -5 -13   4         20.97         24.32         8.97 o                         
  -4 -13   4        521.00        584.67        23.20 o                         
  -3 -13   4        148.23        121.31        10.46 o                         
  -2 -13   4         81.65         77.92         9.11 o                         
  -1 -13   4          4.63         12.24         4.69 o                         
   0 -13   4        126.45        130.28        11.58 o                         
   1 -13   4        152.37        160.91        14.18 o                         
   2 -13   4         17.90         30.57         7.17 o                         
  -6 -12   4         23.21         41.95         8.60 o                         
  -5 -12   4         29.50         33.24         6.70 o                         
  -4 -12   4        478.47        491.92        17.89 o                         
  -3 -12   4         36.24         42.59         5.80 o                         
  -2 -12   4       1044.04       1036.08        29.87 o                         
  -1 -12   4         28.81         25.45         4.81 o                         
   0 -12   4       1426.96       1755.74        43.49 o                         
   1 -12   4         28.58         30.28         6.88 o                         
   2 -12   4         14.83         20.97         6.29 o                         
   3 -12   4         15.34         23.54         6.23 o                         
  -7 -11   4          0.35          9.78         5.92 o                         
  -6 -11   4          2.52          4.79         4.81 o                         
  -5 -11   4         38.12         42.43         5.05 o                         
  -4 -11   4         32.44         33.73         4.63 o                         
  -3 -11   4        438.97        420.28        14.83 o                         
  -2 -11   4        283.53        281.61        12.26 o                         
  -1 -11   4        208.92        180.97         9.59 o                         
   0 -11   4       1921.02       2315.70        43.59 o                         
   1 -11   4         83.68         90.85        11.20 o                         
   2 -11   4       1292.98       1301.72        37.67 o                         
   3 -11   4         54.64         54.33         8.34 o                         
   4 -11   4        248.53        209.13        28.98 o                         
  -7 -10   4        613.88        608.38        27.45 o                         
  -6 -10   4         25.23         20.90         4.87 o                         
  -5 -10   4        240.51        214.46        11.29 o                         
  -4 -10   4        526.03        491.29        14.87 o                         
  -3 -10   4        344.62        301.71        11.46 o                         
  -2 -10   4         99.25         76.09         4.66 o                         
  -1 -10   4         62.26         52.47         4.04 o                         
   0 -10   4         16.95         19.70         3.10 o                         
   1 -10   4        306.06        267.17        10.96 o                         
   2 -10   4        506.26        488.36        21.76 o                         
   3 -10   4         68.65         58.39         8.06 o                         
   4 -10   4        753.02        854.56        31.29 o                         
   5 -10   4        139.45        136.76        22.76 o                         
  -8  -9   4          0.12         21.55         9.49 o                         
  -7  -9   4        487.87        503.65        21.49 o                         
  -6  -9   4         96.48        108.34         9.59 o                         
  -5  -9   4       1491.53       1437.67        65.88 o                         
  -4  -9   4         89.09         88.35         5.31 o                         
  -3  -9   4       3761.28       3664.64        34.73 o                         
  -2  -9   4        228.45        217.03         7.59 o                         
  -1  -9   4        171.89        197.50         7.72 o                         
   0  -9   4         90.26        106.06         5.63 o                         
   1  -9   4         68.44         68.38         4.91 o                         
   2  -9   4          5.78          6.49         1.76 o                         
   3  -9   4        338.80        300.05        15.18 o                         
   4  -9   4        139.17        158.84        13.12 o                         
   5  -9   4        200.28        201.27        14.95 o                         
  -8  -8   4         82.83         92.69        15.89 o                         
  -7  -8   4        395.50        437.10        16.93 o                         
  -6  -8   4        346.17        353.22        14.72 o                         
  -5  -8   4        260.07        233.59        10.38 o                         
  -4  -8   4        106.56        109.00         6.83 o                         
  -3  -8   4       2053.25       1925.23        21.77 o                         
  -2  -8   4          0.44          0.50         1.01 o                         
  -1  -8   4       2774.97       2706.49        25.62 o                         
   0  -8   4         19.42         16.94         2.25 o                         
   1  -8   4       1006.50        975.46        16.17 o                         
   2  -8   4        129.96        117.82         6.16 o                         
   3  -8   4        655.43        616.82        15.89 o                         
   4  -8   4          3.86         11.62         3.71 o                         
   5  -8   4         42.11         47.73         7.34 o                         
   6  -8   4          5.24         13.49         7.29 o                         
  -8  -7   4        183.37        163.15        19.71 o                         
  -7  -7   4        135.53        126.40         8.90 o                         
  -6  -7   4        502.69        479.04        16.61 o                         
  -5  -7   4        771.67        813.89        18.45 o                         
  -4  -7   4        205.76        187.71         7.14 o                         
  -3  -7   4       1178.50       1144.14        16.60 o                         
  -2  -7   4        526.60        452.45         9.98 o                         
  -1  -7   4       1517.09       1391.63        23.90 o                         
   0  -7   4          9.01         13.65         2.31 o                         
   1  -7   4       1989.01       1939.39        21.63 o                         
   2  -7   4          0.35          2.11         1.35 o                         
   3  -7   4       3952.17       3760.58        33.28 o                         
   4  -7   4         14.09         28.36         6.95 o                         
   5  -7   4        189.81        190.35        11.42 o                         
   6  -7   4        111.94        121.52        13.62 o                         
  -8  -6   4        555.98        529.86        24.24 o                         
  -7  -6   4         33.77         34.25         4.43 o                         
  -6  -6   4       1984.61       2089.98        32.92 o                         
  -5  -6   4         13.94         11.23         1.79 o                         
  -4  -6   4        335.87        297.12         8.11 o                         
  -3  -6   4        521.49        459.99         9.84 o                         
  -2  -6   4        327.66        302.29         7.56 o                         
  -1  -6   4       1442.10       1293.65        16.03 o                         
   0  -6   4       1568.42       1887.36        20.44 o                         
   1  -6   4        460.06        405.76         9.71 o                         
   2  -6   4        593.44        529.08        10.39 o                         
   3  -6   4        998.57        904.54        15.68 o                         
   4  -6   4         22.92         26.59         3.08 o                         
   5  -6   4        483.53        469.06        14.04 o                         
   6  -6   4         44.92         48.05        11.27 o                         
   7  -6   4        140.64        157.93        23.88 o                         
  -8  -5   4        150.89        115.18        11.27 o                         
  -7  -5   4        213.30        202.18         9.05 o                         
  -6  -5   4       1118.42       1162.62        20.05 o                         
  -5  -5   4        471.29        504.96        12.32 o                         
  -4  -5   4       2968.18       2895.43        30.40 o                         
  -3  -5   4        367.88        361.39         8.66 o                         
  -2  -5   4       3196.11       3237.45        26.42 o                         
  -1  -5   4         18.30         26.64         2.29 o                         
   0  -5   4       3975.71       4984.46        40.93 o                         
   1  -5   4        696.61        607.96        12.08 o                         
   2  -5   4        333.58        298.70         7.66 o                         
   3  -5   4        130.35        110.65         5.17 o                         
   4  -5   4        721.98        706.24        15.09 o                         
   5  -5   4          4.32         24.37         5.09 o                         
   6  -5   4         77.19         79.89         8.29 o                         
   7  -5   4          8.46         22.07         7.21 o                         
  -8  -4   4        226.93        222.81        15.51 o                         
  -7  -4   4          2.01          7.01         1.35 o                         
  -6  -4   4        518.37        557.98        11.66 o                         
  -5  -4   4         33.30         31.96         2.46 o                         
  -4  -4   4       1105.10       1094.05        13.99 o                         
  -3  -4   4        275.50        317.03         7.04 o                         
  -2  -4   4       3637.19       3635.70        30.85 o                         
  -1  -4   4        256.54        245.70         5.93 o                         
   0  -4   4      16467.50      20611.04       224.83 o                         
   1  -4   4        391.75        369.52         8.46 o                         
   2  -4   4        481.97        451.36         9.39 o                         
   3  -4   4        596.87        635.19        12.28 o                         
   4  -4   4         45.61         39.84         3.32 o                         
   5  -4   4          6.83         11.19         2.65 o                         
   6  -4   4        126.63        121.62         6.39 o                         
   7  -4   4         16.50         11.34         6.26 o                         
  -9  -3   4         12.80         24.55        14.83 o                         
  -8  -3   4          2.87         12.61         5.45 o                         
  -7  -3   4        136.54        121.53         5.65 o                         
  -6  -3   4        360.49        372.02         9.37 o                         
  -5  -3   4         45.16         47.14         2.95 o                         
  -4  -3   4       1978.20       1973.21        17.92 o                         
  -3  -3   4       1926.35       1826.12        16.75 o                         
  -2  -3   4        948.20        937.04        11.09 o                         
  -1  -3   4        698.23        662.18         9.09 o                         
   0  -3   4       4703.14       6131.44        43.67 o                         
   1  -3   4        286.87        269.63         6.49 o                         
   2  -3   4       1416.11       1289.25        15.83 o                         
   3  -3   4       1154.83       1114.68        16.55 o                         
   4  -3   4        313.30        281.56         8.67 o                         
   5  -3   4        674.92        736.58        13.42 o                         
   6  -3   4         67.32         70.25         7.25 o                         
   7  -3   4         72.35         76.99         9.83 o                         
   8  -3   4          3.00          7.70         6.05 o                         
  -8  -2   4         35.46         41.25        13.46 o                         
  -7  -2   4         26.82         20.93         2.59 o                         
  -6  -2   4         92.63         81.73         4.41 o                         
  -5  -2   4          9.98          9.86         1.44 o                         
  -4  -2   4        104.11        122.77         4.60 o                         
  -3  -2   4       2068.03       2086.62        23.07 o                         
  -2  -2   4       1005.90        958.23        14.49 o                         
  -1  -2   4        837.54        780.21         8.61 o                         
   0  -2   4        328.83        452.86         8.51 o                         
   1  -2   4       1881.77       1645.63        20.48 o                         
   2  -2   4        118.62        124.38         4.72 o                         
   3  -2   4        322.58        276.89         7.45 o                         
   4  -2   4         10.37        129.91        28.45 o                         
   5  -2   4        138.14        133.71         7.66 o                         
   6  -2   4        558.96        571.50        19.21 o                         
   7  -2   4        274.97        283.68        14.10 o                         
   8  -2   4          1.29          9.51         5.77 o                         
  -8  -1   4        236.00        252.14        24.08 o                         
  -7  -1   4         55.94         45.17         3.94 o                         
  -6  -1   4        157.86        153.41         6.78 o                         
  -5  -1   4         35.05         28.67         2.44 o                         
  -4  -1   4       1588.10       1558.25        15.49 o                         
  -3  -1   4       1737.67       1685.49        13.50 o                         
  -2  -1   4        985.90        875.96        12.02 o                         
  -1  -1   4        354.09        330.07         6.63 o                         
   0  -1   4        746.05        921.38         9.54 o                         
   1  -1   4        256.18        247.43         5.17 o                         
   2  -1   4        552.33        538.55         8.89 o                         
   3  -1   4       2215.34       2161.09        17.66 o                         
   4  -1   4         14.50         32.66         5.71 o                         
   5  -1   4       1007.58       1066.72        21.78 o                         
   6  -1   4          0.13          7.19         2.99 o                         
   7  -1   4        221.06        224.91        12.53 o                         
   8  -1   4          0.84         10.85         5.05 o                         
  -8   0   4        317.59        312.11        42.38 o                         
  -7   0   4        267.70        233.87         8.52 o                         
  -6   0   4       1802.29       1880.39        23.66 o                         
  -5   0   4         80.47         65.35         4.23 o                         
  -4   0   4       2468.13       2478.51        47.48 o                         
  -3   0   4        739.07        693.69         8.86 o                         
  -2   0   4       2094.14       1854.98        21.27 o                         
  -1   0   4        234.39        261.46         4.59 o                         
   0   0   4       1901.18       2060.25        25.33 o                         
   1   0   4        352.72        358.07         6.99 o                         
   2   0   4        712.03        533.66         8.42 o                         
   3   0   4        366.21        364.52         7.82 o                         
   4   0   4          9.45         32.37        11.84 o                         
   5   0   4        120.77        113.50         7.36 o                         
   6   0   4         59.31         58.25         6.00 o                         
   7   0   4        724.43        739.87        22.88 o                         
   8   0   4        107.58        122.80        13.40 o                         
  -8   1   4        380.99        353.14        29.47 o                         
  -7   1   4         21.64         18.24         2.57 o                         
  -6   1   4       1967.12       2029.79        24.64 o                         
  -5   1   4        148.68        150.36         6.49 o                         
  -4   1   4       2448.28       2363.67        19.26 o                         
  -3   1   4       1043.35       1024.12        12.20 o                         
  -2   1   4       6164.61       5850.66        49.04 o                         
  -1   1   4       2159.02       2120.60        36.29 o                         
   0   1   4       3390.57       4063.89        39.31 o                         
   1   1   4         35.32         32.49         2.08 o                         
   2   1   4        334.22        273.70         6.36 o                         
   3   1   4       2825.21       2829.27        19.70 o                         
   4   1   4        722.45        590.87        25.53 o                         
   5   1   4         20.87         20.67         2.94 o                         
   6   1   4       1811.46       1904.80        33.58 o                         
   7   1   4        114.65        102.13         8.29 o                         
   8   1   4        142.01        159.58        14.62 o                         
  -8   2   4        247.68        232.63        24.91 o                         
  -7   2   4        663.16        628.22        18.42 o                         
  -6   2   4       2260.53       2264.91        41.12 o                         
  -5   2   4        653.97        620.79        11.50 o                         
  -4   2   4       1181.80       1144.93        14.14 o                         
  -3   2   4        877.25        731.58        10.74 o                         
  -2   2   4       1791.28       1602.18        16.29 o                         
  -1   2   4       2846.95       2802.64        24.75 o                         
   0   2   4       5934.70       7431.83        53.62 o                         
   1   2   4       2595.14       2485.31        26.48 o                         
   2   2   4       2785.50       2401.68        21.23 o                         
   3   2   4        563.02        555.86        10.08 o                         
   4   2   4         63.36         44.22         3.66 o                         
   5   2   4          2.81          5.05         2.61 o                         
   6   2   4        665.59        659.49        16.43 o                         
   7   2   4          6.36         14.88         3.94 o                         
   8   2   4        329.56        361.37        20.96 o                         
  -8   3   4         38.82         31.36        10.23 o                         
  -7   3   4        920.00        908.23        28.49 o                         
  -6   3   4        435.84        441.22        10.49 o                         
  -5   3   4        906.40        928.44        12.37 o                         
  -4   3   4       1532.29       1470.29        19.33 o                         
  -3   3   4       1489.89       1371.14        15.51 o                         
  -2   3   4       5205.63       4886.94        27.46 o                         
  -1   3   4       1949.92       1754.05        18.88 o                         
   0   3   4       8937.49      11057.86        88.22 o                         
   1   3   4        486.93        497.23        15.36 o                         
   2   3   4       3265.01       2997.81        41.92 o                         
   3   3   4        797.66        758.57        13.05 o                         
   4   3   4       4281.70       4295.35        30.45 o                         
   5   3   4         62.41         50.15         3.54 o                         
   6   3   4        904.97        990.88        22.26 o                         
   7   3   4         24.67         27.78         4.74 o                         
   8   3   4         31.98         35.72         9.39 o                         
   9   3   4         64.48         64.38        16.57 o                         
  -7   4   4        154.69        150.25        15.91 o                         
  -6   4   4        114.18        110.89         4.84 o                         
  -5   4   4       1656.17       1691.73        22.40 o                         
  -4   4   4         54.63         42.58         2.47 o                         
  -3   4   4       1766.66       1667.59        15.18 o                         
  -2   4   4        290.87        266.07         5.85 o                         
  -1   4   4       1012.57        944.38        12.50 o                         
   0   4   4      11833.89      14623.90       176.65 o                         
   1   4   4       2401.97       2224.24        24.08 o                         
   2   4   4        468.18        385.26        10.46 o                         
   3   4   4       4584.52       4222.02        51.65 o                         
   4   4   4        169.51        203.08        19.53 o                         
   5   4   4         30.05         29.39         3.08 o                         
   6   4   4        271.72        278.88        11.28 o                         
   7   4   4         18.34         23.58         4.59 o                         
   8   4   4        115.87        152.95        21.64 o                         
   9   4   4          4.19         11.99         9.99 o                         
  -7   5   4         59.93         70.71        11.39 o                         
  -6   5   4          0.69          7.36         1.78 o                         
  -5   5   4         56.96         57.70         4.23 o                         
  -4   5   4       1099.17       1150.05        15.90 o                         
  -3   5   4       2751.59       2671.04        31.53 o                         
  -2   5   4        463.23        401.62         8.49 o                         
  -1   5   4       4085.27       3864.19        32.88 o                         
   0   5   4       1768.50       2220.24        21.43 o                         
   1   5   4        345.89        327.06         8.11 o                         
   2   5   4       1442.35       1357.18        19.16 o                         
   3   5   4       1792.67       1660.02        24.37 o                         
   4   5   4        887.82        890.50        15.05 o                         
   5   5   4        628.58        595.69        12.43 o                         
   6   5   4        207.03        208.87         8.41 o                         
   7   5   4        203.58        230.55        25.12 o                         
   8   5   4         11.55         21.37         9.87 o                         
   9   5   4         15.44          5.12        10.23 o                         
  -7   6   4        155.83        142.89        16.68 o                         
  -6   6   4        330.90        336.79        14.03 o                         
  -5   6   4        433.81        429.28        10.75 o                         
  -4   6   4        446.63        439.39        12.07 o                         
  -3   6   4        344.51        300.01         9.39 o                         
  -2   6   4        112.13        106.55         4.67 o                         
  -1   6   4        320.26        285.76         7.21 o                         
   0   6   4          1.11          3.17         1.01 o                         
   1   6   4       1881.82       1661.59        19.72 o                         
   2   6   4        223.65        215.52         7.68 o                         
   3   6   4        606.11        545.50        12.32 o                         
   4   6   4        825.71        944.83        14.78 o                         
   5   6   4         73.02         81.09         4.59 o                         
   6   6   4         13.68         16.49         3.86 o                         
   7   6   4          2.35          4.96         2.90 o                         
   8   6   4          0.68         27.34        13.27 o                         
  -6   7   4         99.41        101.49        10.07 o                         
  -5   7   4         19.20         30.55         7.25 o                         
  -4   7   4        373.76        373.07        12.33 o                         
  -3   7   4       3116.96       3058.90        34.74 o                         
  -2   7   4        824.93        856.23        14.32 o                         
  -1   7   4        140.32        121.04         5.04 o                         
   0   7   4       1467.09       1662.49        20.91 o                         
   1   7   4          4.44          4.93         1.76 o                         
   2   7   4        238.85        203.37         7.17 o                         
   3   7   4         20.92         18.07         2.79 o                         
   4   7   4         44.29         39.23         3.60 o                         
   5   7   4        117.46        121.70         7.58 o                         
   6   7   4         65.58         74.99         8.98 o                         
   7   7   4         46.86         48.06         7.41 o                         
   8   7   4         69.95         80.64        13.84 o                         
  -6   8   4         43.97         41.86         7.42 o                         
  -5   8   4        461.23        437.73        22.48 o                         
  -4   8   4        280.17        275.13        11.96 o                         
  -3   8   4        245.82        247.96        10.64 o                         
  -2   8   4        365.75        312.90         7.06 o                         
  -1   8   4          0.13         12.30         2.39 o                         
   0   8   4       2371.19       2824.27        28.19 o                         
   1   8   4        179.98        158.12         6.92 o                         
   2   8   4       1277.64       1233.66        21.20 o                         
   3   8   4         13.62          9.34         2.13 o                         
   4   8   4        486.09        561.44        14.48 o                         
   5   8   4        754.58        825.14        22.23 o                         
   6   8   4         64.23         57.94        10.74 o                         
   7   8   4          4.66          0.41         3.12 o                         
   8   8   4        111.44        125.32        17.46 o                         
  -5   9   4          1.39         18.46         8.21 o                         
  -4   9   4         73.15         88.24         8.67 o                         
  -3   9   4        384.35        356.90        16.63 o                         
  -2   9   4         39.06         38.77         3.57 o                         
  -1   9   4        912.47        877.17        31.30 o                         
   0   9   4        304.28        337.44        10.34 o                         
   1   9   4       1040.59       1042.44        19.05 o                         
   2   9   4         58.25         32.60         3.62 o                         
   3   9   4        466.05        407.56        11.74 o                         
   4   9   4          3.57         16.91         5.27 o                         
   5   9   4         43.40         50.46         5.89 o                         
   6   9   4       1139.68       1156.72        42.48 o                         
   7   9   4        142.19        163.10        14.24 o                         
   8   9   4         73.97         94.01        19.37 o                         
  -5  10   4        254.31        299.10        23.54 o                         
  -4  10   4        165.60        154.35        11.76 o                         
  -3  10   4        814.87        795.39        26.20 o                         
  -2  10   4        347.46        327.87        16.27 o                         
  -1  10   4        206.05        187.69         8.28 o                         
   0  10   4         72.37         64.22         4.61 o                         
   1  10   4        599.79        633.98        15.84 o                         
   2  10   4        350.65        318.08        10.54 o                         
   3  10   4       1753.11       1730.79        27.12 o                         
   4  10   4          1.66         15.59         5.79 o                         
   5  10   4        603.60        637.71        32.53 o                         
   6  10   4        132.07        138.30        16.08 o                         
   7  10   4         12.14          7.61         5.82 o                         
   8  10   4        215.42        203.93        40.49 o                         
  -4  11   4        306.28        369.37        32.08 o                         
  -3  11   4        604.59        579.90        23.49 o                         
  -2  11   4         78.51         62.41         7.21 o                         
  -1  11   4        575.12        650.15        18.39 o                         
   0  11   4        256.46        299.27        15.16 o                         
   1  11   4        211.79        232.50        13.23 o                         
   2  11   4       1032.94        926.82        24.11 o                         
   3  11   4         19.38         20.38         4.47 o                         
   4  11   4         17.49         15.78        10.63 o                         
   5  11   4        467.05        506.56        30.11 o                         
   6  11   4         78.20         85.59        13.58 o                         
   7  11   4        832.15        909.85        41.94 o                         
  -3  12   4        583.65        546.40        25.17 o                         
  -2  12   4       1304.19       1319.22        34.11 o                         
  -1  12   4        303.92        308.13        16.01 o                         
   0  12   4          5.14         17.08         5.44 o                         
   1  12   4        822.36        805.50        32.87 o                         
   2  12   4         93.43         68.97        10.02 o                         
   3  12   4       2460.40       2434.26        57.82 o                         
   4  12   4        570.02        528.71        31.52 o                         
   5  12   4        119.05        111.81        22.28 o                         
   6  12   4        210.13        187.97        19.05 o                         
   7  12   4        177.94        142.67        20.67 o                         
  -3  13   4         36.44         22.59         8.27 o                         
  -2  13   4        345.12        331.34        17.64 o                         
  -1  13   4        540.98        535.33        25.50 o                         
   0  13   4       1315.01       1648.79        43.99 o                         
   1  13   4        104.50         93.40        12.52 o                         
   2  13   4        629.59        640.12        30.84 o                         
   3  13   4        651.53        598.26        30.55 o                         
   4  13   4         46.13         84.44        14.54 o                         
   5  13   4        385.58        403.75        29.53 o                         
   6  13   4        294.88        302.98        31.88 o                         
  -1  14   4          3.97          5.91         3.55 o                         
   0  14   4        300.98        343.41        23.97 o                         
   1  14   4        546.93        553.23        29.97 o                         
   2  14   4        783.95        789.50        35.65 o                         
   3  14   4        642.71        566.93        31.03 o                         
   4  14   4        954.62        943.29        46.60 o                         
   5  14   4         75.95         58.83        17.11 o                         
   0  15   4       1312.15       1570.87        98.33 o                         
   1  15   4          4.38          9.94         8.53 o                         
   2  15   4        181.99        184.50        36.04 o                         
   3  15   4          1.42         20.84        14.09 o                         
  -4 -14   5        531.76        548.35        34.18 o                         
  -3 -14   5         18.82         26.54         4.92 o                         
  -2 -14   5       1095.28       1160.81        34.76 o                         
  -1 -14   5          0.03          5.31         4.51 o                         
   0 -14   5        720.23        838.26        31.21 o                         
   1 -14   5         12.17          6.08         9.64 o                         
  -5 -13   5        339.99        371.19        24.17 o                         
  -4 -13   5        288.73        288.26        15.79 o                         
  -3 -13   5        310.89        283.14        16.11 o                         
  -2 -13   5        677.60        651.64        25.04 o                         
  -1 -13   5         24.97         33.78         6.77 o                         
   0 -13   5       1424.47       1799.60        47.08 o                         
   1 -13   5          1.85          6.05         3.40 o                         
   2 -13   5       1037.86       1028.72        47.29 o                         
  -6 -12   5         84.56         67.37        10.95 o                         
  -5 -12   5        304.96        287.96        20.42 o                         
  -4 -12   5        391.94        426.77        16.75 o                         
  -3 -12   5        415.91        376.63        16.04 o                         
  -2 -12   5        469.36        450.10        19.72 o                         
  -1 -12   5        439.10        420.35        18.41 o                         
   0 -12   5       1089.43       1303.68        34.98 o                         
   1 -12   5        333.20        331.82        19.76 o                         
   2 -12   5        160.15        153.68        14.41 o                         
   3 -12   5        120.99         84.82        14.60 o                         
  -7 -11   5         10.67         15.65         5.91 o                         
  -6 -11   5        327.56        299.74        19.90 o                         
  -5 -11   5        345.17        354.48        14.51 o                         
  -4 -11   5        782.83        760.41        21.13 o                         
  -3 -11   5       1476.68       1442.37        29.79 o                         
  -2 -11   5        134.58        135.72         8.79 o                         
  -1 -11   5        487.07        485.54        15.82 o                         
   0 -11   5        605.27        739.94        22.19 o                         
   1 -11   5        284.67        288.58        13.95 o                         
   2 -11   5        257.46        267.13        17.19 o                         
   3 -11   5       1134.66       1044.34        35.29 o                         
   4 -11   5         26.82         69.35        14.54 o                         
  -7 -10   5          4.07         12.43         5.68 o                         
  -6 -10   5        101.20         96.59        10.92 o                         
  -5 -10   5         70.36         69.07         6.35 o                         
  -4 -10   5        834.27        858.10        21.33 o                         
  -3 -10   5        130.92        116.45         7.26 o                         
  -2 -10   5       1354.10       1187.75        31.98 o                         
  -1 -10   5       1291.63       1166.69        23.96 o                         
   0 -10   5         39.69         33.50         4.11 o                         
   1 -10   5        312.94        290.06        13.32 o                         
   2 -10   5         10.51          9.69         2.61 o                         
   3 -10   5        250.67        229.31        15.95 o                         
   4 -10   5          7.40         29.28         8.93 o                         
   5 -10   5        352.43        316.35        44.94 o                         
  -8  -9   5         28.76         30.92        14.68 o                         
  -7  -9   5        340.17        333.42        19.86 o                         
  -6  -9   5         25.11         22.87         5.01 o                         
  -5  -9   5        516.33        522.41        20.37 o                         
  -4  -9   5        104.65         80.08         7.28 o                         
  -3  -9   5        182.06        144.86         6.94 o                         
  -2  -9   5        982.35        921.63        16.50 o                         
  -1  -9   5        791.27        662.36        14.33 o                         
   0  -9   5       1359.45       1615.39        23.82 o                         
   1  -9   5        337.45        327.47        11.01 o                         
   2  -9   5        246.74        205.89         9.93 o                         
   3  -9   5        100.26         84.72         6.68 o                         
   4  -9   5         37.33         57.59         8.21 o                         
   5  -9   5         10.12         21.38         6.63 o                         
  -8  -8   5        200.85        215.95        35.67 o                         
  -7  -8   5          9.30         14.68         4.06 o                         
  -6  -8   5       1063.03       1166.00        31.87 o                         
  -5  -8   5          0.09         24.63         7.33 o                         
  -4  -8   5        143.46        129.37         6.58 o                         
  -3  -8   5       1014.21        922.57        15.37 o                         
  -2  -8   5         12.24          7.28         1.42 o                         
  -1  -8   5         62.84         70.25         4.61 o                         
   0  -8   5         34.88         21.92         2.69 o                         
   1  -8   5       1483.04       1383.78        24.22 o                         
   2  -8   5       2129.55       2007.78        25.00 o                         
   3  -8   5         31.99         35.67         4.23 o                         
   4  -8   5        297.95        285.30        22.55 o                         
   5  -8   5          4.78         12.48         4.53 o                         
   6  -8   5         52.11         27.98        14.78 o                         
  -8  -7   5         51.39         64.07        13.17 o                         
  -7  -7   5         65.68         75.00         6.87 o                         
  -6  -7   5        169.88        172.35         9.76 o                         
  -5  -7   5         20.98         37.34         4.02 o                         
  -4  -7   5       1209.85       1237.10        20.84 o                         
  -3  -7   5        593.60        564.89        11.96 o                         
  -2  -7   5         44.72         41.06         3.15 o                         
  -1  -7   5        290.37        321.58         9.21 o                         
   0  -7   5         42.29         59.17         3.94 o                         
   1  -7   5          9.60         12.53         1.89 o                         
   2  -7   5        160.70        140.22         5.92 o                         
   3  -7   5        289.31        272.79         9.05 o                         
   4  -7   5       1053.76       1075.11        23.65 o                         
   5  -7   5        247.07        256.28        14.65 o                         
   6  -7   5        194.34        184.61        20.38 o                         
  -8  -6   5         65.69         67.79        11.83 o                         
  -7  -6   5       1138.53       1232.28        24.41 o                         
  -6  -6   5         20.72         20.20         4.12 o                         
  -5  -6   5       1307.69       1423.92        23.00 o                         
  -4  -6   5        487.68        541.65        13.60 o                         
  -3  -6   5       2900.24       2892.55        25.04 o                         
  -2  -6   5        277.76        234.32         6.84 o                         
  -1  -6   5       2351.85       2317.41        23.05 o                         
   0  -6   5         32.89         22.84         2.39 o                         
   1  -6   5        474.91        428.83        10.36 o                         
   2  -6   5        140.24        161.04         6.02 o                         
   3  -6   5         48.04         47.80         3.91 o                         
   4  -6   5          6.34         14.90         3.96 o                         
   5  -6   5        269.72        256.44        11.28 o                         
   6  -6   5         50.76         64.27        11.47 o                         
   7  -6   5        182.52        175.23        34.71 o                         
  -8  -5   5         88.80         99.51        10.33 o                         
  -7  -5   5        672.78        644.07        15.74 o                         
  -6  -5   5        120.37        113.99         4.80 o                         
  -5  -5   5       1489.33       1542.77        17.45 o                         
  -4  -5   5        232.05        257.97         7.94 o                         
  -3  -5   5       3882.37       3834.06        28.64 o                         
  -2  -5   5       1054.74        969.66        13.36 o                         
  -1  -5   5        378.50        365.99         8.72 o                         
   0  -5   5        249.67        305.12         8.04 o                         
   1  -5   5       2159.71       2126.56        22.91 o                         
   2  -5   5        326.64        292.41         8.46 o                         
   3  -5   5       1273.92       1232.56        18.80 o                         
   4  -5   5          8.37         13.18         2.70 o                         
   5  -5   5        466.21        497.84        15.41 o                         
   6  -5   5          0.72         14.50        11.23 o                         
   7  -5   5        114.82        131.26        17.04 o                         
  -8  -4   5        124.72        110.81        10.52 o                         
  -7  -4   5        699.31        736.94        14.10 o                         
  -6  -4   5        844.98        872.92        14.08 o                         
  -5  -4   5       1764.53       1856.27        20.51 o                         
  -4  -4   5        108.14        253.29        15.44 o                         
  -3  -4   5       7988.68       8315.61        73.01 o                         
  -2  -4   5        245.00        228.18         5.81 o                         
  -1  -4   5       4389.70       4599.37        55.16 o                         
   0  -4   5          1.03          2.80         0.81 o                         
   1  -4   5       2692.37       2549.70        24.75 o                         
   2  -4   5        624.32        581.87        11.79 o                         
   3  -4   5       6298.73       6204.90        60.89 o                         
   4  -4   5        129.47        187.02        10.90 o                         
   5  -4   5       1175.79       1171.17        21.01 o                         
   6  -4   5         10.46         10.00         3.09 o                         
   7  -4   5       1068.56       1115.19        48.08 o                         
  -8  -3   5        143.57        143.62        16.96 o                         
  -7  -3   5        208.65        199.42         7.86 o                         
  -6  -3   5        646.30        632.60        12.63 o                         
  -5  -3   5          3.51          4.51         0.89 o                         
  -4  -3   5        155.94        138.56         4.77 o                         
  -3  -3   5        821.07        839.43        10.40 o                         
  -2  -3   5        305.42        246.80         5.49 o                         
  -1  -3   5       7464.38       8058.64        47.26 o                         
   0  -3   5        694.37        785.35        11.03 o                         
   1  -3   5       2330.44       2366.70        25.12 o                         
   2  -3   5        976.09        970.55        14.51 o                         
   3  -3   5       6216.07       6081.20        40.69 o                         
   4  -3   5        901.53        838.89        14.26 o                         
   5  -3   5        724.66        738.94        14.10 o                         
   6  -3   5        779.12        770.20        23.36 o                         
   7  -3   5        266.75        269.76        18.00 o                         
   8  -3   5         29.96         34.78        16.39 o                         
  -8  -2   5         83.97        104.17        26.21 o                         
  -7  -2   5          4.51          7.92         1.99 o                         
  -6  -2   5       1081.51       1143.64        17.24 o                         
  -5  -2   5         19.37         16.84         1.95 o                         
  -4  -2   5        395.50        370.63         7.36 o                         
  -3  -2   5          1.79          1.95         0.69 o                         
  -2  -2   5        410.30        371.23         8.54 o                         
  -1  -2   5        381.57        264.97         5.37 o                         
   0  -2   5       2184.93       2513.90        23.31 o                         
   1  -2   5       5665.83       5279.49        51.80 o                         
   2  -2   5       3662.12       3305.29        31.74 o                         
   3  -2   5       4426.96       4443.17        31.60 o                         
   4  -2   5        917.53        887.99        13.78 o                         
   5  -2   5       2189.11       2082.68        55.81 o                         
   6  -2   5        613.12        589.94        20.29 o                         
   7  -2   5        702.17        744.69        25.46 o                         
   8  -2   5        253.78        251.86        27.28 o                         
  -8  -1   5        111.53         90.59        14.31 o                         
  -7  -1   5        101.28         93.70         5.73 o                         
  -6  -1   5         74.56         78.22         4.91 o                         
  -5  -1   5          6.06          4.53         1.58 o                         
  -4  -1   5         19.51         19.39         2.31 o                         
  -3  -1   5       1368.97       1369.04        13.19 o                         
  -2  -1   5        486.66        401.09         8.61 o                         
  -1  -1   5       1041.85       1088.53        12.50 o                         
   0  -1   5       4664.66       5926.05        59.08 o                         
   1  -1   5        982.11       1113.50        13.68 o                         
   2  -1   5        338.89        257.28         6.73 o                         
   3  -1   5         16.14         18.25         1.97 o                         
   4  -1   5       3063.91       2929.20        36.65 o                         
   5  -1   5         25.17         48.57         5.88 o                         
   6  -1   5        577.52        602.39        18.76 o                         
   7  -1   5        184.41        168.96        11.55 o                         
   8  -1   5        133.39        135.20        13.72 o                         
  -8   0   5        678.58        627.72        37.92 o                         
  -7   0   5         11.63         11.14         2.15 o                         
  -6   0   5       1305.70       1364.39        20.39 o                         
  -5   0   5        358.61        366.86         9.29 o                         
  -4   0   5        596.87        558.98        10.75 o                         
  -3   0   5          2.32          3.85         0.72 o                         
  -2   0   5        336.19        409.41         5.78 o                         
  -1   0   5       1527.67       1476.42        15.09 o                         
   0   0   5       7166.80       8423.72        51.52 o                         
   1   0   5        203.70        191.88         4.69 o                         
   2   0   5         32.60         18.17         1.60 o                         
   3   0   5        423.02        388.48         8.57 o                         
   4   0   5        210.66        187.00         5.85 o                         
   5   0   5         76.23         69.81         7.93 o                         
   6   0   5        942.41       1014.77        26.03 o                         
   7   0   5         36.92         26.10         5.24 o                         
   8   0   5        275.20        289.97        17.74 o                         
  -8   1   5         57.78         49.82        11.48 o                         
  -7   1   5        304.36        272.52        12.27 o                         
  -6   1   5        453.28        469.52        11.80 o                         
  -5   1   5         98.18        111.82         4.81 o                         
  -4   1   5       1835.39       1749.15        32.14 o                         
  -3   1   5       1976.20       1918.65        17.13 o                         
  -2   1   5         46.33         37.21         2.30 o                         
  -1   1   5       2971.78       2802.71        37.32 o                         
   0   1   5       1560.48       1951.06        22.23 o                         
   1   1   5         42.15         50.41         2.85 o                         
   2   1   5        328.82        352.32         7.59 o                         
   3   1   5        451.65        418.75         8.49 o                         
   4   1   5         59.47         79.37         3.70 o                         
   5   1   5        170.27        183.68         9.80 o                         
   6   1   5        169.94        211.76        11.58 o                         
   7   1   5          3.24          5.20         3.26 o                         
   8   1   5         25.41         33.51         7.37 o                         
  -8   2   5          2.41         12.22         7.06 o                         
  -7   2   5        359.33        354.46        16.09 o                         
  -6   2   5        172.53        159.29         6.22 o                         
  -5   2   5       1586.22       1672.25        20.94 o                         
  -4   2   5         13.66         91.24         6.08 o                         
  -3   2   5       2983.98       2964.26        22.27 o                         
  -2   2   5       2431.94       2317.63        19.39 o                         
  -1   2   5         99.76         93.10         3.80 o                         
   0   2   5        158.16        176.18         4.32 o                         
   1   2   5       1022.82        829.24        12.51 o                         
   2   2   5       1348.71       1349.80        25.49 o                         
   3   2   5         14.67         15.59         1.77 o                         
   4   2   5        412.87        415.09         9.23 o                         
   5   2   5          3.52          4.89         1.51 o                         
   6   2   5        250.41        265.57        11.37 o                         
   7   2   5          5.44         12.19         5.85 o                         
   8   2   5          7.26         12.90         5.10 o                         
  -8   3   5        153.56        148.74        19.97 o                         
  -7   3   5         31.70         27.42         5.77 o                         
  -6   3   5        230.01        242.31         9.10 o                         
  -5   3   5         22.24         41.17         9.49 o                         
  -4   3   5        836.52        966.31        21.33 o                         
  -3   3   5       5349.22       5313.56        34.01 o                         
  -2   3   5       1719.96       1619.48        17.83 o                         
  -1   3   5       1198.65       1291.31        17.02 o                         
   0   3   5        366.98        343.25         6.58 o                         
   1   3   5       1187.81       1209.57        14.82 o                         
   2   3   5          5.07         11.36         1.48 o                         
   3   3   5       1294.23       1316.13        18.47 o                         
   4   3   5        441.42        456.19        11.90 o                         
   5   3   5        155.38        146.08         4.86 o                         
   6   3   5        131.16        113.65         7.82 o                         
   7   3   5         28.75         36.13         6.66 o                         
   8   3   5         84.00         82.54        17.30 o                         
  -7   4   5        135.66        134.45        18.53 o                         
  -6   4   5        305.32        312.65        10.81 o                         
  -5   4   5        150.83        157.25         7.04 o                         
  -4   4   5        925.99        945.65        14.95 o                         
  -3   4   5        584.70        550.56        10.77 o                         
  -2   4   5       1577.64       1564.70        16.59 o                         
  -1   4   5         69.18         57.08         2.75 o                         
   0   4   5       3857.41       4791.40        27.46 o                         
   1   4   5        208.72        246.94         7.75 o                         
   2   4   5        517.27        471.42        12.21 o                         
   3   4   5       2682.30       2648.38        25.79 o                         
   4   4   5         16.31         77.81        18.85 o                         
   5   4   5        114.60        128.16         5.87 o                         
   6   4   5         87.74         79.25         4.69 o                         
   7   4   5        214.38        204.85        12.16 o                         
   8   4   5         81.32         91.52        18.14 o                         
  -7   5   5        143.16        145.07        15.99 o                         
  -6   5   5        223.64        228.24        11.05 o                         
  -5   5   5          5.48         14.60         3.35 o                         
  -4   5   5        109.44        117.68         6.06 o                         
  -3   5   5        241.53        236.57         6.58 o                         
  -2   5   5       1093.32        988.33        13.73 o                         
  -1   5   5       2580.58       2625.69        36.03 o                         
   0   5   5       2993.69       3547.56        39.41 o                         
   1   5   5       3480.77       3292.11        45.21 o                         
   2   5   5       5224.14       5156.88        46.39 o                         
   3   5   5        377.91        386.38        12.16 o                         
   4   5   5       2047.32       2039.95        22.67 o                         
   5   5   5        205.31        191.45         6.99 o                         
   6   5   5       2148.78       2216.30        32.71 o                         
   7   5   5         95.04        115.67        41.56 o                         
   8   5   5        129.14        143.83        27.70 o                         
  -7   6   5        259.45        280.36        28.89 o                         
  -6   6   5        129.69        133.14         9.65 o                         
  -5   6   5        596.97        629.50        20.02 o                         
  -4   6   5          8.19          6.55         1.72 o                         
  -3   6   5        433.75        384.81         8.82 o                         
  -2   6   5         67.80         67.06         3.86 o                         
  -1   6   5         25.65         24.22         2.37 o                         
   0   6   5        228.67        208.73         6.83 o                         
   1   6   5       1375.99       1451.98        21.49 o                         
   2   6   5       1255.16       1110.12        18.14 o                         
   3   6   5       2195.63       2123.41        36.48 o                         
   4   6   5       2003.01       1966.72        24.51 o                         
   5   6   5       1260.93       1296.60        29.70 o                         
   6   6   5       1989.63       2031.88        30.15 o                         
   7   6   5          0.22          5.27         2.85 o                         
   8   6   5        818.50        952.66        56.26 o                         
  -6   7   5        136.84        118.62        10.95 o                         
  -5   7   5        396.70        375.71        22.94 o                         
  -4   7   5        176.09        166.46         9.04 o                         
  -3   7   5       1437.90       1376.32        22.86 o                         
  -2   7   5         61.78         57.96         3.80 o                         
  -1   7   5       1593.03       1531.22        28.59 o                         
   0   7   5       2213.95       2689.61        26.31 o                         
   1   7   5        597.26        519.18        13.80 o                         
   2   7   5         26.50         25.48         2.49 o                         
   3   7   5        964.71        891.83        17.25 o                         
   4   7   5        877.50        866.13        17.29 o                         
   5   7   5       1811.90       1890.40        28.44 o                         
   6   7   5        842.15        825.21        28.88 o                         
   7   7   5       1740.59       1837.31        60.65 o                         
   8   7   5        202.59        222.18        27.53 o                         
  -6   8   5         38.63         37.46         7.39 o                         
  -5   8   5         79.83         78.84         8.80 o                         
  -4   8   5         11.52         13.60         2.30 o                         
  -3   8   5        277.32        242.09        10.81 o                         
  -2   8   5        802.37        761.61        15.13 o                         
  -1   8   5       1081.67       1083.54        16.47 o                         
   0   8   5        444.57        555.12        12.75 o                         
   1   8   5       2093.13       2017.66        26.57 o                         
   2   8   5        210.83        225.50         8.20 o                         
   3   8   5       4892.16       4598.02        50.36 o                         
   4   8   5         67.07         76.14         5.45 o                         
   5   8   5        579.89        618.85        18.55 o                         
   6   8   5        127.59        131.02        13.95 o                         
   7   8   5        551.28        589.19        26.15 o                         
   8   8   5        111.94        104.13        16.25 o                         
  -5   9   5        206.17        223.21        17.14 o                         
  -4   9   5        182.52        170.43        11.21 o                         
  -3   9   5        208.06        182.09        10.00 o                         
  -2   9   5        295.32        257.76         8.65 o                         
  -1   9   5        256.55        229.55        10.84 o                         
   0   9   5         80.02         96.15         5.45 o                         
   1   9   5        254.73        250.05         9.61 o                         
   2   9   5        603.08        528.73        13.93 o                         
   3   9   5       2075.04       1855.45        49.49 o                         
   4   9   5         11.10         18.01         3.24 o                         
   5   9   5       1882.13       1989.04        37.69 o                         
   6   9   5         18.41         23.49         7.07 o                         
   7   9   5        574.18        581.92        27.49 o                         
   8   9   5          0.94          0.35         5.90 o                         
  -5  10   5        376.59        377.48        26.35 o                         
  -4  10   5        608.67        611.00        28.15 o                         
  -3  10   5       1319.91       1310.01        32.87 o                         
  -2  10   5         16.01         11.93         3.51 o                         
  -1  10   5         99.93         99.85         7.06 o                         
   0  10   5        293.15        373.99        12.08 o                         
   1  10   5        133.17        123.88         6.97 o                         
   2  10   5          2.38          3.63         1.78 o                         
   3  10   5         32.44         30.23         4.12 o                         
   4  10   5        572.67        564.46        20.68 o                         
   5  10   5         33.60         44.35        10.97 o                         
   6  10   5          6.95          6.20         3.55 o                         
   7  10   5        271.93        283.32        19.83 o                         
  -4  11   5        332.38        309.62        24.22 o                         
  -3  11   5        535.72        536.09        20.71 o                         
  -2  11   5        740.60        762.41        24.29 o                         
  -1  11   5        356.30        380.56        15.52 o                         
   0  11   5       1593.24       1893.58        39.22 o                         
   1  11   5        109.86         95.39         8.67 o                         
   2  11   5         61.50         61.18         7.49 o                         
   3  11   5          4.44         12.15         4.60 o                         
   4  11   5         96.73         94.58        13.21 o                         
   5  11   5         47.64         55.48        12.47 o                         
   6  11   5          3.87         14.19         5.91 o                         
   7  11   5         21.37         18.62         8.20 o                         
  -3  12   5         36.04         45.82         7.84 o                         
  -2  12   5        122.68        125.48        10.71 o                         
  -1  12   5         28.26         23.74         6.80 o                         
   0  12   5        464.23        546.06        22.10 o                         
   1  12   5          7.70         21.11         7.36 o                         
   2  12   5        419.89        403.85        23.48 o                         
   3  12   5        105.45        120.38        13.48 o                         
   4  12   5         31.26         24.04         9.66 o                         
   5  12   5          4.00         18.49         9.14 o                         
   6  12   5         15.04         23.76         8.77 o                         
   7  12   5          0.13          9.34         9.86 o                         
  -2  13   5        291.75        295.56        18.42 o                         
  -1  13   5         83.55         64.97        10.34 o                         
   0  13   5        110.92        104.56        10.45 o                         
   1  13   5        163.05        131.49        14.22 o                         
   2  13   5         13.85         20.04         5.98 o                         
   3  13   5         58.72         56.14        10.59 o                         
   4  13   5          2.67         37.73        14.51 o                         
   5  13   5         54.08         56.03        12.42 o                         
   6  13   5        282.73        296.33        41.01 o                         
  -1  14   5          6.57         10.34         6.39 o                         
   0  14   5         50.72         50.42         9.47 o                         
   1  14   5        130.27        122.23        14.10 o                         
   2  14   5         16.43         24.00         7.86 o                         
   3  14   5         12.31         21.96         7.25 o                         
   4  14   5         12.68         38.77        11.96 o                         
   5  14   5        238.03        222.47        38.64 o                         
   1  15   5        367.76        330.44        45.38 o                         
   2  15   5         52.48         26.99        16.02 o                         
   3  15   5         62.17         49.69        20.62 o                         
  -4 -14   6         41.32         48.26        15.32 o                         
  -3 -14   6        315.00        253.87        21.62 o                         
  -2 -14   6         21.91          9.17         6.07 o                         
  -1 -14   6        222.97        161.90        24.11 o                         
   0 -14   6        269.37        391.83        30.21 o                         
  -5 -13   6        120.70        149.61        16.64 o                         
  -4 -13   6        133.19        129.03        13.60 o                         
  -3 -13   6         22.34         12.73         2.84 o                         
  -2 -13   6         21.73         27.40         6.36 o                         
  -1 -13   6         24.99         28.34         5.92 o                         
   0 -13   6        173.23        222.25        15.54 o                         
   1 -13   6        183.88        198.90        16.41 o                         
   2 -13   6        166.28        141.74        35.45 o                         
  -6 -12   6         79.97         71.29        11.13 o                         
  -5 -12   6         54.22         50.84         9.30 o                         
  -4 -12   6         25.06         69.23        11.67 o                         
  -3 -12   6        153.11        137.35         9.90 o                         
  -2 -12   6        155.68        136.16         9.32 o                         
  -1 -12   6         12.07         17.93         3.98 o                         
   0 -12   6        406.95        437.86        18.44 o                         
   1 -12   6         33.52         34.68         6.59 o                         
   2 -12   6        180.97        154.63        14.16 o                         
   3 -12   6         66.56         34.57        11.00 o                         
  -7 -11   6         58.20         37.77        10.24 o                         
  -6 -11   6        189.99        204.69        16.60 o                         
  -5 -11   6        141.32        148.53        14.07 o                         
  -4 -11   6        135.85        184.50        11.54 o                         
  -3 -11   6        715.07        697.09        19.67 o                         
  -2 -11   6        279.22        277.96        12.60 o                         
  -1 -11   6        157.47        144.93         9.38 o                         
   0 -11   6        322.57        374.20        16.20 o                         
   1 -11   6          1.06          5.92         2.45 o                         
   2 -11   6        367.69        355.15        15.56 o                         
   3 -11   6         90.53         63.76         9.52 o                         
   4 -11   6        310.00        321.51        29.94 o                         
  -7 -10   6          4.87          6.21         5.86 o                         
  -6 -10   6        173.32        164.33        14.35 o                         
  -5 -10   6         79.99         70.00         6.56 o                         
  -4 -10   6         19.75         21.00         3.76 o                         
  -3 -10   6        243.77        219.72        11.03 o                         
  -2 -10   6        167.77        166.06         8.75 o                         
  -1 -10   6        510.17        486.36        14.13 o                         
   0 -10   6       1651.41       1966.01        30.97 o                         
   1 -10   6       1211.24       1160.58        27.36 o                         
   2 -10   6        772.73        717.53        21.41 o                         
   3 -10   6         33.87         37.68         7.18 o                         
   4 -10   6        308.41        310.21        19.48 o                         
  -7  -9   6        506.99        525.39        24.44 o                         
  -6  -9   6        218.63        222.04        18.70 o                         
  -5  -9   6         24.65         44.78         5.57 o                         
  -4  -9   6        132.82        132.53         7.86 o                         
  -3  -9   6          3.42          8.11         2.26 o                         
  -2  -9   6         34.50         34.01         3.30 o                         
  -1  -9   6         10.17          8.70         2.09 o                         
   0  -9   6        340.56        401.11        12.16 o                         
   1  -9   6        143.82        142.83         7.71 o                         
   2  -9   6       1297.88       1314.34        26.02 o                         
   3  -9   6       1679.23       1659.84        29.04 o                         
   4  -9   6        956.10        990.83        29.46 o                         
   5  -9   6        559.40        544.23        38.57 o                         
  -8  -8   6         30.04         55.69        22.10 o                         
  -7  -8   6        903.04        942.87        36.35 o                         
  -6  -8   6        120.46        105.31         9.61 o                         
  -5  -8   6       1890.04       1907.39        32.78 o                         
  -4  -8   6         45.50         98.57        13.30 o                         
  -3  -8   6        685.22        665.37        14.07 o                         
  -2  -8   6        248.10        239.80         8.45 o                         
  -1  -8   6        115.52        129.10         6.53 o                         
   0  -8   6       1762.96       1995.93        25.32 o                         
   1  -8   6         27.42         25.32         3.05 o                         
   2  -8   6          5.65          6.91         2.10 o                         
   3  -8   6        166.30        147.52         8.50 o                         
   4  -8   6        727.65        680.91        18.93 o                         
   5  -8   6        221.65        244.93        16.08 o                         
   6  -8   6        630.88        644.50        62.81 o                         
  -8  -7   6         53.93         76.83        20.02 o                         
  -7  -7   6        144.48        148.81        12.05 o                         
  -6  -7   6        108.92        106.94         9.15 o                         
  -5  -7   6        924.88        940.97        17.21 o                         
  -4  -7   6         73.30         64.85         4.51 o                         
  -3  -7   6       5958.66       5947.13        85.27 o                         
  -2  -7   6       2088.48       2067.19        22.27 o                         
  -1  -7   6       3217.06       3197.41        31.57 o                         
   0  -7   6          2.12          2.13         1.14 o                         
   1  -7   6        614.41        572.47        13.11 o                         
   2  -7   6        194.50        169.40         6.45 o                         
   3  -7   6        654.78        594.27        15.50 o                         
   4  -7   6         34.74         44.99         5.38 o                         
   5  -7   6         45.77         33.74         7.14 o                         
   6  -7   6        120.05         98.99        16.07 o                         
  -8  -6   6        100.52        113.68        22.84 o                         
  -7  -6   6        610.43        638.25        18.69 o                         
  -6  -6   6        391.74        393.51         9.18 o                         
  -5  -6   6        509.58        501.25        11.30 o                         
  -4  -6   6        108.83        105.05         5.48 o                         
  -3  -6   6       1694.48       1723.45        19.40 o                         
  -2  -6   6         86.66         85.19         4.30 o                         
  -1  -6   6       5573.61       5579.31        71.18 o                         
   0  -6   6       4655.42       5864.45        54.18 o                         
   1  -6   6       4533.93       4393.89        51.48 o                         
   2  -6   6       1005.07        940.72        16.58 o                         
   3  -6   6       1588.18       1459.33        22.50 o                         
   4  -6   6         17.77         29.32         4.34 o                         
   5  -6   6        119.61        108.32         7.86 o                         
   6  -6   6        312.54        288.51        25.37 o                         
  -8  -5   6        297.45        287.39        26.91 o                         
  -7  -5   6          5.60          6.32         1.77 o                         
  -6  -5   6        369.57        359.30         8.53 o                         
  -5  -5   6        671.07        696.26        11.82 o                         
  -4  -5   6       1565.54       1513.49        21.43 o                         
  -3  -5   6       2295.69       2195.60        24.88 o                         
  -2  -5   6        879.27        759.27        12.49 o                         
  -1  -5   6         20.29         15.03         1.85 o                         
   0  -5   6       2184.21       2503.86        25.70 o                         
   1  -5   6       1349.27       1366.49        18.61 o                         
   2  -5   6       1938.75       1733.84        22.43 o                         
   3  -5   6       1543.05       1518.70        26.46 o                         
   4  -5   6       1937.00       1922.21        25.24 o                         
   5  -5   6        644.30        647.69        18.20 o                         
   6  -5   6        160.16        145.68        12.90 o                         
   7  -5   6         28.57         13.55        14.50 o                         
  -8  -4   6         85.35         76.28        15.94 o                         
  -7  -4   6         65.82         72.54         4.55 o                         
  -6  -4   6       1109.37       1208.44        16.03 o                         
  -5  -4   6        267.66        274.27         6.48 o                         
  -4  -4   6       1065.94       1063.77        13.96 o                         
  -3  -4   6        329.11        289.63         6.81 o                         
  -2  -4   6       2101.97       2252.30        26.34 o                         
  -1  -4   6         69.69         55.07         3.47 o                         
   0  -4   6       3329.15       4021.10        36.01 o                         
   1  -4   6         82.05         75.11         4.26 o                         
   2  -4   6         10.12         10.89         2.05 o                         
   3  -4   6        292.40        298.66         9.97 o                         
   4  -4   6         86.56         74.92         4.90 o                         
   5  -4   6        339.99        345.08        13.16 o                         
   6  -4   6        443.96        402.24        21.06 o                         
   7  -4   6        360.91        368.00        28.17 o                         
  -8  -3   6          1.42         -0.89         4.52 o                         
  -7  -3   6         26.02         18.36         2.90 o                         
  -6  -3   6        177.44        178.22         6.11 o                         
  -5  -3   6         25.70         17.21         2.12 o                         
  -4  -3   6        377.10        361.93         7.34 o                         
  -3  -3   6       2504.50       2579.50        21.88 o                         
  -2  -3   6        661.81        668.29        11.39 o                         
  -1  -3   6       2256.21       2409.18        23.56 o                         
   0  -3   6       4832.34       6479.47        71.50 o                         
   1  -3   6       1830.46       1851.96        20.93 o                         
   2  -3   6       1237.30       1175.15        14.93 o                         
   3  -3   6         45.82         44.07         3.71 o                         
   4  -3   6        365.17        327.43         9.43 o                         
   5  -3   6         81.72         85.84         6.04 o                         
   6  -3   6        493.47        516.41        23.81 o                         
   7  -3   6          1.23          4.21         8.55 o                         
  -8  -2   6         75.64         69.26        19.73 o                         
  -7  -2   6        100.56         95.17         5.94 o                         
  -6  -2   6        243.92        259.96         8.00 o                         
  -5  -2   6         15.30         10.98         1.76 o                         
  -4  -2   6        196.06        212.29         6.08 o                         
  -3  -2   6        137.31        123.30         5.48 o                         
  -2  -2   6        189.90        257.17         8.12 o                         
  -1  -2   6         24.81         31.59         1.96 o                         
   0  -2   6          5.00         17.64         2.24 o                         
   1  -2   6       1067.84       1042.37        17.67 o                         
   2  -2   6        971.02        900.51        12.83 o                         
   3  -2   6        934.57        947.04        14.38 o                         
   4  -2   6         34.83         73.61         7.04 o                         
   5  -2   6         12.73         33.67         3.59 o                         
   6  -2   6        637.26        605.09        22.77 o                         
   7  -2   6          6.11         10.74         4.47 o                         
   8  -2   6         24.73         25.58        14.09 o                         
  -8  -1   6        144.56        126.84        32.41 o                         
  -7  -1   6         71.35         61.85         4.75 o                         
  -6  -1   6          5.26         10.84         2.00 o                         
  -5  -1   6        169.48        172.44         6.04 o                         
  -4  -1   6        275.38        263.92         6.69 o                         
  -3  -1   6       1023.66        920.08        20.92 o                         
  -2  -1   6         40.55         26.24         2.39 o                         
  -1  -1   6         14.72          4.98         0.80 o                         
   0  -1   6        664.15        792.92        10.79 o                         
   1  -1   6         40.92         26.32         2.08 o                         
   2  -1   6        302.82        332.85         8.22 o                         
   3  -1   6       2070.51       2043.61        21.09 o                         
   4  -1   6        179.41        195.41         8.22 o                         
   5  -1   6       2895.07       2906.24        23.31 o                         
   6  -1   6          5.45         14.89         3.32 o                         
   7  -1   6        763.16        754.38        25.08 o                         
   8  -1   6          0.24          6.45         4.74 o                         
  -8   0   6        336.23        298.58        25.66 o                         
  -7   0   6          7.42          4.44         1.83 o                         
  -6   0   6        675.62        665.32        13.32 o                         
  -5   0   6          3.64          6.20         1.96 o                         
  -4   0   6        150.31        420.25        34.38 o                         
  -3   0   6        102.62         98.66         3.79 o                         
  -2   0   6        484.57        470.05         7.00 o                         
  -1   0   6        676.45        769.98         8.49 o                         
   0   0   6       1706.66       2315.49        26.70 o                         
   1   0   6         28.12         57.51         2.81 o                         
   2   0   6       1023.12        912.55        12.17 o                         
   3   0   6        447.80        394.82         9.35 o                         
   4   0   6        357.06        357.43         9.09 o                         
   5   0   6         67.34         55.02         3.33 o                         
   6   0   6         56.71         60.75         6.52 o                         
   7   0   6        706.85        746.85        24.27 o                         
   8   0   6         87.94         95.56        10.53 o                         
  -8   1   6        588.11        580.20        35.97 o                         
  -7   1   6         57.67         49.95         5.48 o                         
  -6   1   6       2862.29       2960.82        35.33 o                         
  -5   1   6         44.52         45.64         4.30 o                         
  -4   1   6       1031.10       1107.66        19.94 o                         
  -3   1   6         40.58         38.39         2.50 o                         
  -2   1   6       1740.88       1551.47        17.60 o                         
  -1   1   6        757.28        652.81        11.02 o                         
   0   1   6       1634.05       1813.52        22.92 o                         
   1   1   6         36.40         40.98         2.65 o                         
   2   1   6         66.12         52.43         3.11 o                         
   3   1   6       6312.44       6011.12        49.13 o                         
   4   1   6        741.70        698.12        12.94 o                         
   5   1   6        425.56        401.61        12.48 o                         
   6   1   6       1324.56       1320.52        32.21 o                         
   7   1   6         15.63         16.66         4.48 o                         
   8   1   6        192.85        197.79        14.88 o                         
  -8   2   6         67.63         56.49        12.52 o                         
  -7   2   6        140.39        120.65        10.48 o                         
  -6   2   6       1147.70       1165.04        21.61 o                         
  -5   2   6         53.48         74.11         4.83 o                         
  -4   2   6       3186.53       3123.82        25.85 o                         
  -3   2   6        456.22        438.24         8.80 o                         
  -2   2   6       2733.54       2836.97        19.67 o                         
  -1   2   6        270.04        285.33         6.77 o                         
   0   2   6       6100.38       7208.56        66.41 o                         
   1   2   6        105.15        145.13         5.32 o                         
   2   2   6       3002.17       2642.73        25.68 o                         
   3   2   6        723.16        651.79        12.91 o                         
   4   2   6        230.98        202.65         7.26 o                         
   5   2   6         17.89         16.05         2.10 o                         
   6   2   6        178.71        150.86        12.24 o                         
   7   2   6         10.90         23.35         6.83 o                         
   8   2   6        315.13        352.03        21.60 o                         
  -7   3   6        425.29        406.71        22.56 o                         
  -6   3   6        377.85        392.00        11.99 o                         
  -5   3   6        383.24        405.16        10.93 o                         
  -4   3   6        867.13        874.29        15.73 o                         
  -3   3   6        143.13        138.73         5.50 o                         
  -2   3   6       7385.87       7301.96        54.97 o                         
  -1   3   6       1579.54       1491.26        17.26 o                         
   0   3   6      19499.87      25145.28       216.62 o                         
   1   3   6          0.92          2.57         0.86 o                         
   2   3   6       7082.28       7089.77        63.29 o                         
   3   3   6          2.10          7.25         1.31 o                         
   4   3   6       5106.35       5104.47        58.74 o                         
   5   3   6        156.58        161.94         5.80 o                         
   6   3   6        807.31        865.53        22.41 o                         
   7   3   6         89.49         70.43         7.25 o                         
   8   3   6         68.64         52.45        14.65 o                         
  -7   4   6        251.18        232.40        19.42 o                         
  -6   4   6        260.07        256.66        10.26 o                         
  -5   4   6       1211.64       1274.09        20.78 o                         
  -4   4   6        313.11        288.01         8.20 o                         
  -3   4   6       1155.24       1055.67        16.79 o                         
  -2   4   6         13.79         14.47         1.93 o                         
  -1   4   6       1049.65       1062.15        16.10 o                         
   0   4   6       6522.72       7896.03        62.67 o                         
   1   4   6       4428.88       4361.01        60.45 o                         
   2   4   6       1243.94       1231.27        22.76 o                         
   3   4   6       2613.83       2519.73        36.89 o                         
   4   4   6       1576.92       1601.82        23.03 o                         
   5   4   6        232.31        222.05         7.30 o                         
   6   4   6       1120.41       1154.27        26.45 o                         
   7   4   6         29.85         31.73         5.23 o                         
   8   4   6        305.18        296.77        31.51 o                         
  -7   5   6        247.76        258.49        21.32 o                         
  -6   5   6         38.31         38.42         5.07 o                         
  -5   5   6        582.75        589.21        14.63 o                         
  -4   5   6        343.59        394.06        10.24 o                         
  -3   5   6       3274.85       3245.60        27.58 o                         
  -2   5   6        366.15        337.34         7.50 o                         
  -1   5   6       2298.24       2137.18        19.49 o                         
   0   5   6        468.93        545.00        10.32 o                         
   1   5   6        699.14        640.84        12.37 o                         
   2   5   6        930.70        849.32        17.91 o                         
   3   5   6       1384.51       1287.88        23.00 o                         
   4   5   6        981.54       1137.53        26.81 o                         
   5   5   6        549.75        561.68        23.63 o                         
   6   5   6       1989.80       1955.82        45.76 o                         
   7   5   6         95.44         82.41        16.44 o                         
   8   5   6        231.24        233.47        27.94 o                         
  -7   6   6         20.20         30.12        11.60 o                         
  -6   6   6        853.88        852.03        27.49 o                         
  -5   6   6         65.19         93.21        11.36 o                         
  -4   6   6          9.60         31.23         4.74 o                         
  -3   6   6       1788.03       1655.41        19.64 o                         
  -2   6   6         49.90         37.23         2.88 o                         
  -1   6   6       2765.87       2686.14        37.56 o                         
   0   6   6       1181.44       1356.81        19.19 o                         
   1   6   6       3430.07       3228.74        28.76 o                         
   2   6   6        578.27        538.83        13.87 o                         
   3   6   6       1007.82        912.14        20.22 o                         
   4   6   6        289.81        337.93        13.48 o                         
   5   6   6        331.92        330.05        11.68 o                         
   6   6   6        260.58        252.41        12.03 o                         
   7   6   6         93.07         81.84         9.42 o                         
   8   6   6        156.41        168.39        24.48 o                         
  -6   7   6        371.33        322.41        17.34 o                         
  -5   7   6         73.82         59.68         7.29 o                         
  -4   7   6       1133.22       1163.76        32.34 o                         
  -3   7   6         43.57         39.11         3.38 o                         
  -2   7   6        740.98        648.28        12.62 o                         
  -1   7   6        120.89        127.86         6.10 o                         
   0   7   6         16.84         23.94         2.45 o                         
   1   7   6       1235.99       1182.25        25.24 o                         
   2   7   6        144.70        141.34         7.01 o                         
   3   7   6       1632.99       1469.99        25.93 o                         
   4   7   6          2.75         20.16         3.80 o                         
   5   7   6        682.53        729.87        18.93 o                         
   6   7   6          1.75          7.94         4.00 o                         
   7   7   6        173.19        174.05        13.52 o                         
   8   7   6         21.28         67.78        16.27 o                         
  -6   8   6         96.67         96.81        11.08 o                         
  -5   8   6         44.73         54.36        13.61 o                         
  -4   8   6         27.11         27.75         4.31 o                         
  -3   8   6          2.05          2.26         1.35 o                         
  -2   8   6        420.28        394.85        11.26 o                         
  -1   8   6       1246.82       1189.91        19.97 o                         
   0   8   6        718.23        903.34        16.51 o                         
   1   8   6       1652.51       1655.45        24.35 o                         
   2   8   6         48.03         29.05         3.11 o                         
   3   8   6        521.43        462.54        13.48 o                         
   4   8   6        461.10        487.10        15.73 o                         
   5   8   6         20.10         36.23         8.37 o                         
   6   8   6        215.46        188.48        14.82 o                         
   7   8   6        289.57        302.65        19.21 o                         
   8   8   6         62.63         42.15        29.22 o                         
  -5   9   6        108.52         90.39        15.70 o                         
  -4   9   6          3.03         15.16         6.52 o                         
  -3   9   6         27.54         28.33         5.32 o                         
  -2   9   6         64.57         46.14         4.39 o                         
  -1   9   6        151.08        108.51         6.95 o                         
   0   9   6        285.90        332.05        16.72 o                         
   1   9   6        630.64        632.21        18.43 o                         
   2   9   6       1432.44       1354.08        26.59 o                         
   3   9   6        106.57         96.47         5.90 o                         
   4   9   6        979.51        951.85        28.12 o                         
   5   9   6         34.87         48.39         7.32 o                         
   6   9   6        331.71        340.12        24.40 o                         
   7   9   6         18.19         26.49         6.64 o                         
  -5  10   6        142.39        165.03        26.18 o                         
  -4  10   6          2.07         17.29         6.90 o                         
  -3  10   6       1095.09       1084.68        32.43 o                         
  -2  10   6         27.59         26.23         4.82 o                         
  -1  10   6       1072.72       1102.71        55.77 o                         
   0  10   6         33.15         33.11         5.41 o                         
   1  10   6          1.20          7.11         2.53 o                         
   2  10   6        194.59        192.74         9.47 o                         
   3  10   6         70.02         59.91         6.49 o                         
   4  10   6         51.96         80.34        12.05 o                         
   5  10   6        641.58        644.40        33.50 o                         
   6  10   6        207.81        183.80        18.60 o                         
   7  10   6        188.12        181.35        16.53 o                         
  -4  11   6        361.82        403.38        30.27 o                         
  -3  11   6         49.07         47.26         8.32 o                         
  -2  11   6        237.08        191.37        12.93 o                         
  -1  11   6        774.72        782.74        24.50 o                         
   0  11   6         94.74        101.77         9.79 o                         
   1  11   6       1980.58       2003.79        50.61 o                         
   2  11   6        142.67        102.13        10.11 o                         
   3  11   6        344.20        343.27        21.40 o                         
   4  11   6        210.78        202.27        19.02 o                         
   5  11   6         29.83         28.53         9.04 o                         
   6  11   6         28.79         32.44         9.37 o                         
   7  11   6        237.60        267.43        27.00 o                         
  -3  12   6        978.74       1014.75        47.06 o                         
  -2  12   6        754.37        715.75        39.49 o                         
  -1  12   6        362.93        367.12        22.53 o                         
   0  12   6         88.46        117.21        10.67 o                         
   1  12   6        669.12        660.42        30.08 o                         
   2  12   6        131.39        106.93        12.40 o                         
   3  12   6       3904.21       3726.62        77.52 o                         
   4  12   6        104.65        107.02        14.89 o                         
   5  12   6        924.29        933.05        54.20 o                         
   6  12   6          8.96         20.33         6.80 o                         
  -2  13   6         77.08         79.97        14.10 o                         
  -1  13   6       1215.66       1313.42        43.83 o                         
   0  13   6        587.01        746.38        27.35 o                         
   1  13   6        654.31        666.87        31.90 o                         
   2  13   6       1004.19        982.13        39.18 o                         
   3  13   6        575.28        553.61        29.70 o                         
   4  13   6        405.16        439.54        30.47 o                         
   5  13   6        791.69        801.34        42.66 o                         
   6  13   6         60.80         66.00        20.99 o                         
  -1  14   6          3.58         13.57        11.49 o                         
   0  14   6        599.10        741.01        34.94 o                         
   1  14   6        928.43       1000.04        34.56 o                         
   2  14   6        662.84        648.62        33.28 o                         
   3  14   6       1116.31       1133.76        44.16 o                         
   4  14   6        868.12        939.42        56.41 o                         
   5  14   6        234.33        218.47        37.52 o                         
   1  15   6         29.23         34.19        17.43 o                         
   2  15   6        769.88        723.10        69.04 o                         
   3  15   6        124.82         76.38        25.66 o                         
  -3 -14   7        159.53        137.54        16.01 o                         
  -2 -14   7        240.25        214.87        21.12 o                         
  -1 -14   7          1.02         12.64         9.41 o                         
  -5 -13   7        155.82        167.18        22.51 o                         
  -4 -13   7        981.03       1025.78        35.21 o                         
  -3 -13   7         20.78         24.42         5.80 o                         
  -2 -13   7        491.41        485.76        22.01 o                         
  -1 -13   7         66.44         63.93         6.99 o                         
   0 -13   7        564.81        632.46        26.44 o                         
   1 -13   7        134.29        131.78        13.75 o                         
  -6 -12   7         65.25         71.97        16.98 o                         
  -5 -12   7        149.89        164.59        15.72 o                         
  -4 -12   7        371.14        376.22        17.44 o                         
  -3 -12   7        191.98        177.59        10.78 o                         
  -2 -12   7       1375.37       1264.78        28.76 o                         
  -1 -12   7        383.49        359.04        16.02 o                         
   0 -12   7       2250.84       2672.77        57.57 o                         
   1 -12   7         38.92         36.05         5.95 o                         
   2 -12   7        102.07         87.42        11.02 o                         
  -6 -11   7        715.46        782.10        32.54 o                         
  -5 -11   7        539.57        612.41        30.24 o                         
  -4 -11   7        647.50        639.05        18.64 o                         
  -3 -11   7       1104.32       1028.19        24.13 o                         
  -2 -11   7         88.30        101.14         7.89 o                         
  -1 -11   7        284.39        279.09        13.35 o                         
   0 -11   7        878.28       1122.66        28.55 o                         
   1 -11   7        126.11        131.14        10.00 o                         
   2 -11   7       1097.94       1103.03        28.47 o                         
   3 -11   7        212.02        199.19        15.77 o                         
  -7 -10   7        733.99        732.94        48.29 o                         
  -6 -10   7        128.62        114.60        12.05 o                         
  -5 -10   7        711.23        704.86        23.47 o                         
  -4 -10   7         95.21        121.55         8.38 o                         
  -3 -10   7       1584.02       1536.84        29.38 o                         
  -2 -10   7       1313.62       1216.14        25.05 o                         
  -1 -10   7        900.94        846.85        21.72 o                         
   0 -10   7        110.80        117.11         8.26 o                         
   1 -10   7        362.42        350.70        15.46 o                         
   2 -10   7         33.20         23.98         4.71 o                         
   3 -10   7         47.65         40.31         6.58 o                         
   4 -10   7        206.40        297.19        29.54 o                         
  -7  -9   7         38.89         50.88        13.82 o                         
  -6  -9   7         40.00         34.86         8.46 o                         
  -5  -9   7        763.50        835.27        21.48 o                         
  -4  -9   7       1111.79       1072.84        24.74 o                         
  -3  -9   7       3379.34       3340.08        55.08 o                         
  -2  -9   7        362.75        303.87         9.91 o                         
  -1  -9   7        445.32        463.86        13.26 o                         
   0  -9   7        395.83        490.25        15.03 o                         
   1  -9   7        579.52        606.04        16.82 o                         
   2  -9   7        854.72        772.61        20.51 o                         
   3  -9   7        312.96        308.41        14.02 o                         
   4  -9   7         34.19         49.37        10.68 o                         
   5  -9   7          8.01         20.17        13.27 o                         
  -7  -8   7         71.94         56.35        13.79 o                         
  -6  -8   7        410.52        367.67        18.84 o                         
  -5  -8   7        380.24        390.01        12.24 o                         
  -4  -8   7         49.06         51.32         5.07 o                         
  -3  -8   7         30.09         29.13         3.28 o                         
  -2  -8   7        500.93        528.82        12.34 o                         
  -1  -8   7       1119.21       1118.53        19.16 o                         
   0  -8   7       2102.77       2610.56        29.95 o                         
   1  -8   7        947.73        934.79        18.56 o                         
   2  -8   7         32.07         32.43         3.75 o                         
   3  -8   7        948.93        918.59        21.88 o                         
   4  -8   7        233.36        232.04        17.98 o                         
   5  -8   7         93.53        107.03        11.23 o                         
  -8  -7   7          8.74         12.38         9.42 o                         
  -7  -7   7         91.43         83.05        11.05 o                         
  -6  -7   7        522.55        511.16        13.07 o                         
  -5  -7   7        339.57        349.43        12.65 o                         
  -4  -7   7        483.04        446.80        11.67 o                         
  -3  -7   7        481.06        459.07        10.99 o                         
  -2  -7   7         60.40         52.44         3.80 o                         
  -1  -7   7       1060.24        969.40        16.96 o                         
   0  -7   7          3.08          4.90         1.66 o                         
   1  -7   7          6.85         12.82         2.73 o                         
   2  -7   7        483.44        468.23        12.93 o                         
   3  -7   7       1242.05       1221.17        24.21 o                         
   4  -7   7        243.38        251.25        11.82 o                         
   5  -7   7        215.39        233.17        17.73 o                         
   6  -7   7        101.73        141.86        29.07 o                         
  -8  -6   7          1.08         20.39        11.72 o                         
  -7  -6   7        335.90        333.47        18.45 o                         
  -6  -6   7        237.96        219.92         6.98 o                         
  -5  -6   7        306.41        305.93         9.34 o                         
  -4  -6   7          5.80          9.20         1.54 o                         
  -3  -6   7          3.66          9.96         1.49 o                         
  -2  -6   7       1102.30       1063.67        15.93 o                         
  -1  -6   7        123.60         95.85         5.03 o                         
   0  -6   7       1525.41       1855.43        22.68 o                         
   1  -6   7       1293.26       1275.56        18.62 o                         
   2  -6   7         96.88         97.57         5.84 o                         
   3  -6   7        718.75        693.67        17.16 o                         
   4  -6   7         52.95        112.66        10.62 o                         
   5  -6   7         39.04         55.60         7.96 o                         
   6  -6   7        475.97        466.08        32.67 o                         
  -8  -5   7        386.62        364.41        45.09 o                         
  -7  -5   7         40.88         33.57         4.52 o                         
  -6  -5   7        211.98        196.55         6.01 o                         
  -5  -5   7         29.41         36.04         2.57 o                         
  -4  -5   7         60.50        117.73        20.72 o                         
  -3  -5   7       2114.49       2041.53        21.09 o                         
  -2  -5   7          8.61         10.07         1.54 o                         
  -1  -5   7        747.26        761.84        16.06 o                         
   0  -5   7       1996.01       2541.68        23.91 o                         
   1  -5   7         49.23         34.68         3.27 o                         
   2  -5   7        632.35        594.83        13.72 o                         
   3  -5   7        630.20        594.31        15.29 o                         
   4  -5   7        253.40        243.10        10.10 o                         
   5  -5   7       1105.70       1158.24        25.41 o                         
   6  -5   7          7.30         12.39         6.00 o                         
   7  -5   7        422.21        433.30        53.62 o                         
  -8  -4   7         21.92         19.87        12.98 o                         
  -7  -4   7         94.01         82.55         6.53 o                         
  -6  -4   7        817.46        830.97        13.09 o                         
  -5  -4   7          5.41          6.04         1.14 o                         
  -4  -4   7       2043.16       2249.61        39.92 o                         
  -3  -4   7         20.58         26.06         2.69 o                         
  -2  -4   7       1421.60       1573.37        17.41 o                         
  -1  -4   7       2042.17       1938.98        26.00 o                         
   0  -4   7        758.15        836.63        13.75 o                         
   1  -4   7       3956.87       3820.54        34.46 o                         
   2  -4   7         43.01         56.95         3.79 o                         
   3  -4   7       2592.10       2596.70        23.98 o                         
   4  -4   7        232.98        226.59        10.07 o                         
   5  -4   7        130.05        131.52         7.55 o                         
   6  -4   7        122.06        112.99        12.22 o                         
   7  -4   7        530.16        531.31        34.60 o                         
  -8  -3   7        235.59        202.00        32.55 o                         
  -7  -3   7          2.40          6.36         1.89 o                         
  -6  -3   7        205.64        190.47         6.63 o                         
  -5  -3   7        328.77        323.59         6.89 o                         
  -4  -3   7        269.23        279.39         9.50 o                         
  -3  -3   7       1491.98       1377.30        21.82 o                         
  -2  -3   7       4911.67       5185.02        47.54 o                         
  -1  -3   7         12.65          7.37         1.47 o                         
   0  -3   7       4833.40       6648.32        59.17 o                         
   1  -3   7         29.71         14.46         1.98 o                         
   2  -3   7       1370.61       1397.91        17.23 o                         
   3  -3   7       3277.40       3172.15        30.70 o                         
   4  -3   7         35.76         28.64         2.91 o                         
   5  -3   7       1149.70       1199.42        19.82 o                         
   6  -3   7          7.95         23.06         5.75 o                         
   7  -3   7        170.14        156.91        14.64 o                         
  -8  -2   7        152.68        151.28        28.62 o                         
  -7  -2   7         54.76         55.37         5.77 o                         
  -6  -2   7       1162.87       1192.40        17.12 o                         
  -5  -2   7         13.55         16.55         2.03 o                         
  -4  -2   7       1324.53       1289.93        20.35 o                         
  -3  -2   7       1850.67       1874.34        32.54 o                         
  -2  -2   7        621.45        642.01        13.51 o                         
  -1  -2   7       3048.65       3013.66        32.31 o                         
   0  -2   7       4829.46       5847.18        40.88 o                         
   1  -2   7       1513.95       1252.94        14.48 o                         
   2  -2   7       5957.14       5985.33        39.96 o                         
   3  -2   7         87.17         66.28         4.01 o                         
   4  -2   7       2599.78       2663.65        26.11 o                         
   5  -2   7        125.07        124.72         6.39 o                         
   6  -2   7         68.39         63.82         7.84 o                         
   7  -2   7        423.64        437.05        23.85 o                         
  -8  -1   7        191.91        218.91        33.44 o                         
  -7  -1   7          5.94          8.10         2.87 o                         
  -6  -1   7        237.47        239.77         8.13 o                         
  -5  -1   7          3.05          9.10         1.94 o                         
  -4  -1   7       1764.73       1822.73        17.33 o                         
  -3  -1   7        567.06        591.86        12.81 o                         
  -2  -1   7       4067.21       4070.95        35.81 o                         
  -1  -1   7        140.20        116.96         3.87 o                         
   0  -1   7       7520.88       9510.53        65.31 o                         
   1  -1   7       1246.17       1141.68        15.43 o                         
   2  -1   7        627.19        541.20        10.67 o                         
   3  -1   7       1456.31       1327.96        19.88 o                         
   4  -1   7       1953.38       2010.79        23.14 o                         
   5  -1   7        128.30        120.53         6.35 o                         
   6  -1   7        996.44       1003.32        27.49 o                         
   7  -1   7          0.97         18.87         5.44 o                         
   8  -1   7        179.04        188.85        23.36 o                         
  -8   0   7        167.24        129.77        25.73 o                         
  -7   0   7          1.98          4.01         2.11 o                         
  -6   0   7       1187.14       1217.57        21.08 o                         
  -5   0   7        317.04        339.03        10.12 o                         
  -4   0   7       1204.03       1157.53        18.34 o                         
  -3   0   7         73.04         61.38         3.65 o                         
  -2   0   7       1012.68        933.19        11.64 o                         
  -1   0   7        676.15        729.14         8.69 o                         
   0   0   7       7590.38       9229.73        65.02 o                         
   1   0   7        264.41        255.57         6.61 o                         
   2   0   7       2542.58       2358.50        24.90 o                         
   3   0   7        107.25        115.28         5.54 o                         
   4   0   7        462.45        437.06        10.84 o                         
   5   0   7        222.42        175.23         7.62 o                         
   6   0   7        586.55        593.88        20.90 o                         
   7   0   7        143.70        135.33        10.71 o                         
   8   0   7        361.57        356.98        22.38 o                         
  -8   1   7         19.70         12.38        10.53 o                         
  -7   1   7        142.38        119.75         9.37 o                         
  -6   1   7        175.03        177.44         8.34 o                         
  -5   1   7        144.19        140.32         6.49 o                         
  -4   1   7        404.26        430.51        13.08 o                         
  -3   1   7       1664.28       1544.77        15.66 o                         
  -2   1   7       1926.24       1704.50        13.77 o                         
  -1   1   7       1152.71       1046.08        14.38 o                         
   0   1   7       1935.51       2212.85        31.40 o                         
   1   1   7        896.50        813.13        13.91 o                         
   2   1   7        727.57        680.39        12.11 o                         
   3   1   7        294.25        316.56         9.30 o                         
   4   1   7        692.98        751.58        15.03 o                         
   5   1   7          9.89         14.90         2.83 o                         
   6   1   7       1108.28       1164.00        55.08 o                         
   7   1   7         90.88         72.56         8.99 o                         
   8   1   7         31.97         44.85         8.86 o                         
  -8   2   7        103.67         89.88        22.40 o                         
  -7   2   7        185.83        161.15        13.85 o                         
  -6   2   7        320.07        300.19        10.61 o                         
  -5   2   7        358.13        362.46        10.20 o                         
  -4   2   7        533.77        589.57        11.41 o                         
  -3   2   7       2439.78       2351.80        20.79 o                         
  -2   2   7        416.66        473.76         7.02 o                         
  -1   2   7        354.51        348.58         8.06 o                         
   0   2   7        567.03        598.56         9.57 o                         
   1   2   7       1260.93       1194.89        17.51 o                         
   2   2   7       1552.73       1368.09        18.33 o                         
   3   2   7        569.65        504.14        11.54 o                         
   4   2   7        222.89        278.09        17.54 o                         
   5   2   7         85.08         80.67         6.11 o                         
   6   2   7        848.17        880.46        34.69 o                         
   7   2   7          1.81          3.56         4.34 o                         
   8   2   7        144.84        126.84        11.98 o                         
  -7   3   7        156.37        129.58        17.90 o                         
  -6   3   7          7.88         15.46         3.03 o                         
  -5   3   7         42.47         36.91         3.54 o                         
  -4   3   7          0.23        126.33        15.47 o                         
  -3   3   7        832.13        763.44        13.04 o                         
  -2   3   7        314.68        345.36         9.19 o                         
  -1   3   7        302.31        260.14         7.66 o                         
   0   3   7       1268.87       1648.66        26.78 o                         
   1   3   7         25.25         23.93         2.37 o                         
   2   3   7        305.08        362.48        10.31 o                         
   3   3   7        456.33        433.50        10.96 o                         
   4   3   7        438.92        416.38        11.88 o                         
   5   3   7        187.11        170.75         9.62 o                         
   6   3   7        217.21        222.23        12.07 o                         
   7   3   7        134.66        137.42        14.12 o                         
   8   3   7          9.11         16.54         8.80 o                         
  -7   4   7          7.24         12.58         6.18 o                         
  -6   4   7        408.75        394.68        14.74 o                         
  -5   4   7        192.94        227.34        19.83 o                         
  -4   4   7        645.31        705.24        14.47 o                         
  -3   4   7        397.67        368.36        10.14 o                         
  -2   4   7        502.61        459.40         7.35 o                         
  -1   4   7        253.94        250.00         7.54 o                         
   0   4   7         67.95         78.89         3.12 o                         
   1   4   7        382.37        303.65         8.48 o                         
   2   4   7       2289.21       2319.28        34.41 o                         
   3   4   7       2304.16       2173.44        29.94 o                         
   4   4   7       1710.92       1914.51        25.28 o                         
   5   4   7         13.96         13.88         3.15 o                         
   6   4   7        528.45        538.14        14.81 o                         
   7   4   7        124.88        112.31        12.59 o                         
   8   4   7         40.20         49.68        14.73 o                         
  -7   5   7         78.81         77.27        19.43 o                         
  -6   5   7        429.95        423.90        15.83 o                         
  -5   5   7        332.35        334.80        10.34 o                         
  -4   5   7        144.90        145.31         6.46 o                         
  -3   5   7          2.63          4.65         1.70 o                         
  -2   5   7       2075.90       2077.43        19.78 o                         
  -1   5   7        515.92        512.02         8.76 o                         
   0   5   7       1502.99       1702.83        18.45 o                         
   1   5   7        108.48        127.98         6.18 o                         
   2   5   7        176.78        150.54         7.12 o                         
   3   5   7        932.58        910.64        18.50 o                         
   4   5   7        181.13        194.20         8.72 o                         
   5   5   7          2.32          6.81         2.78 o                         
   6   5   7       1252.82       1268.16        25.27 o                         
   7   5   7         43.66         32.34        19.10 o                         
   8   5   7        716.97        766.65        51.59 o                         
  -6   6   7        279.53        258.83        15.03 o                         
  -5   6   7          1.12          6.38         2.89 o                         
  -4   6   7        437.47        420.52        14.67 o                         
  -3   6   7        670.19        676.51        16.16 o                         
  -2   6   7        478.66        471.28         8.74 o                         
  -1   6   7        751.51        724.21        12.56 o                         
   0   6   7       5095.72       6436.78        67.47 o                         
   1   6   7         57.26         44.00         3.43 o                         
   2   6   7       5175.65       5109.65        58.90 o                         
   3   6   7        315.29        306.04        12.06 o                         
   4   6   7       2426.31       2379.14        31.88 o                         
   5   6   7          9.20         16.34         4.06 o                         
   6   6   7        377.70        395.65        14.95 o                         
   7   6   7         33.85         22.22         5.81 o                         
   8   6   7        339.49        410.63        38.34 o                         
  -6   7   7         13.00          7.86         5.20 o                         
  -5   7   7         24.82         25.35         6.93 o                         
  -4   7   7        146.23        168.22        13.60 o                         
  -3   7   7        487.84        447.08        10.65 o                         
  -2   7   7        558.75        580.44        12.74 o                         
  -1   7   7        759.11        752.34        13.76 o                         
   0   7   7       1882.35       2200.51        24.52 o                         
   1   7   7       2021.54       1990.73        23.18 o                         
   2   7   7        333.81        357.36        12.09 o                         
   3   7   7       1496.11       1426.81        24.74 o                         
   4   7   7       1394.89       1428.02        31.26 o                         
   5   7   7        128.19        110.28         9.04 o                         
   6   7   7       1182.75       1212.84        28.56 o                         
   7   7   7        127.39        133.64        20.41 o                         
   8   7   7        227.03        234.79        30.12 o                         
  -6   8   7          7.32         11.62         5.48 o                         
  -5   8   7        663.22        708.76        28.52 o                         
  -4   8   7         72.51         80.02        10.01 o                         
  -3   8   7        186.28        182.78         7.43 o                         
  -2   8   7        332.04        323.93        10.25 o                         
  -1   8   7         25.62         22.66         3.29 o                         
   0   8   7       3416.50       4246.01        38.68 o                         
   1   8   7          3.78          8.67         2.56 o                         
   2   8   7        778.36        735.31        16.12 o                         
   3   8   7       1296.57       1225.54        26.34 o                         
   4   8   7        269.82        227.89        11.00 o                         
   5   8   7       1660.01       1690.36        34.91 o                         
   6   8   7        312.56        298.95        19.21 o                         
   7   8   7        278.43        244.29        17.32 o                         
  -5   9   7        532.52        579.10        33.16 o                         
  -4   9   7        103.39         86.65        11.30 o                         
  -3   9   7       1995.97       1900.62        41.08 o                         
  -2   9   7         33.77         25.48         4.53 o                         
  -1   9   7       1455.16       1519.15        40.04 o                         
   0   9   7        180.00        218.54        10.23 o                         
   1   9   7        272.30        266.32        10.59 o                         
   2   9   7        209.69        226.13        12.35 o                         
   3   9   7        206.92        182.32         9.24 o                         
   4   9   7        137.90        133.22        13.85 o                         
   5   9   7          6.38         12.18         6.15 o                         
   6   9   7        310.97        322.63        20.37 o                         
   7   9   7        378.93        386.53        22.71 o                         
  -4  10   7        248.34        264.76        22.32 o                         
  -3  10   7       1882.80       1828.55        45.92 o                         
  -2  10   7        196.53        172.70        13.42 o                         
  -1  10   7       1335.84       1416.44        32.14 o                         
   0  10   7        240.37        272.47        13.59 o                         
   1  10   7       1912.84       1970.71        34.16 o                         
   2  10   7        106.70        116.79        10.44 o                         
   3  10   7       1074.73        993.74        34.63 o                         
   4  10   7        160.57        142.07        18.65 o                         
   5  10   7          3.79         15.27         6.66 o                         
   6  10   7        654.17        631.70        29.71 o                         
   7  10   7        150.67        136.09        14.65 o                         
  -4  11   7        445.66        460.44        31.77 o                         
  -3  11   7        692.55        696.83        37.53 o                         
  -2  11   7        260.93        230.67        16.56 o                         
  -1  11   7        486.19        512.45        21.85 o                         
   0  11   7        457.28        520.97        21.29 o                         
   1  11   7        502.80        503.20        20.12 o                         
   2  11   7        510.38        459.12        21.45 o                         
   3  11   7        481.52        402.35        27.10 o                         
   4  11   7          3.86          8.53         6.92 o                         
   5  11   7        433.67        466.55        30.08 o                         
   6  11   7         69.00         59.50        11.71 o                         
   7  11   7        151.31        128.93        19.59 o                         
  -3  12   7         33.26         40.32        10.42 o                         
  -2  12   7        758.65        772.31        32.06 o                         
  -1  12   7         58.04         55.44         9.34 o                         
   0  12   7        138.65        151.48        12.29 o                         
   1  12   7        331.38        348.34        19.22 o                         
   2  12   7         19.41         13.47         4.90 o                         
   3  12   7       1153.12       1117.12        40.63 o                         
   4  12   7         80.89         79.58        13.70 o                         
   5  12   7         33.13         56.49        14.26 o                         
   6  12   7         80.38         44.82        20.47 o                         
  -2  13   7        165.29        177.92        25.31 o                         
  -1  13   7         42.27         56.04        10.06 o                         
   0  13   7        816.93       1014.14        32.45 o                         
   1  13   7        123.90        121.24        11.90 o                         
   2  13   7        332.56        292.06        21.85 o                         
   3  13   7        150.17        116.74        13.77 o                         
   4  13   7          5.73         20.62        10.95 o                         
   5  13   7         70.08         75.74        21.70 o                         
   0  14   7         38.87         44.36        13.17 o                         
   1  14   7         16.45          9.97         5.27 o                         
   2  14   7        219.20        223.85        20.13 o                         
   3  14   7         50.36         40.83         8.73 o                         
   4  14   7        305.00        332.87        34.68 o                         
  -4 -13   8         19.55         10.60         8.90 o                         
  -3 -13   8        136.61        102.52         9.83 o                         
  -2 -13   8          9.44         13.09         2.75 o                         
  -1 -13   8         87.63         76.78         8.21 o                         
   0 -13   8        196.66        236.50        24.24 o                         
   1 -13   8         34.03         25.16         8.30 o                         
  -5 -12   8          1.33         12.88         6.35 o                         
  -4 -12   8         60.27         78.79         9.48 o                         
  -3 -12   8        123.24        104.12         9.26 o                         
  -2 -12   8          5.99          8.84         3.30 o                         
  -1 -12   8         97.08         98.40         8.59 o                         
   0 -12   8         12.13         19.84         4.72 o                         
   1 -12   8         17.03         23.59         5.38 o                         
   2 -12   8         64.25         62.40        11.14 o                         
  -6 -11   8        390.62        381.56        28.42 o                         
  -5 -11   8        243.35        358.56        28.66 o                         
  -4 -11   8        210.79        226.24        14.24 o                         
  -3 -11   8        122.83        114.24         8.85 o                         
  -2 -11   8         85.63         82.79         7.58 o                         
  -1 -11   8         28.22         17.30         3.70 o                         
   0 -11   8         21.79         34.66         5.33 o                         
   1 -11   8         16.96         14.81         4.39 o                         
   2 -11   8         36.45         42.99         5.99 o                         
   3 -11   8        270.54        243.84        22.56 o                         
  -6 -10   8        380.16        353.20        33.24 o                         
  -5 -10   8        563.60        644.65        23.48 o                         
  -4 -10   8        184.15        178.36         9.85 o                         
  -3 -10   8         14.13         13.14         3.39 o                         
  -2 -10   8        353.02        304.08        13.79 o                         
  -1 -10   8        715.47        610.10        19.92 o                         
   0 -10   8       1536.94       1862.75        36.82 o                         
   1 -10   8          8.75          7.71         3.40 o                         
   2 -10   8        130.88        136.14        10.06 o                         
   3 -10   8         61.43         58.07         7.49 o                         
   4 -10   8         10.16         21.85         9.81 o                         
  -7  -9   8        282.58        270.21        34.74 o                         
  -6  -9   8         15.05          3.45         3.66 o                         
  -5  -9   8        702.71        714.72        23.12 o                         
  -4  -9   8        349.98        365.40        14.44 o                         
  -3  -9   8       2110.19       2049.66        34.81 o                         
  -2  -9   8        520.62        494.72        14.73 o                         
  -1  -9   8       2525.20       2488.91        34.12 o                         
   0  -9   8        641.79        705.33        19.42 o                         
   1  -9   8         58.43         43.67         5.74 o                         
   2  -9   8        787.66        736.19        22.16 o                         
   3  -9   8          9.16         13.81         3.14 o                         
   4  -9   8        394.10        440.09        22.99 o                         
  -7  -8   8        443.13        493.62        37.45 o                         
  -6  -8   8        131.43        125.70        14.86 o                         
  -5  -8   8       1275.35       1376.43        27.07 o                         
  -4  -8   8          6.37          3.23         1.93 o                         
  -3  -8   8        560.78        545.78        13.54 o                         
  -2  -8   8        133.76        152.48         6.85 o                         
  -1  -8   8       3083.19       3122.36        37.64 o                         
   0  -8   8       2393.86       2877.90        33.98 o                         
   1  -8   8       6282.63       6178.76        80.24 o                         
   2  -8   8         33.30         30.76         4.63 o                         
   3  -8   8       1222.65       1094.16        25.22 o                         
   4  -8   8        573.17        560.48        17.78 o                         
   5  -8   8         13.76         15.73         6.38 o                         
  -7  -7   8        156.51        157.65        33.63 o                         
  -6  -7   8        126.57         86.65         8.87 o                         
  -5  -7   8        755.70        770.02        16.39 o                         
  -4  -7   8       1192.69       1196.77        27.40 o                         
  -3  -7   8       5043.62       4901.31        53.46 o                         
  -2  -7   8         37.08         27.54         2.98 o                         
  -1  -7   8       1160.51       1140.32        18.99 o                         
   0  -7   8         41.16         34.83         3.34 o                         
   1  -7   8       1018.03       1032.99        21.25 o                         
   2  -7   8         10.86         12.55         3.09 o                         
   3  -7   8       4919.59       4926.27        53.50 o                         
   4  -7   8         11.56         21.65         4.56 o                         
   5  -7   8       2304.03       2436.63        72.62 o                         
  -7  -6   8        836.14        891.83        48.61 o                         
  -6  -6   8        186.37        174.76         8.99 o                         
  -5  -6   8       1023.98       1089.11        19.45 o                         
  -4  -6   8        290.57        284.29         7.66 o                         
  -3  -6   8       2078.91       2083.56        20.95 o                         
  -2  -6   8       1852.96       1694.82        20.89 o                         
  -1  -6   8       3282.09       3256.57        34.74 o                         
   0  -6   8        279.86        338.41         9.58 o                         
   1  -6   8       1594.54       1551.23        22.31 o                         
   2  -6   8          4.88          5.68         1.76 o                         
   3  -6   8        262.78        241.54        11.70 o                         
   4  -6   8         10.41         34.35         5.87 o                         
   5  -6   8       1074.16       1115.13        30.30 o                         
   6  -6   8         60.37         78.63        14.75 o                         
  -8  -5   8        399.27        471.12        52.28 o                         
  -7  -5   8         43.30         39.53        10.20 o                         
  -6  -5   8         41.87         47.80         4.55 o                         
  -5  -5   8        832.09        765.95        15.24 o                         
  -4  -5   8        626.51        667.25        13.02 o                         
  -3  -5   8       4615.50       4521.86        68.44 o                         
  -2  -5   8       1791.40       1747.88        29.79 o                         
  -1  -5   8        190.57        188.93         7.39 o                         
   0  -5   8        120.16        144.57         6.34 o                         
   1  -5   8       1320.73       1311.61        20.73 o                         
   2  -5   8        257.34        225.07         8.01 o                         
   3  -5   8       1232.77       1187.52        22.47 o                         
   4  -5   8         18.21         15.67         3.46 o                         
   5  -5   8        139.94        154.46         9.34 o                         
   6  -5   8         23.57         20.12         6.12 o                         
  -8  -4   8        202.12        154.39        29.29 o                         
  -7  -4   8        393.70        390.64        16.67 o                         
  -6  -4   8       2050.20       2250.05        30.15 o                         
  -5  -4   8         19.38         18.25         2.82 o                         
  -4  -4   8        341.78        345.34        11.52 o                         
  -3  -4   8        945.04        933.94        11.47 o                         
  -2  -4   8         34.59         37.63         2.43 o                         
  -1  -4   8       2160.50       2062.97        21.34 o                         
   0  -4   8        119.56        117.43         5.25 o                         
   1  -4   8       1120.03       1020.12        16.07 o                         
   2  -4   8         99.63         86.07         4.77 o                         
   3  -4   8       1935.95       1914.72        27.43 o                         
   4  -4   8         50.98         79.70         7.91 o                         
   5  -4   8        373.24        365.43        13.25 o                         
   6  -4   8         25.02         25.94         6.16 o                         
   7  -4   8        226.29        251.39        39.01 o                         
  -8  -3   8         99.55         66.22        18.02 o                         
  -7  -3   8        100.04        105.25        10.73 o                         
  -6  -3   8        517.63        456.00        15.69 o                         
  -5  -3   8        177.07        174.37         7.87 o                         
  -4  -3   8       1357.63       1364.81        23.39 o                         
  -3  -3   8         58.11         72.47         4.86 o                         
  -2  -3   8       1711.03       1655.92        18.42 o                         
  -1  -3   8        394.05        484.89         9.53 o                         
   0  -3   8        111.77         88.21         4.56 o                         
   1  -3   8         18.09         19.67         2.27 o                         
   2  -3   8         77.43         79.37         4.23 o                         
   3  -3   8       1194.72       1172.01        19.70 o                         
   4  -3   8        170.12        161.55         8.12 o                         
   5  -3   8         44.99         51.99         5.01 o                         
   6  -3   8        618.20        618.81        27.74 o                         
   7  -3   8         48.68         38.78         8.29 o                         
  -8  -2   8        104.98         74.01        20.10 o                         
  -7  -2   8         55.37         43.31         7.31 o                         
  -6  -2   8       1013.58        996.03        14.24 o                         
  -5  -2   8        355.37        364.70        12.69 o                         
  -4  -2   8         13.24         21.63         3.47 o                         
  -3  -2   8        213.76        237.32         9.08 o                         
  -2  -2   8         50.38         49.38         3.99 o                         
  -1  -2   8       1458.55       1548.74        19.49 o                         
   0  -2   8        789.64        931.94        13.67 o                         
   1  -2   8       2145.32       2200.02        34.71 o                         
   2  -2   8        174.45        141.37         5.72 o                         
   3  -2   8        114.85        125.00         5.85 o                         
   4  -2   8        523.33        513.48        12.51 o                         
   5  -2   8         22.29         31.10         5.60 o                         
   6  -2   8          4.78          5.70         3.80 o                         
   7  -2   8          3.46         16.29         3.91 o                         
  -8  -1   8         58.11         78.75        20.62 o                         
  -7  -1   8         81.10         57.56         6.15 o                         
  -6  -1   8          0.69          5.04         2.23 o                         
  -5  -1   8          6.74         11.69         1.74 o                         
  -4  -1   8        331.90        429.48        13.03 o                         
  -3  -1   8        338.95        287.51         9.35 o                         
  -2  -1   8       1374.95       1471.18        22.12 o                         
  -1  -1   8       3049.38       3012.37        31.39 o                         
   0  -1   8       1059.56       1383.92        16.66 o                         
   1  -1   8        522.94        515.92        11.56 o                         
   2  -1   8         68.21         58.89         3.95 o                         
   3  -1   8          5.00          5.90         2.01 o                         
   4  -1   8        335.42        319.39         9.85 o                         
   5  -1   8         99.51        110.30         6.88 o                         
   6  -1   8        102.68         82.93         8.35 o                         
   7  -1   8        104.42        114.18        11.64 o                         
  -8   0   8          2.59         12.76        10.38 o                         
  -7   0   8          2.37          8.96         3.38 o                         
  -6   0   8         35.90         34.76         3.77 o                         
  -5   0   8        498.21        527.01        12.43 o                         
  -4   0   8        306.88        328.50        10.16 o                         
  -3   0   8         94.21         99.08         5.04 o                         
  -2   0   8        444.86        426.78         8.60 o                         
  -1   0   8        872.03        915.76        10.50 o                         
   0   0   8       4807.84       6235.46        42.18 o                         
   1   0   8        243.33        180.79         6.04 o                         
   2   0   8         55.50         49.72         3.41 o                         
   3   0   8       2766.12       2634.55        33.32 o                         
   4   0   8        557.32        637.63        15.12 o                         
   5   0   8          4.62          8.35         2.10 o                         
   6   0   8         33.02         44.00         6.70 o                         
   7   0   8         26.44         38.25         6.49 o                         
   8   0   8        137.45        118.65        18.66 o                         
  -8   1   8        148.42        136.52        25.58 o                         
  -7   1   8        190.03        160.28        13.68 o                         
  -6   1   8        255.34        244.15         9.71 o                         
  -5   1   8        130.01        117.79         6.15 o                         
  -4   1   8         90.60         90.51         4.54 o                         
  -3   1   8       2652.17       2498.78        16.90 o                         
  -2   1   8        265.83        201.59         4.96 o                         
  -1   1   8       5573.87       5673.18        73.14 o                         
   0   1   8       2669.11       3014.41        29.69 o                         
   1   1   8          3.54          5.00         0.94 o                         
   2   1   8        181.83        149.93         5.62 o                         
   3   1   8        846.32        732.58        13.08 o                         
   4   1   8        151.70        134.66         6.56 o                         
   5   1   8        796.09        813.25        19.28 o                         
   6   1   8        320.48        311.66        18.82 o                         
   7   1   8        161.89        183.72        13.85 o                         
   8   1   8        160.56        151.22        20.11 o                         
  -7   2   8          2.41          4.90         3.87 o                         
  -6   2   8        272.61        275.02        10.23 o                         
  -5   2   8          8.33         16.74         2.87 o                         
  -4   2   8       1378.18       1354.35        18.58 o                         
  -3   2   8        372.96        358.31         7.58 o                         
  -2   2   8          7.30          8.58         1.34 o                         
  -1   2   8        465.87        547.25        11.11 o                         
   0   2   8         82.78         49.58         3.03 o                         
   1   2   8       1796.00       1683.76        20.27 o                         
   2   2   8       2630.42       2367.18        25.54 o                         
   3   2   8         22.51         19.39         2.20 o                         
   4   2   8       1694.44       1657.93        22.57 o                         
   5   2   8         45.61         43.63         5.67 o                         
   6   2   8        109.69        124.74        11.74 o                         
   7   2   8         38.47         47.69         7.61 o                         
   8   2   8        209.68        206.03        26.66 o                         
  -7   3   8        127.32        122.54        12.80 o                         
  -6   3   8        357.58        335.21        11.92 o                         
  -5   3   8         72.23         70.74         4.92 o                         
  -4   3   8        476.29        490.79        12.68 o                         
  -3   3   8       1767.77       1690.78        18.23 o                         
  -2   3   8       3029.30       2837.53        37.69 o                         
  -1   3   8        842.04        788.66        13.54 o                         
   0   3   8       4026.50       4457.16        27.36 o                         
   1   3   8       1407.66       1498.70        22.99 o                         
   2   3   8         12.88         22.62         2.63 o                         
   3   3   8         42.30         49.45         4.46 o                         
   4   3   8        895.11        839.25        16.45 o                         
   5   3   8        101.33         83.74         5.79 o                         
   6   3   8        843.89        892.77        34.45 o                         
   7   3   8          8.10          3.39         5.44 o                         
   8   3   8        308.36        347.17        28.29 o                         
  -7   4   8         31.35         31.20        10.76 o                         
  -6   4   8       1128.49       1175.40        27.57 o                         
  -5   4   8        620.42        654.83        15.05 o                         
  -4   4   8       1828.86       1869.29        26.20 o                         
  -3   4   8       1349.77       1259.56        24.50 o                         
  -2   4   8        200.38        209.79         6.22 o                         
  -1   4   8        134.14        127.41         6.01 o                         
   0   4   8       2252.92       2632.45        27.29 o                         
   1   4   8        480.52        446.37        11.32 o                         
   2   4   8        438.34        353.50        10.95 o                         
   3   4   8        914.51        920.45        17.51 o                         
   4   4   8         11.79         11.16         2.29 o                         
   5   4   8        662.18        702.01        17.95 o                         
   6   4   8        234.12        245.74        12.86 o                         
   7   4   8          1.11         11.41         4.64 o                         
   8   4   8        216.89        249.35        29.80 o                         
  -7   5   8        734.97        736.57        65.67 o                         
  -6   5   8         18.52         27.86         5.55 o                         
  -5   5   8        209.03        208.92         8.75 o                         
  -4   5   8        455.07        495.12        12.58 o                         
  -3   5   8        684.76        624.35        13.24 o                         
  -2   5   8       3830.15       3653.44        30.77 o                         
  -1   5   8       1435.58       1372.14        20.87 o                         
   0   5   8       2389.70       2989.69        20.88 o                         
   1   5   8       1145.81       1067.46        17.10 o                         
   2   5   8        815.84        774.45        15.83 o                         
   3   5   8          2.66          5.83         1.97 o                         
   4   5   8        230.65        278.23        19.01 o                         
   5   5   8        231.03        238.69        21.73 o                         
   6   5   8        812.66        812.09        26.61 o                         
   7   5   8        249.77        282.90        19.84 o                         
   8   5   8          9.93         13.61         6.97 o                         
  -6   6   8         73.20         82.07        10.62 o                         
  -5   6   8       1293.02       1379.37        29.77 o                         
  -4   6   8        419.78        404.82        14.15 o                         
  -3   6   8       2198.56       2207.67        27.09 o                         
  -2   6   8        121.38        100.46         5.61 o                         
  -1   6   8         59.77         49.87         3.05 o                         
   0   6   8        636.83        754.71        13.35 o                         
   1   6   8        237.70        221.37         7.80 o                         
   2   6   8       1651.21       1563.23        23.24 o                         
   3   6   8        781.50        733.78        17.68 o                         
   4   6   8        676.04        715.72        18.12 o                         
   5   6   8        451.41        442.60        17.71 o                         
   6   6   8        600.32        601.61        19.37 o                         
   7   6   8         68.86         73.38        15.09 o                         
   8   6   8        114.47         62.07        25.21 o                         
  -6   7   8         17.80         29.10         7.05 o                         
  -5   7   8        242.68        235.34        19.79 o                         
  -4   7   8         23.68         41.21         7.06 o                         
  -3   7   8       1323.65       1345.45        24.49 o                         
  -2   7   8        114.15         97.22         5.97 o                         
  -1   7   8       1223.32       1182.31        16.91 o                         
   0   7   8         29.73         33.89         3.20 o                         
   1   7   8        313.78        293.26         9.04 o                         
   2   7   8         61.79         68.35         5.27 o                         
   3   7   8        162.17        123.91         7.73 o                         
   4   7   8        697.21        781.19        20.43 o                         
   5   7   8        232.17        229.41        13.12 o                         
   6   7   8        628.85        634.18        21.79 o                         
   7   7   8        452.18        486.35        39.03 o                         
  -5   8   8        438.41        532.26        33.81 o                         
  -4   8   8         37.37         37.87         6.67 o                         
  -3   8   8        591.28        506.05        15.47 o                         
  -2   8   8        426.82        389.83        13.34 o                         
  -1   8   8        217.55        230.47        10.00 o                         
   0   8   8         22.55         19.29         2.74 o                         
   1   8   8        349.47        356.10        11.38 o                         
   2   8   8        303.02        288.89        10.18 o                         
   3   8   8       2125.86       2098.73        42.80 o                         
   4   8   8        391.82        401.32        22.51 o                         
   5   8   8          5.68         21.77         7.56 o                         
   6   8   8         19.32         23.88         6.22 o                         
   7   8   8         33.72         35.22        11.03 o                         
  -5   9   8         20.72         51.77        11.88 o                         
  -4   9   8         25.72         28.12         7.70 o                         
  -3   9   8        141.73        131.43         8.38 o                         
  -2   9   8         62.12         57.45         9.44 o                         
  -1   9   8        970.41        943.47        28.74 o                         
   0   9   8        174.29        160.45         9.47 o                         
   1   9   8        169.85        142.94         8.06 o                         
   2   9   8        556.30        501.46        15.36 o                         
   3   9   8        418.15        360.88        17.86 o                         
   4   9   8        236.11        221.79        18.01 o                         
   5   9   8        165.29        166.30        12.26 o                         
   6   9   8        533.18        534.73        27.23 o                         
   7   9   8          2.22         24.50         9.04 o                         
  -4  10   8        192.29        209.11        20.51 o                         
  -3  10   8         90.60         94.54        14.39 o                         
  -2  10   8         77.44         62.41         6.62 o                         
  -1  10   8        324.36        305.22        29.53 o                         
   0  10   8         10.81         17.88         3.82 o                         
   1  10   8        188.83        189.00        12.27 o                         
   2  10   8         13.01         12.38         3.09 o                         
   3  10   8        183.26        165.41        16.93 o                         
   4  10   8        494.33        480.74        34.81 o                         
   5  10   8          3.94         46.62        18.19 o                         
   6  10   8        166.11        156.47        15.18 o                         
   7  10   8          2.26         49.61        19.95 o                         
  -3  11   8         11.39         18.05         8.69 o                         
  -2  11   8         13.12         15.33         5.15 o                         
  -1  11   8        283.70        320.28        16.50 o                         
   0  11   8       1084.73       1330.32        34.61 o                         
   1  11   8       1078.70       1076.39        33.71 o                         
   2  11   8         32.04         30.41         7.10 o                         
   3  11   8        434.13        441.23        28.39 o                         
   4  11   8          7.16          7.02         6.27 o                         
   5  11   8         36.00         45.57        11.57 o                         
   6  11   8         82.39         81.13        11.73 o                         
  -3  12   8        230.07        193.81        20.62 o                         
  -2  12   8        180.49        176.20        20.62 o                         
  -1  12   8        272.32        253.45        22.96 o                         
   0  12   8          2.87         12.48         4.19 o                         
   1  12   8        240.08        246.08        16.35 o                         
   2  12   8         14.73         25.58         5.33 o                         
   3  12   8       1008.41        891.43        42.44 o                         
   4  12   8          1.47          5.42         4.71 o                         
   5  12   8        712.72        779.96        46.03 o                         
   6  12   8          4.86          8.38         8.82 o                         
  -1  13   8        198.44        170.37        16.05 o                         
   0  13   8         63.48        101.82        11.70 o                         
   1  13   8        613.86        572.32        25.34 o                         
   2  13   8        421.47        388.73        21.35 o                         
   3  13   8        362.11        320.33        29.42 o                         
   4  13   8        155.81        149.37        19.21 o                         
   5  13   8        425.13        425.22        50.87 o                         
   0  14   8        509.11        561.44        53.99 o                         
   1  14   8         20.00         10.80         7.56 o                         
   2  14   8        173.33        135.21        19.30 o                         
   3  14   8        167.47         81.21        45.09 o                         
   4  14   8        286.02         76.60        27.51 o                         
  -3 -13   9        168.85        161.13        14.92 o                         
  -2 -13   9         46.94         39.75         8.17 o                         
  -1 -13   9         81.24         61.86        10.37 o                         
   0 -13   9        473.58        454.40        47.67 o                         
  -5 -12   9         69.39         78.55        54.54 o                         
  -4 -12   9        208.68        217.72        14.53 o                         
  -3 -12   9          0.35          8.08         3.03 o                         
  -2 -12   9        520.58        502.52        20.31 o                         
  -1 -12   9        366.30        386.12        17.10 o                         
   0 -12   9        545.05        593.26        23.00 o                         
   1 -12   9        288.56        299.77        17.49 o                         
  -6 -11   9        485.80        499.23        43.48 o                         
  -5 -11   9        699.75        674.73        38.80 o                         
  -4 -11   9        125.95        128.50        10.07 o                         
  -3 -11   9        965.13        897.52        27.05 o                         
  -2 -11   9         60.01         61.82         6.96 o                         
  -1 -11   9         55.56         63.97         7.64 o                         
   0 -11   9        422.22        556.01        20.96 o                         
   1 -11   9         37.99         45.24         6.81 o                         
   2 -11   9        384.06        423.53        27.63 o                         
   3 -11   9         60.61        102.38        23.36 o                         
  -6 -10   9         59.60         57.75        11.86 o                         
  -5 -10   9        265.20        264.52        15.32 o                         
  -4 -10   9         11.16         37.62         8.63 o                         
  -3 -10   9       1442.72       1400.54        28.39 o                         
  -2 -10   9         41.77         36.43         5.23 o                         
  -1 -10   9        998.00       1059.16        26.98 o                         
   0 -10   9         59.48         63.35         6.83 o                         
   1 -10   9        682.56        685.43        22.51 o                         
   2 -10   9         83.06         71.76         8.03 o                         
   3 -10   9         25.60         18.69         4.55 o                         
  -7  -9   9        112.63        139.70        20.92 o                         
  -6  -9   9         46.29         57.52        13.74 o                         
  -5  -9   9        248.80        257.34        14.53 o                         
  -4  -9   9          5.26         11.35         3.55 o                         
  -3  -9   9        710.72        651.15        18.01 o                         
  -2  -9   9         23.38         29.58         4.34 o                         
  -1  -9   9        328.72        309.16        12.22 o                         
   0  -9   9         29.95         32.16         5.18 o                         
   1  -9   9        624.57        664.91        21.66 o                         
   2  -9   9         13.28         23.67         5.13 o                         
   3  -9   9       1466.68       1424.90        34.94 o                         
   4  -9   9         15.72         38.07         7.94 o                         
  -7  -8   9         56.90         60.60        15.02 o                         
  -6  -8   9         38.73         34.23         8.24 o                         
  -5  -8   9          4.20         25.21         6.55 o                         
  -4  -8   9          2.17         11.17         6.15 o                         
  -3  -8   9         38.72         45.63         4.47 o                         
  -2  -8   9          6.12          4.76         1.33 o                         
  -1  -8   9        154.04        162.74         8.02 o                         
   0  -8   9          1.21          5.64         1.52 o                         
   1  -8   9        257.67        218.99        11.19 o                         
   2  -8   9        585.52        493.47        18.60 o                         
   3  -8   9        556.36        489.74        18.37 o                         
   4  -8   9         35.68         35.09         6.22 o                         
   5  -8   9        304.70        317.76        46.05 o                         
  -7  -7   9         36.45         42.59        10.94 o                         
  -6  -7   9          8.44          4.97         4.03 o                         
  -5  -7   9         59.61         69.11        13.08 o                         
  -4  -7   9        221.53        214.44        14.98 o                         
  -3  -7   9         27.19         28.95         2.74 o                         
  -2  -7   9        219.72        187.61         7.52 o                         
  -1  -7   9        131.70         97.24         5.48 o                         
   0  -7   9         84.65         80.21         5.37 o                         
   1  -7   9         23.18         15.79         2.74 o                         
   2  -7   9        141.49        138.99         8.70 o                         
   3  -7   9        644.58        556.87        20.38 o                         
   4  -7   9        596.37        581.47        19.21 o                         
   5  -7   9          6.67         34.98         7.50 o                         
  -7  -6   9         27.63         49.23        10.15 o                         
  -6  -6   9        100.93         97.55         8.68 o                         
  -5  -6   9         36.52         41.84         5.85 o                         
  -4  -6   9        414.05        390.10        12.49 o                         
  -3  -6   9         16.43         17.89         3.13 o                         
  -2  -6   9       1253.59       1132.41        22.56 o                         
  -1  -6   9         14.04         17.70         2.71 o                         
   0  -6   9        469.49        526.26        13.02 o                         
   1  -6   9        473.65        405.80        11.82 o                         
   2  -6   9        446.72        410.57        15.24 o                         
   3  -6   9        291.00        271.60        13.79 o                         
   4  -6   9        136.72        115.03         8.25 o                         
   5  -6   9         17.46         18.04         4.75 o                         
   6  -6   9        222.61        248.13        41.53 o                         
  -8  -5   9          9.88          3.19         8.53 o                         
  -7  -5   9        111.62        124.15        14.63 o                         
  -6  -5   9         14.25         16.01         3.22 o                         
  -5  -5   9         28.11         51.98         8.37 o                         
  -4  -5   9        111.83        179.43        17.86 o                         
  -3  -5   9         84.63         85.38         4.36 o                         
  -2  -5   9          9.95         13.87         1.91 o                         
  -1  -5   9        598.49        565.87        12.43 o                         
   0  -5   9        112.88        165.75         6.62 o                         
   1  -5   9        104.02        101.24         5.59 o                         
   2  -5   9         97.35         83.47         5.08 o                         
   3  -5   9        645.05        584.67        17.26 o                         
   4  -5   9        432.92        450.13        17.48 o                         
   5  -5   9        419.05        451.76        20.18 o                         
   6  -5   9        213.47        217.18        22.16 o                         
  -8  -4   9         19.42         18.76        11.42 o                         
  -7  -4   9        116.93        102.15        10.64 o                         
  -6  -4   9          8.04         13.81         3.36 o                         
  -5  -4   9       1003.95       1085.52        25.94 o                         
  -4  -4   9        421.40        410.34        13.09 o                         
  -3  -4   9        217.27        217.55         9.19 o                         
  -2  -4   9        226.02        222.63         5.84 o                         
  -1  -4   9        280.11        282.73         8.60 o                         
   0  -4   9        562.93        625.00        13.40 o                         
   1  -4   9        793.39        754.76        14.48 o                         
   2  -4   9        755.65        716.55        14.29 o                         
   3  -4   9       1099.50       1071.95        21.38 o                         
   4  -4   9        491.69        462.66        17.11 o                         
   5  -4   9        271.06        281.52        12.20 o                         
   6  -4   9          4.86         11.76         4.81 o                         
   7  -4   9        150.90        216.32        44.72 o                         
  -8  -3   9         38.43         40.79        14.91 o                         
  -7  -3   9         52.48         41.03         7.39 o                         
  -6  -3   9          5.24         11.18         3.81 o                         
  -5  -3   9         53.35         47.66         4.89 o                         
  -4  -3   9         51.65        160.09        14.19 o                         
  -3  -3   9       2924.27       2921.33        36.48 o                         
  -2  -3   9       1100.41       1095.14        19.33 o                         
  -1  -3   9       2351.00       2316.41        21.38 o                         
   0  -3   9        921.50       1206.81        16.98 o                         
   1  -3   9       1740.07       1646.99        20.66 o                         
   2  -3   9         70.29         65.81         4.33 o                         
   3  -3   9        966.58        903.22        18.90 o                         
   4  -3   9          3.49         16.50         5.01 o                         
   5  -3   9        824.35        885.19        22.70 o                         
   6  -3   9          5.72          5.21         4.04 o                         
   7  -3   9        240.60        212.94        49.50 o                         
  -8  -2   9         62.46         63.03        18.98 o                         
  -7  -2   9        561.93        545.36        28.23 o                         
  -6  -2   9        225.91        206.58        10.46 o                         
  -5  -2   9        364.81        365.43        12.90 o                         
  -4  -2   9        990.76       1055.10        21.03 o                         
  -3  -2   9        502.16        498.18        13.66 o                         
  -2  -2   9        306.55        327.66        10.88 o                         
  -1  -2   9          4.62         10.34         2.08 o                         
   0  -2   9       2578.80       3061.35        27.86 o                         
   1  -2   9       1179.97       1073.14        16.58 o                         
   2  -2   9       2060.81       1927.29        23.00 o                         
   3  -2   9       1680.71       1606.45        21.90 o                         
   4  -2   9       1063.90       1032.54        19.45 o                         
   5  -2   9        345.08        357.72        14.00 o                         
   6  -2   9         81.07         76.57        10.38 o                         
   7  -2   9        245.56        235.81        18.34 o                         
  -8  -1   9        514.18        554.77        53.47 o                         
  -7  -1   9         42.43         36.67         9.01 o                         
  -6  -1   9        493.81        432.70        24.16 o                         
  -5  -1   9        341.40        345.18        10.78 o                         
  -4  -1   9       1638.06       1621.65        34.57 o                         
  -3  -1   9       2597.26       2419.52        29.94 o                         
  -2  -1   9       1912.95       1816.02        43.07 o                         
  -1  -1   9        252.16        259.58         6.97 o                         
   0  -1   9       3040.14       3748.85        40.52 o                         
   1  -1   9          3.45          6.01         1.35 o                         
   2  -1   9        767.23        711.74        14.80 o                         
   3  -1   9        712.50        669.82        15.10 o                         
   4  -1   9        321.82        327.87        11.43 o                         
   5  -1   9       1448.11       1438.52        27.68 o                         
   6  -1   9        339.77        324.69        18.47 o                         
   7  -1   9        428.23        417.92        22.16 o                         
  -7   0   9         27.58         21.83         7.99 o                         
  -6   0   9       1424.20       1451.79        21.97 o                         
  -5   0   9          4.51          5.73         1.32 o                         
  -4   0   9       1633.87       1579.10        20.14 o                         
  -3   0   9          1.39          3.42         1.60 o                         
  -2   0   9       3176.42       3197.36        29.94 o                         
  -1   0   9         71.79         99.10         3.83 o                         
   0   0   9       2306.63       2833.40        30.68 o                         
   1   0   9        299.50        248.14         7.41 o                         
   2   0   9       4166.51       4021.75        33.42 o                         
   3   0   9        306.55        271.10         9.69 o                         
   4   0   9       1437.50       1427.27        25.17 o                         
   5   0   9         59.15         90.96        10.13 o                         
   6   0   9        497.15        503.35        22.59 o                         
   7   0   9        353.20        369.12        20.78 o                         
  -7   1   9        118.30         94.90        11.72 o                         
  -6   1   9        884.51        883.55        18.11 o                         
  -5   1   9          0.81          3.67         1.66 o                         
  -4   1   9        155.50        150.19         4.93 o                         
  -3   1   9         55.62         53.82         1.91 o                         
  -2   1   9       1086.87        981.96        12.48 o                         
  -1   1   9        100.64        113.51         4.28 o                         
   0   1   9       3928.70       4908.77        71.74 o                         
   1   1   9        462.85        480.58         9.79 o                         
   2   1   9       1270.25       1236.40        16.90 o                         
   3   1   9       2053.85       1879.94        22.27 o                         
   4   1   9       1759.10       1702.39        35.46 o                         
   5   1   9        235.75        212.77        11.98 o                         
   6   1   9       1923.99       2067.69        49.74 o                         
   7   1   9          0.29          4.48         8.10 o                         
   8   1   9        109.29         78.82        14.80 o                         
  -7   2   9        222.87        192.23        21.91 o                         
  -6   2   9        785.18        810.59        20.25 o                         
  -5   2   9        214.90        214.54         8.03 o                         
  -4   2   9        581.79        585.29        11.18 o                         
  -3   2   9       1203.21       1108.98        11.73 o                         
  -2   2   9          1.85          4.04         1.13 o                         
  -1   2   9         12.34          7.26         1.33 o                         
   0   2   9        305.05        312.27         7.94 o                         
   1   2   9         17.74          6.83         1.92 o                         
   2   2   9       2237.01       2088.13        32.03 o                         
   3   2   9       1279.84       1199.01        19.88 o                         
   4   2   9        794.26        913.38        21.85 o                         
   5   2   9        163.33        176.00        11.19 o                         
   6   2   9        864.24        855.90        31.79 o                         
   7   2   9          3.90         10.47         4.71 o                         
   8   2   9        409.26        435.97        52.58 o                         
  -7   3   9        246.65        254.88        33.74 o                         
  -6   3   9         52.33         48.48         5.50 o                         
  -5   3   9        133.70        133.87         6.76 o                         
  -4   3   9         74.50         99.94         6.52 o                         
  -3   3   9         29.78         33.69         3.14 o                         
  -2   3   9       1760.17       1594.74        17.32 o                         
  -1   3   9        601.30        487.93        11.27 o                         
   0   3   9       1720.02       2175.19        19.66 o                         
   1   3   9         17.20          9.31         1.73 o                         
   2   3   9         69.51         62.84         4.45 o                         
   3   3   9          4.84          6.30         1.24 o                         
   4   3   9        553.44        648.66        16.66 o                         
   5   3   9        125.38        148.56        10.36 o                         
   6   3   9        205.45        200.67        13.42 o                         
   7   3   9        187.11        196.02        15.80 o                         
   8   3   9          9.52         11.05        11.35 o                         
  -7   4   9          7.98         48.42        18.39 o                         
  -6   4   9         68.63         56.94         5.92 o                         
  -5   4   9        411.75        466.99        13.24 o                         
  -4   4   9         81.27         78.39         4.53 o                         
  -3   4   9        974.95        897.44        17.62 o                         
  -2   4   9        427.02        433.15         9.41 o                         
  -1   4   9         34.62         31.53         2.88 o                         
   0   4   9       1706.90       1904.97        37.62 o                         
   1   4   9        721.23        613.31        13.83 o                         
   2   4   9         14.99         18.44         2.67 o                         
   3   4   9       2591.74       2346.79        30.17 o                         
   4   4   9         69.29         73.26         5.93 o                         
   5   4   9         66.51         70.11         6.07 o                         
   6   4   9          3.43         13.57         4.18 o                         
   7   4   9         56.82         75.91         9.62 o                         
   8   4   9          2.57         -1.85         4.15 o                         
  -6   5   9        330.46        315.56        19.70 o                         
  -5   5   9        273.05        270.07        10.84 o                         
  -4   5   9        157.41        183.46         7.60 o                         
  -3   5   9         75.32         67.03         5.12 o                         
  -2   5   9        535.29        475.35        11.25 o                         
  -1   5   9        583.52        527.57        13.35 o                         
   0   5   9         45.91         48.73         4.48 o                         
   1   5   9          5.67         11.61         2.19 o                         
   2   5   9         80.37        102.02         6.29 o                         
   3   5   9         55.47         44.43         4.54 o                         
   4   5   9         16.69         43.14         5.01 o                         
   5   5   9          9.64         17.05         3.71 o                         
   6   5   9          0.78          9.78         3.74 o                         
   7   5   9          5.44         13.99         4.16 o                         
   8   5   9         95.92         92.62        26.18 o                         
  -6   6   9        113.63         98.01        11.74 o                         
  -5   6   9         24.02        205.19        61.05 o                         
  -4   6   9       1252.45       1300.69        22.97 o                         
  -3   6   9          7.83         14.17         3.58 o                         
  -2   6   9        560.66        549.13        16.45 o                         
  -1   6   9        361.08        353.86        11.71 o                         
   0   6   9        344.85        414.86         8.14 o                         
   1   6   9        116.40        104.81         5.37 o                         
   2   6   9        160.24        160.56         7.66 o                         
   3   6   9        159.69        163.64         8.15 o                         
   4   6   9        833.22        878.89        22.13 o                         
   5   6   9          4.90         10.67         3.75 o                         
   6   6   9         79.71         75.78         7.41 o                         
   7   6   9         17.36         15.25         9.01 o                         
  -6   7   9        215.18        210.85        17.57 o                         
  -5   7   9       1255.34       1414.90        46.68 o                         
  -4   7   9         49.61         49.31         7.51 o                         
  -3   7   9        221.32        218.29        13.85 o                         
  -2   7   9        263.20        258.47        12.70 o                         
  -1   7   9       1281.30       1342.14        42.83 o                         
   0   7   9       1792.89       2221.63        26.00 o                         
   1   7   9       1179.00       1100.63        17.96 o                         
   2   7   9        177.29        192.88         8.31 o                         
   3   7   9        624.03        574.79        15.78 o                         
   4   7   9         10.57          2.57         4.07 o                         
   5   7   9         32.15         35.07         5.33 o                         
   6   7   9         71.77         80.48         8.01 o                         
   7   7   9         20.77         40.41        13.27 o                         
  -5   8   9        232.56        230.62        16.26 o                         
  -4   8   9        849.73        865.07        37.62 o                         
  -3   8   9       1736.84       1804.24        39.99 o                         
  -2   8   9        545.73        509.43        16.15 o                         
  -1   8   9       3678.03       3614.52        60.09 o                         
   0   8   9        387.23        443.88        14.41 o                         
   1   8   9       2525.30       2496.63        32.79 o                         
   2   8   9        313.00        342.33        12.38 o                         
   3   8   9        450.12        413.57        14.54 o                         
   4   8   9        711.65        712.67        27.80 o                         
   5   8   9        789.18        859.38        27.30 o                         
   6   8   9        203.53        201.60        13.05 o                         
   7   8   9          5.69         19.25         8.37 o                         
  -4   9   9         27.65         40.95         9.93 o                         
  -3   9   9        406.52        369.96        25.36 o                         
  -2   9   9        162.01        148.00         9.90 o                         
  -1   9   9        683.28        660.14        22.71 o                         
   0   9   9        745.75        872.22        24.15 o                         
   1   9   9       4596.09       4594.73        71.15 o                         
   2   9   9          0.70          2.88         2.31 o                         
   3   9   9       2773.75       2481.19       164.37 o                         
   4   9   9         89.96        172.43        16.50 o                         
   5   9   9       1103.99       1176.30        32.50 o                         
   6   9   9        609.87        624.17        29.56 o                         
   7   9   9        593.53        616.24        63.40 o                         
  -4  10   9          0.46          3.11         3.92 o                         
  -3  10   9       1302.41       1300.02        57.10 o                         
  -2  10   9         12.20         14.61         3.99 o                         
  -1  10   9        539.58        595.48        35.58 o                         
   0  10   9          1.51          5.60         3.25 o                         
   1  10   9        113.34        114.70        10.80 o                         
   2  10   9        791.21        749.01        27.33 o                         
   3  10   9       1627.55       1621.53        52.74 o                         
   4  10   9        313.53        342.46        25.10 o                         
   5  10   9       2625.99       2741.89        50.91 o                         
   6  10   9         33.42         40.08         8.44 o                         
   7  10   9        928.22        919.92        77.94 o                         
  -3  11   9        228.21        187.68        21.41 o                         
  -2  11   9          8.67         16.16         7.52 o                         
  -1  11   9        384.05        386.44        18.35 o                         
   0  11   9         25.87         20.12         5.21 o                         
   1  11   9        879.73        887.41        30.05 o                         
   2  11   9        463.50        507.27        22.82 o                         
   3  11   9        312.84        265.76        22.67 o                         
   4  11   9         61.10        119.24        22.76 o                         
   5  11   9        375.88        416.68        25.99 o                         
   6  11   9        185.75        151.34        20.06 o                         
  -2  12   9        473.73        424.55        31.72 o                         
  -1  12   9        186.36        157.92        19.28 o                         
   0  12   9          2.91          9.11         3.84 o                         
   1  12   9         66.42         73.03         9.81 o                         
   2  12   9         26.40         16.71         5.76 o                         
   3  12   9       1513.08       1463.50        54.64 o                         
   4  12   9         88.45         84.95        13.74 o                         
   5  12   9        155.72        137.34        28.02 o                         
  -1  13   9        458.72        466.41        40.64 o                         
   0  13   9        179.59        191.56        16.98 o                         
   1  13   9        273.50        273.47        17.91 o                         
   2  13   9        342.88        312.28        19.64 o                         
   3  13   9        139.70        117.84        14.09 o                         
   4  13   9         22.07         32.64        12.37 o                         
   1  14   9         42.80         89.36        25.29 o                         
   2  14   9         11.74         14.17         9.78 o                         
   3  14   9        229.87        231.54        27.16 o                         
  -2 -13  10          3.15          6.48         5.84 o                         
  -4 -12  10         45.66         56.75        17.81 o                         
  -3 -12  10         40.40         39.76         7.37 o                         
  -2 -12  10          2.92         10.54         3.94 o                         
  -1 -12  10         67.69         55.52         6.96 o                         
   0 -12  10          1.63          7.81         4.24 o                         
   1 -12  10          2.56          3.23         3.73 o                         
  -5 -11  10        185.68        196.81        25.68 o                         
  -4 -11  10        214.45        212.86        15.35 o                         
  -3 -11  10        139.73         96.79         9.30 o                         
  -2 -11  10        153.54        133.85        11.34 o                         
  -1 -11  10          3.63         11.29         4.09 o                         
   0 -11  10          5.99         20.84         5.04 o                         
   1 -11  10          6.32         11.99         4.00 o                         
   2 -11  10          0.71         -5.15        11.89 o                         
  -6 -10  10        475.88        469.79        39.46 o                         
  -5 -10  10         54.96         68.08        12.79 o                         
  -4 -10  10        352.89        408.07        29.01 o                         
  -3 -10  10        196.33        184.10        11.80 o                         
  -2 -10  10        475.76        478.71        17.48 o                         
  -1 -10  10        224.56        209.46        12.33 o                         
   0 -10  10       1382.24       1632.93        34.85 o                         
   1 -10  10          1.73         10.99         4.06 o                         
   2 -10  10        194.25        174.51        11.99 o                         
   3 -10  10         54.36         65.28        10.83 o                         
  -6  -9  10         77.48         76.45        13.22 o                         
  -5  -9  10          6.90         19.36         8.31 o                         
  -4  -9  10       1513.47       1478.72        35.09 o                         
  -3  -9  10         67.59         73.06         6.26 o                         
  -2  -9  10       1558.46       1441.29        28.69 o                         
  -1  -9  10        714.66        651.50        20.42 o                         
   0  -9  10       1054.16       1208.59        31.44 o                         
   1  -9  10          9.86         13.62         4.48 o                         
   2  -9  10        499.28        480.43        20.73 o                         
   3  -9  10          0.67          3.38         4.24 o                         
   4  -9  10        449.83        475.15        43.62 o                         
  -7  -8  10        149.19        142.27        20.83 o                         
  -6  -8  10          2.57         17.87         7.19 o                         
  -5  -8  10        322.11        345.24        20.13 o                         
  -4  -8  10          8.40          7.52         3.64 o                         
  -3  -8  10          4.46         11.48         3.17 o                         
  -2  -8  10       1079.17       1046.94        22.96 o                         
  -1  -8  10         94.83         94.45         7.02 o                         
   0  -8  10       4745.96       5706.45       119.39 o                         
   1  -8  10        903.39        894.65        26.70 o                         
   2  -8  10        818.98        725.95        24.82 o                         
   3  -8  10        116.72        110.12         9.92 o                         
   4  -8  10        253.79        248.21        15.77 o                         
  -7  -7  10         47.20         43.20         9.67 o                         
  -6  -7  10          0.51          9.26         2.27 o                         
  -5  -7  10        402.31        430.61        21.78 o                         
  -4  -7  10          4.86          9.16         2.65 o                         
  -3  -7  10       2927.77       2889.36        33.92 o                         
  -2  -7  10        263.12        219.70         9.07 o                         
  -1  -7  10        566.42        605.58        16.01 o                         
   0  -7  10         30.83         28.19         3.73 o                         
   1  -7  10         13.71         14.13         3.20 o                         
   2  -7  10       1669.50       1587.76        32.62 o                         
   3  -7  10        133.37        156.77        11.27 o                         
   4  -7  10        862.59        886.36        25.81 o                         
   5  -7  10        376.68        441.10        39.26 o                         
  -7  -6  10        533.10        542.78        30.75 o                         
  -6  -6  10         86.06         68.96         9.01 o                         
  -5  -6  10        356.97        363.48        17.58 o                         
  -4  -6  10        812.20        739.35        24.73 o                         
  -3  -6  10        836.14        874.31        18.79 o                         
  -2  -6  10         43.75         51.46         4.02 o                         
  -1  -6  10       1634.66       1723.43        27.08 o                         
   0  -6  10         29.28         39.32         3.63 o                         
   1  -6  10       1970.21       2001.58        27.32 o                         
   2  -6  10         11.71          6.95         2.58 o                         
   3  -6  10        160.92        139.33        10.33 o                         
   4  -6  10        194.91        277.82        21.55 o                         
   5  -6  10         60.33         60.36         6.88 o                         
  -7  -5  10         61.98         72.95        17.06 o                         
  -6  -5  10          1.48          3.33         2.74 o                         
  -5  -5  10        583.78        589.11        21.68 o                         
  -4  -5  10        244.60        233.64        11.49 o                         
  -3  -5  10       2631.63       2657.10        58.81 o                         
  -2  -5  10       1654.50       1714.00        25.83 o                         
  -1  -5  10        296.28        347.67        10.40 o                         
   0  -5  10         37.43         49.54         3.90 o                         
   1  -5  10        496.33        539.20        16.86 o                         
   2  -5  10         72.11         60.80         5.08 o                         
   3  -5  10       1799.09       1821.34        47.26 o                         
   4  -5  10          1.17          5.44         2.90 o                         
   5  -5  10        461.30        527.15        20.38 o                         
   6  -5  10          0.21         26.77        15.65 o                         
  -7  -4  10        112.15        112.31        17.68 o                         
  -6  -4  10       1646.60       1616.84        31.81 o                         
  -5  -4  10          2.08         14.30         3.38 o                         
  -4  -4  10        134.38        217.42        19.03 o                         
  -3  -4  10        315.10        311.86        11.28 o                         
  -2  -4  10         43.96         30.04         2.28 o                         
  -1  -4  10       2651.98       2692.59        34.50 o                         
   0  -4  10         34.20         39.92         3.48 o                         
   1  -4  10       1585.18       1571.78        21.77 o                         
   2  -4  10        381.67        347.60        10.95 o                         
   3  -4  10       1267.48       1262.34        25.35 o                         
   4  -4  10         13.39         11.11         4.12 o                         
   5  -4  10         76.75         79.52         7.82 o                         
   6  -4  10          2.15          7.31         4.54 o                         
  -7  -3  10          6.53         19.32         7.18 o                         
  -6  -3  10       1170.31       1224.66        27.51 o                         
  -5  -3  10        115.85        101.57         8.52 o                         
  -4  -3  10       2051.48       2189.80        31.81 o                         
  -3  -3  10         72.22         82.09         5.69 o                         
  -2  -3  10       2753.75       3041.14        46.93 o                         
  -1  -3  10          7.77         11.38         1.64 o                         
   0  -3  10        112.89        146.29         6.23 o                         
   1  -3  10        467.41        476.84        16.66 o                         
   2  -3  10          9.36          9.94         1.84 o                         
   3  -3  10       2819.23       2835.33        34.89 o                         
   4  -3  10         90.12        118.90        11.61 o                         
   5  -3  10        282.73        299.05        15.02 o                         
   6  -3  10        107.07        106.59        12.72 o                         
   7  -3  10          0.69          5.93         4.30 o                         
  -7  -2  10         27.39         32.36         8.36 o                         
  -6  -2  10       1095.98       1077.20        26.84 o                         
  -5  -2  10         39.79         45.23         5.31 o                         
  -4  -2  10        460.01        473.53        14.83 o                         
  -3  -2  10         51.59         52.21         4.69 o                         
  -2  -2  10       1602.56       1690.75        25.89 o                         
  -1  -2  10        289.91        291.38         8.37 o                         
   0  -2  10       6661.35       8513.15        78.93 o                         
   1  -2  10         89.77         92.94         5.09 o                         
   2  -2  10       1369.99       1348.57        20.09 o                         
   3  -2  10          3.15         10.17         2.23 o                         
   4  -2  10         33.50         36.16         4.49 o                         
   5  -2  10        139.95        150.81        10.71 o                         
   6  -2  10          3.93          4.40         6.61 o                         
   7  -2  10        115.41        104.21        17.03 o                         
  -7  -1  10         14.64         18.66         6.88 o                         
  -6  -1  10        162.68        157.97        10.25 o                         
  -5  -1  10         18.55         20.13         3.37 o                         
  -4  -1  10       1052.55       1129.91        23.03 o                         
  -3  -1  10         24.25         25.79         3.42 o                         
  -2  -1  10       1011.48       1020.39        21.38 o                         
  -1  -1  10       1439.30       1453.56        21.46 o                         
   0  -1  10       3259.35       4059.06        43.12 o                         
   1  -1  10         34.61         39.38         3.63 o                         
   2  -1  10        874.99        856.31        16.48 o                         
   3  -1  10          0.70          2.70         1.46 o                         
   4  -1  10       1111.44       1087.79        22.18 o                         
   5  -1  10         25.15         33.08         5.65 o                         
   6  -1  10         93.40         91.26        10.06 o                         
   7  -1  10         18.40         26.70         6.90 o                         
  -7   0  10         18.29         18.25         6.05 o                         
  -6   0  10         15.81         25.69         5.04 o                         
  -5   0  10        396.48        414.88        14.13 o                         
  -4   0  10          4.98         30.53         6.42 o                         
  -3   0  10        134.03        127.43         6.69 o                         
  -2   0  10         12.91         12.82         1.90 o                         
  -1   0  10        296.00        281.49         6.96 o                         
   0   0  10       2228.67       2603.78        23.36 o                         
   1   0  10       1422.89       1366.40        18.38 o                         
   2   0  10        205.94        180.85         7.61 o                         
   3   0  10       1221.35       1125.11        24.53 o                         
   4   0  10         17.44        163.73        27.53 o                         
   5   0  10         12.23         15.71         4.06 o                         
   6   0  10        181.02        202.05        14.98 o                         
   7   0  10          1.26          9.70         3.98 o                         
  -7   1  10         37.63         23.31        11.68 o                         
  -6   1  10         22.67         22.68         4.13 o                         
  -5   1  10         15.19         11.19         1.57 o                         
  -4   1  10         53.72        117.23        12.70 o                         
  -3   1  10       1627.67       1579.50        21.03 o                         
  -2   1  10        469.47        410.71         7.83 o                         
  -1   1  10       1624.21       1644.70        17.44 o                         
   0   1  10        883.00        975.91        13.96 o                         
   1   1  10        568.90        538.98        10.92 o                         
   2   1  10        126.36        114.22         5.46 o                         
   3   1  10        352.11        314.96         9.58 o                         
   4   1  10         13.09         45.91         6.37 o                         
   5   1  10        483.88        498.47        19.27 o                         
   6   1  10         81.50         93.18        11.53 o                         
   7   1  10         51.92         62.53         9.03 o                         
  -7   2  10          5.29          7.49         5.76 o                         
  -6   2  10          1.60          3.64         3.22 o                         
  -5   2  10         25.91         25.52         3.22 o                         
  -4   2  10        909.79        926.14        12.51 o                         
  -3   2  10         13.91         16.79         1.86 o                         
  -2   2  10        899.80        910.26        14.94 o                         
  -1   2  10          5.17          6.86         1.85 o                         
   0   2  10       1380.68       1572.72        19.28 o                         
   1   2  10       1833.47       1837.54        23.45 o                         
   2   2  10       1454.69       1341.97        21.30 o                         
   3   2  10       1134.47       1088.12        19.95 o                         
   4   2  10       1077.76       1123.54        20.87 o                         
   5   2  10        221.39        219.51        12.63 o                         
   6   2  10          1.94         13.99         5.67 o                         
   7   2  10        162.66        155.68        14.64 o                         
  -7   3  10         44.71         35.37        15.42 o                         
  -6   3  10         34.08         37.41         6.40 o                         
  -5   3  10        126.71        121.96         6.41 o                         
  -4   3  10        105.73        127.84         5.28 o                         
  -3   3  10         81.87         70.21         4.92 o                         
  -2   3  10       1136.80       1117.17        15.94 o                         
  -1   3  10        505.10        484.34        12.55 o                         
   0   3  10       3602.39       4422.79        38.98 o                         
   1   3  10        464.28        396.19        10.87 o                         
   2   3  10       1332.98       1281.85        20.96 o                         
   3   3  10        310.99        295.30        10.54 o                         
   4   3  10        717.69        684.73        17.65 o                         
   5   3  10        404.67        401.04        17.19 o                         
   6   3  10        728.99        765.25        30.82 o                         
   7   3  10        226.11        214.84        17.39 o                         
  -6   4  10        225.14        221.64        13.77 o                         
  -5   4  10        193.96        202.11         8.26 o                         
  -4   4  10        292.86        242.54        13.51 o                         
  -3   4  10        612.59        570.50        14.61 o                         
  -2   4  10        184.47        193.35         6.74 o                         
  -1   4  10        400.17        344.87        10.41 o                         
   0   4  10        455.64        507.02        13.56 o                         
   1   4  10         50.97         47.97         3.92 o                         
   2   4  10       2517.69       2404.70        37.95 o                         
   3   4  10        231.37        240.88         9.16 o                         
   4   4  10       1725.75       1716.70        26.96 o                         
   5   4  10          4.16          9.02         3.63 o                         
   6   4  10       1069.13       1095.96        28.97 o                         
   7   4  10        174.83        172.50        15.34 o                         
  -6   5  10         34.71         35.04         7.72 o                         
  -5   5  10        294.26        311.62        14.38 o                         
  -4   5  10         86.40         74.21         5.68 o                         
  -3   5  10        393.76        369.69        12.78 o                         
  -2   5  10        226.80        249.98        10.33 o                         
  -1   5  10        935.81        863.48        17.80 o                         
   0   5  10        502.91        597.71        16.03 o                         
   1   5  10       1687.93       1563.38        23.12 o                         
   2   5  10        251.33        236.53         9.87 o                         
   3   5  10          4.21          7.81         2.07 o                         
   4   5  10        605.88        631.84        21.82 o                         
   5   5  10          1.15          3.92         2.22 o                         
   6   5  10       1827.09       2000.55        35.28 o                         
   7   5  10          1.34          3.94         3.21 o                         
  -6   6  10        164.09        158.68        15.63 o                         
  -5   6  10        587.85        596.71        23.83 o                         
  -4   6  10          4.90         21.77         5.24 o                         
  -3   6  10       1130.58       1018.79        27.40 o                         
  -2   6  10        273.28        218.82        12.63 o                         
  -1   6  10        274.20        253.00        12.45 o                         
   0   6  10        155.09        209.71         9.33 o                         
   1   6  10        251.30        229.90         8.28 o                         
   2   6  10        760.82        742.61        17.85 o                         
   3   6  10        663.76        621.23        17.30 o                         
   4   6  10        707.13        671.53        20.75 o                         
   5   6  10        439.23        452.08        17.33 o                         
   6   6  10        374.07        357.50        15.38 o                         
   7   6  10         11.57         22.57         7.69 o                         
  -5   7  10        409.80        437.24        21.46 o                         
  -4   7  10         21.39        100.29        12.90 o                         
  -3   7  10        557.33        507.00        21.79 o                         
  -2   7  10          0.08          0.53         3.58 o                         
  -1   7  10       1702.49       1680.31        35.35 o                         
   0   7  10         46.51         59.83         4.37 o                         
   1   7  10       1007.00        954.63        19.00 o                         
   2   7  10        301.83        224.67         9.53 o                         
   3   7  10        797.63        723.75        18.32 o                         
   4   7  10         61.19         71.89         7.89 o                         
   5   7  10        257.67        283.79        14.08 o                         
   6   7  10        235.24        228.45        13.65 o                         
   7   7  10        502.28        549.80        42.87 o                         
  -5   8  10        285.81        299.52        18.64 o                         
  -4   8  10        107.19         83.54        12.46 o                         
  -3   8  10        472.53        420.31        20.44 o                         
  -2   8  10        571.44        494.01        22.43 o                         
  -1   8  10        451.57        429.77        19.34 o                         
   0   8  10         36.59         44.57         3.88 o                         
   1   8  10        670.87        649.18        17.02 o                         
   2   8  10          0.45          3.56         1.28 o                         
   3   8  10       1753.33       1565.72        30.90 o                         
   4   8  10         20.75         19.61         4.75 o                         
   5   8  10        181.68        186.32        13.14 o                         
   6   8  10          6.42         11.43         2.21 o                         
   7   8  10          1.90         31.22        15.35 o                         
  -4   9  10          3.32         10.72         4.12 o                         
  -3   9  10        182.09        147.19        16.43 o                         
  -2   9  10        229.77        218.43        16.25 o                         
  -1   9  10        205.59        188.38        11.87 o                         
   0   9  10       1492.28       1785.10        38.60 o                         
   1   9  10        287.14        261.78        14.13 o                         
   2   9  10       1693.39       1685.77        44.30 o                         
   3   9  10        240.35        217.19        14.16 o                         
   4   9  10        323.09        326.87        17.95 o                         
   5   9  10        137.31        151.25        12.70 o                         
   6   9  10          0.73         12.36         6.06 o                         
   7   9  10         70.15        104.26        28.92 o                         
  -3  10  10        154.96        148.03        19.32 o                         
  -2  10  10         20.41         26.01         5.96 o                         
  -1  10  10         24.09         21.82         4.97 o                         
   0  10  10        318.10        363.90        18.51 o                         
   1  10  10          1.79          7.51         3.22 o                         
   2  10  10        526.20        461.91        23.97 o                         
   3  10  10         20.52         19.30         5.72 o                         
   4  10  10       1493.91       1474.10        39.74 o                         
   5  10  10         52.08         91.08        12.62 o                         
   6  10  10        284.13        263.60        20.05 o                         
  -3  11  10          0.63         25.36         8.68 o                         
  -2  11  10         32.51         44.19        10.36 o                         
  -1  11  10         23.37         28.58         5.95 o                         
   0  11  10        456.59        506.04        25.51 o                         
   1  11  10         30.77         35.23         6.78 o                         
   2  11  10        196.23        198.69        16.46 o                         
   3  11  10        124.58        107.19        12.97 o                         
   4  11  10        151.48        144.32        13.03 o                         
   5  11  10         64.76         66.21        13.02 o                         
   6  11  10        571.72        534.09        38.39 o                         
  -2  12  10          1.01          9.35         7.19 o                         
  -1  12  10        475.61        525.12        33.76 o                         
   0  12  10          0.88         14.69         5.15 o                         
   1  12  10        224.96        201.02        14.97 o                         
   2  12  10          3.14         10.13         5.78 o                         
   3  12  10          8.71          8.92         4.95 o                         
   4  12  10         18.03         19.23         6.56 o                         
   5  12  10        131.08        112.56        16.93 o                         
   0  13  10          0.28         10.15         6.06 o                         
   1  13  10        653.36        661.08        31.33 o                         
   2  13  10         19.43         18.89         5.80 o                         
   3  13  10        348.44        353.80        27.03 o                         
   4  13  10         34.22         40.22        13.68 o                         
  -3 -12  11         17.92         26.86        13.87 o                         
  -2 -12  11         75.54         65.14        11.68 o                         
  -1 -12  11          5.36          8.97         6.65 o                         
   0 -12  11        188.37        224.57        28.00 o                         
  -4 -11  11        736.15        704.60        34.10 o                         
  -3 -11  11        484.82        438.25        22.35 o                         
  -2 -11  11        115.27         86.99         9.59 o                         
  -1 -11  11         98.11         88.33        10.40 o                         
   0 -11  11          8.57         14.41         6.37 o                         
   1 -11  11         19.73         12.42         3.63 o                         
  -5 -10  11        302.62        324.85        32.92 o                         
  -4 -10  11        228.51        221.03        18.36 o                         
  -3 -10  11        239.62        206.68        14.90 o                         
  -2 -10  11       1007.75        956.85        28.20 o                         
  -1 -10  11        122.51        120.38        10.94 o                         
   0 -10  11       1220.92       1401.54        36.31 o                         
   1 -10  11        453.78        411.71        20.33 o                         
   2 -10  11         37.06         31.59         5.89 o                         
  -6  -9  11        233.01        214.13        25.97 o                         
  -5  -9  11        558.84        534.08        26.65 o                         
  -4  -9  11        179.13        168.89        18.73 o                         
  -3  -9  11       1077.35       1029.11        30.87 o                         
  -2  -9  11         68.75         52.16         5.92 o                         
  -1  -9  11        597.49        545.60        21.79 o                         
   0  -9  11        383.40        461.30        20.07 o                         
   1  -9  11         40.02         48.20         7.25 o                         
   2  -9  11        690.98        642.50        24.96 o                         
   3  -9  11        732.57        655.72        23.33 o                         
  -6  -8  11          3.37         11.55         6.79 o                         
  -5  -8  11        280.55        270.16        18.59 o                         
  -4  -8  11        143.66        129.32        13.20 o                         
  -3  -8  11        317.59        278.76        15.16 o                         
  -2  -8  11        507.69        433.97        15.98 o                         
  -1  -8  11        920.10        880.61        25.98 o                         
   0  -8  11        571.84        623.10        22.76 o                         
   1  -8  11       1070.44       1048.23        30.07 o                         
   2  -8  11        161.22        141.21        11.48 o                         
   3  -8  11        235.32        195.21        13.57 o                         
   4  -8  11         79.86        186.78        22.55 o                         
  -6  -7  11          2.08         17.49         9.75 o                         
  -5  -7  11        115.39        124.58        12.98 o                         
  -4  -7  11        106.43        107.47        12.46 o                         
  -3  -7  11       1497.06       1508.62        30.15 o                         
  -2  -7  11         68.10         82.51         5.87 o                         
  -1  -7  11        199.82        171.29         9.74 o                         
   0  -7  11        107.89        115.46         8.58 o                         
   1  -7  11        140.26        111.08        10.52 o                         
   2  -7  11        189.86        169.28        12.03 o                         
   3  -7  11       1240.87       1210.26        35.74 o                         
   4  -7  11        169.76        173.93        14.79 o                         
  -7  -6  11        148.34        120.95        20.96 o                         
  -6  -6  11        190.39        160.18        13.56 o                         
  -5  -6  11          3.93          7.95         3.85 o                         
  -4  -6  11          8.42         14.19         4.28 o                         
  -3  -6  11          1.90          9.77         2.53 o                         
  -2  -6  11        616.49        536.54        13.77 o                         
  -1  -6  11        566.18        576.61        15.06 o                         
   0  -6  11        224.52        267.36        12.29 o                         
   1  -6  11        176.11        169.52         9.23 o                         
   2  -6  11          9.27         11.13         3.13 o                         
   3  -6  11          4.59         13.23         3.97 o                         
   4  -6  11         86.22         93.17         9.40 o                         
   5  -6  11         70.44         59.86         9.44 o                         
  -7  -5  11          4.55         10.67         8.94 o                         
  -6  -5  11         29.57         16.99         5.28 o                         
  -5  -5  11        339.15        332.59        22.61 o                         
  -4  -5  11        578.85        609.74        22.66 o                         
  -3  -5  11        270.83        235.26        21.90 o                         
  -2  -5  11        470.22        500.05        11.13 o                         
  -1  -5  11       1671.85       1642.97        23.40 o                         
   0  -5  11         26.04         27.02         3.06 o                         
   1  -5  11         32.19         25.11         4.21 o                         
   2  -5  11         64.92         37.19         3.99 o                         
   3  -5  11         42.84         40.12         5.83 o                         
   4  -5  11        114.67        135.51        10.49 o                         
   5  -5  11          4.26         24.65         6.69 o                         
   6  -5  11         15.26         -0.07         2.22 o                         
  -7  -4  11         34.57         38.36        11.26 o                         
  -6  -4  11        160.43        170.24        11.08 o                         
  -5  -4  11        522.11        547.48        20.89 o                         
  -4  -4  11         14.83         10.88         3.04 o                         
  -3  -4  11         57.05         59.15         5.21 o                         
  -2  -4  11          3.35          5.44         1.28 o                         
  -1  -4  11        241.91        258.75         8.20 o                         
   0  -4  11        643.19        748.26        15.18 o                         
   1  -4  11        779.61        743.15        19.63 o                         
   2  -4  11        319.33        287.38        10.71 o                         
   3  -4  11        649.26        614.74        19.52 o                         
   4  -4  11        415.25        416.86        17.68 o                         
   5  -4  11        181.16        190.67        13.96 o                         
   6  -4  11          6.19          5.81         4.99 o                         
  -7  -3  11        607.00        618.13        32.74 o                         
  -6  -3  11        171.10        152.39        13.13 o                         
  -5  -3  11        240.01        277.44        18.37 o                         
  -4  -3  11          3.23        186.31        30.50 o                         
  -3  -3  11       2974.66       3047.40        60.34 o                         
  -2  -3  11          2.44          3.46         1.77 o                         
  -1  -3  11        666.45        669.33        12.71 o                         
   0  -3  11          0.68          2.45         0.65 o                         
   1  -3  11         17.21         20.06         3.16 o                         
   2  -3  11         25.88         31.11         3.54 o                         
   3  -3  11         25.42         23.95         3.70 o                         
   4  -3  11          5.12          5.11         2.45 o                         
   5  -3  11        572.78        596.73        23.49 o                         
   6  -3  11          4.47         13.76        10.78 o                         
  -7  -2  11       1167.33       1194.48        56.73 o                         
  -6  -2  11        378.81        356.26        17.46 o                         
  -5  -2  11       2168.22       2294.45        44.39 o                         
  -4  -2  11       3440.79       3559.28        49.67 o                         
  -3  -2  11       1643.26       1766.79        29.53 o                         
  -2  -2  11       1285.20       1387.47        24.44 o                         
  -1  -2  11        668.11        608.01        11.20 o                         
   0  -2  11        114.44        132.00         6.33 o                         
   1  -2  11       1305.94       1260.53        25.96 o                         
   2  -2  11         27.86         35.85         3.55 o                         
   3  -2  11        438.22        366.93        12.62 o                         
   4  -2  11        220.75        243.54        12.70 o                         
   5  -2  11          9.34         15.81         6.01 o                         
   6  -2  11          0.90          4.94         3.35 o                         
  -7  -1  11          1.92         10.83         7.48 o                         
  -6  -1  11        915.36        874.29        30.27 o                         
  -5  -1  11        581.37        566.88        18.44 o                         
  -4  -1  11        896.77       1089.41        23.98 o                         
  -3  -1  11       5832.11       6033.96        90.31 o                         
  -2  -1  11       2474.57       2304.22        48.74 o                         
  -1  -1  11       3743.43       3928.25        27.65 o                         
   0  -1  11       2470.79       3068.62        29.24 o                         
   1  -1  11        796.89        767.22        15.58 o                         
   2  -1  11        803.69        826.15        16.84 o                         
   3  -1  11       1418.09       1324.82        23.57 o                         
   4  -1  11         24.47         20.09         3.98 o                         
   5  -1  11        963.65        971.51        26.88 o                         
   6  -1  11         32.35         36.07         7.17 o                         
   7  -1  11        221.56        211.66        24.59 o                         
  -7   0  11         35.21         31.88         9.37 o                         
  -6   0  11       1938.17       1937.59        50.24 o                         
  -5   0  11        114.25         98.32         7.06 o                         
  -4   0  11       3714.09       3883.69        52.34 o                         
  -3   0  11          0.46          3.94         1.49 o                         
  -2   0  11       2950.90       2963.08        30.14 o                         
  -1   0  11       1375.00       1284.50        15.55 o                         
   0   0  11        479.78        483.04        10.51 o                         
   1   0  11       4305.44       4244.53        37.82 o                         
   2   0  11       4146.53       3906.20        50.98 o                         
   3   0  11       2867.37       2757.40        36.11 o                         
   4   0  11       2587.73       2676.24        39.44 o                         
   5   0  11         38.31         42.65         6.74 o                         
   6   0  11        373.62        361.04        20.07 o                         
   7   0  11        341.03        336.25        25.96 o                         
  -7   1  11        106.73        108.09        16.95 o                         
  -6   1  11        417.18        394.56        30.86 o                         
  -5   1  11         37.49         37.15         3.74 o                         
  -4   1  11        538.22        490.59        13.61 o                         
  -3   1  11         87.11         88.54         4.32 o                         
  -2   1  11       5785.50       5523.73        69.49 o                         
  -1   1  11         86.30         88.86         4.28 o                         
   0   1  11       7734.47       9795.20        99.25 o                         
   1   1  11          0.50          2.93         1.58 o                         
   2   1  11        786.93        771.36        15.46 o                         
   3   1  11       3073.99       2997.33        55.40 o                         
   4   1  11        843.63       1114.37        31.85 o                         
   5   1  11       1025.41       1039.11        29.24 o                         
   6   1  11       1599.69       1679.82        47.77 o                         
   7   1  11         53.34         33.03         6.98 o                         
  -7   2  11          2.31          9.42         9.05 o                         
  -6   2  11        979.04       1081.99        43.24 o                         
  -5   2  11         65.17         62.79         4.31 o                         
  -4   2  11       1179.59       1108.81        33.73 o                         
  -3   2  11        313.19        259.44         7.74 o                         
  -2   2  11        207.90        193.83         7.20 o                         
  -1   2  11         14.41         14.08         2.34 o                         
   0   2  11       4254.23       4910.56        36.90 o                         
   1   2  11        171.82        154.97         6.81 o                         
   2   2  11       8168.60       8069.96        53.82 o                         
   3   2  11        482.82        432.00        11.95 o                         
   4   2  11       2313.85       2364.13        42.71 o                         
   5   2  11         36.23        101.09        11.68 o                         
   6   2  11        418.74        430.63        27.07 o                         
   7   2  11         65.94         81.82        11.66 o                         
  -6   3  11          0.94         13.49         7.46 o                         
  -5   3  11          4.37         10.27         2.47 o                         
  -4   3  11        572.98        554.08        13.25 o                         
  -3   3  11        524.98        487.34        13.12 o                         
  -2   3  11       3934.67       3635.28        93.65 o                         
  -1   3  11        413.21        376.36        11.05 o                         
   0   3  11       2771.40       3244.47        25.88 o                         
   1   3  11         52.30         51.27         4.11 o                         
   2   3  11          3.55          3.77         1.82 o                         
   3   3  11        119.54        122.11         6.90 o                         
   4   3  11       1635.57       1950.91        47.65 o                         
   5   3  11         33.26         37.78         5.51 o                         
   6   3  11       1062.06       1147.30        38.83 o                         
   7   3  11        138.12        154.52        15.38 o                         
  -6   4  11         44.03         50.73        10.10 o                         
  -5   4  11        448.94        475.72        19.93 o                         
  -4   4  11         44.96         46.11         4.49 o                         
  -3   4  11        850.86        824.43        18.90 o                         
  -2   4  11        155.63        154.95         8.36 o                         
  -1   4  11         93.15         70.49         5.57 o                         
   0   4  11       3989.69       4636.40        49.55 o                         
   1   4  11         14.60         16.06         3.09 o                         
   2   4  11       1458.02       1437.63        23.32 o                         
   3   4  11        456.92        403.49        12.47 o                         
   4   4  11          0.61         33.73         5.45 o                         
   5   4  11         12.65         23.64         4.94 o                         
   6   4  11         96.21        100.09         9.56 o                         
   7   4  11          1.52          1.03         3.62 o                         
  -6   5  11          1.82         18.22         8.47 o                         
  -5   5  11         64.45         61.46         6.85 o                         
  -4   5  11         82.04         79.48         6.34 o                         
  -3   5  11        397.82        396.27        14.33 o                         
  -2   5  11         37.52         37.67         4.44 o                         
  -1   5  11       1329.26       1321.94        26.65 o                         
   0   5  11        647.06        701.09        48.33 o                         
   1   5  11          3.58          5.78         2.19 o                         
   2   5  11          0.32          4.98         1.55 o                         
   3   5  11        512.62        445.40        13.20 o                         
   4   5  11        345.21        440.36        17.79 o                         
   5   5  11         45.84         31.77         4.84 o                         
   6   5  11        263.09        255.82        13.38 o                         
   7   5  11          2.17         13.27         5.29 o                         
  -5   6  11        367.61        442.51        37.19 o                         
  -4   6  11        586.99        551.99        19.74 o                         
  -3   6  11        236.04        203.21        11.95 o                         
  -2   6  11         55.31         59.48         6.72 o                         
  -1   6  11        145.76        114.20        10.55 o                         
   0   6  11         48.48         53.83         6.03 o                         
   1   6  11        381.52        384.40        11.99 o                         
   2   6  11         89.55         77.96         6.02 o                         
   3   6  11        176.63        168.46         8.85 o                         
   4   6  11        380.96        417.16        17.34 o                         
   5   6  11         99.63         81.38         7.72 o                         
   6   6  11         28.75         28.82         4.94 o                         
   7   6  11        107.41        105.97        19.52 o                         
  -5   7  11        148.91        182.21        22.20 o                         
  -4   7  11        203.72        205.35        13.02 o                         
  -3   7  11        404.10        355.61        17.32 o                         
  -2   7  11        485.02        484.33        22.09 o                         
  -1   7  11         63.00         56.69         7.49 o                         
   0   7  11        474.59        578.45        19.74 o                         
   1   7  11        256.32        233.49        11.16 o                         
   2   7  11          9.46          4.19         1.82 o                         
   3   7  11         85.62         68.48         6.89 o                         
   4   7  11         51.71         43.75         6.67 o                         
   5   7  11         25.10         23.74         4.45 o                         
   6   7  11        107.45        108.57         9.53 o                         
   7   7  11          8.64         25.21        16.31 o                         
  -4   8  11        644.41        634.46        30.63 o                         
  -3   8  11        750.23        723.67        27.83 o                         
  -2   8  11        826.98        783.25        29.03 o                         
  -1   8  11        297.11        391.10        68.93 o                         
   0   8  11        297.00        299.12        15.98 o                         
   1   8  11         22.01         11.45         3.36 o                         
   2   8  11        266.16        255.49        12.74 o                         
   3   8  11        358.54        318.43        16.71 o                         
   4   8  11         87.98        103.75        11.63 o                         
   5   8  11        295.00        313.84        17.90 o                         
   6   8  11         30.30         35.54         5.25 o                         
   7   8  11         86.13         99.22        23.43 o                         
  -4   9  11        202.73        186.80        16.60 o                         
  -3   9  11        420.86        369.47        25.70 o                         
  -2   9  11        125.75        103.15        12.72 o                         
  -1   9  11        728.24        727.82        36.62 o                         
   0   9  11       1148.99       1365.62        34.49 o                         
   1   9  11       1735.49       1725.87        33.95 o                         
   2   9  11        429.48        390.76        17.69 o                         
   3   9  11        129.76        133.49        11.19 o                         
   4   9  11         49.10         97.05        11.40 o                         
   5   9  11          1.02          4.15         3.35 o                         
   6   9  11        337.93        330.69        19.33 o                         
  -3  10  11        542.26        518.59        32.11 o                         
  -2  10  11        249.66        245.87        19.86 o                         
  -1  10  11        765.57        792.59        37.31 o                         
   0  10  11         12.99         20.74         4.86 o                         
   1  10  11        315.03        306.39        17.83 o                         
   2  10  11        313.18        318.77        16.76 o                         
   3  10  11       1103.82       1093.76        35.16 o                         
   4  10  11        546.42        562.76        25.72 o                         
   5  10  11       1173.67       1213.90        33.84 o                         
   6  10  11         83.30         80.99        15.70 o                         
  -2  11  11         20.79         12.12         7.29 o                         
  -1  11  11        235.24        241.46        17.76 o                         
   0  11  11         67.35         54.13         7.75 o                         
   1  11  11       1160.00       1153.82        35.50 o                         
   2  11  11        433.78        417.47        24.02 o                         
   3  11  11        985.66        963.09        31.82 o                         
   4  11  11         12.27         51.49         9.99 o                         
   5  11  11        597.30        564.66        29.65 o                         
  -1  12  11         28.53         29.38        10.40 o                         
   0  12  11          6.59         10.98         4.81 o                         
   1  12  11          4.44         17.64         6.27 o                         
   2  12  11          3.91          9.00         5.69 o                         
   3  12  11        777.86        687.54        27.75 o                         
   4  12  11         97.91        111.90        13.74 o                         
   1  13  11        370.72        336.82        25.04 o                         
   2  13  11        326.84        276.77        28.41 o                         
   3  13  11          1.11         24.38        10.96 o                         
  -3 -11  12        427.35        346.31        26.78 o                         
  -2 -11  12          6.69         14.83         5.42 o                         
  -1 -11  12        127.80         89.00        10.30 o                         
   0 -11  12         85.09        113.23        13.25 o                         
   1 -11  12        252.99        212.23        46.31 o                         
  -5 -10  12          2.15         32.85        19.80 o                         
  -4 -10  12          4.82         29.02         9.32 o                         
  -3 -10  12        334.25        274.94        20.55 o                         
  -2 -10  12         68.53         70.93         8.29 o                         
  -1 -10  12         85.44         81.51         9.28 o                         
   0 -10  12        280.44        312.74        17.65 o                         
   1 -10  12        104.19        103.87        10.53 o                         
   2 -10  12         35.18         32.49         9.62 o                         
  -5  -9  12          1.37         31.87        24.14 o                         
  -4  -9  12         71.14         67.57        10.22 o                         
  -3  -9  12          6.09          5.73         3.17 o                         
  -2  -9  12         17.15         14.69         3.09 o                         
  -1  -9  12         36.28         35.61         5.88 o                         
   0  -9  12        161.45        147.90        11.92 o                         
   1  -9  12          3.51         13.92         5.09 o                         
   2  -9  12        123.26        130.83        11.61 o                         
   3  -9  12        150.12        109.68        17.63 o                         
  -6  -8  12        287.68        259.75        28.13 o                         
  -5  -8  12         87.29        101.13        12.58 o                         
  -4  -8  12         81.65        123.09        19.44 o                         
  -3  -8  12        114.88         98.41        11.70 o                         
  -2  -8  12         61.23         53.90         5.92 o                         
  -1  -8  12        151.56        118.37        10.23 o                         
   0  -8  12        116.99        115.59        10.24 o                         
   1  -8  12        133.69        123.60        10.61 o                         
   2  -8  12        168.74        149.42        12.08 o                         
   3  -8  12          1.91         10.83         4.35 o                         
   4  -8  12         52.23         51.41        12.77 o                         
  -6  -7  12        274.21        279.09        27.06 o                         
  -5  -7  12         81.35        112.49        12.64 o                         
  -4  -7  12        132.32        129.25        13.16 o                         
  -3  -7  12        263.48        273.01        18.77 o                         
  -2  -7  12        354.68        332.30        13.09 o                         
  -1  -7  12        514.09        528.00        19.97 o                         
   0  -7  12        174.50        195.52        12.42 o                         
   1  -7  12        470.39        454.41        19.81 o                         
   2  -7  12        158.00        146.41        11.61 o                         
   3  -7  12         27.07         31.12         7.39 o                         
   4  -7  12        239.18        237.19        16.87 o                         
  -6  -6  12         15.57         15.24         4.43 o                         
  -5  -6  12        605.77        621.32        27.77 o                         
  -4  -6  12          2.70         12.78         5.96 o                         
  -3  -6  12        485.45        470.84        21.04 o                         
  -2  -6  12         57.23         44.29         4.40 o                         
  -1  -6  12         71.78         80.79         6.40 o                         
   0  -6  12       1061.73       1206.92        27.44 o                         
   1  -6  12        841.31        845.90        23.89 o                         
   2  -6  12        306.38        247.42        15.61 o                         
   3  -6  12        911.24        847.26        29.94 o                         
   4  -6  12        104.70        111.06        11.69 o                         
   5  -6  12        280.46        245.31        35.08 o                         
  -6  -5  12         63.38         70.74         9.36 o                         
  -5  -5  12        328.57        342.54        17.73 o                         
  -4  -5  12         33.52         63.67         9.85 o                         
  -3  -5  12       1200.24       1212.86        32.50 o                         
  -2  -5  12         27.04         25.09         2.97 o                         
  -1  -5  12       1251.68       1322.41        24.89 o                         
   0  -5  12         66.62         45.57         4.55 o                         
   1  -5  12        136.59        151.32         8.82 o                         
   2  -5  12        224.99        181.63        11.82 o                         
   3  -5  12        818.62        753.08        24.89 o                         
   4  -5  12        540.18        504.32        20.85 o                         
   5  -5  12        634.39        632.76        26.53 o                         
  -7  -4  12        232.62        212.17        19.85 o                         
  -6  -4  12          1.32          8.95         5.37 o                         
  -5  -4  12        592.58        620.31        23.08 o                         
  -4  -4  12        119.56        128.09        10.28 o                         
  -3  -4  12        306.49        299.37        15.54 o                         
  -2  -4  12        254.56        221.11        22.93 o                         
  -1  -4  12        903.86        848.54        16.69 o                         
   0  -4  12          2.23          9.29         2.31 o                         
   1  -4  12       1662.89       1596.50        27.34 o                         
   2  -4  12        579.00        547.87        16.35 o                         
   3  -4  12       1208.09       1095.65        29.28 o                         
   4  -4  12         16.22         20.47         5.01 o                         
   5  -4  12        140.96        134.42        11.93 o                         
   6  -4  12        134.60        137.01        20.32 o                         
  -7  -3  12          2.96         15.48         9.77 o                         
  -6  -3  12        102.72        107.32        17.99 o                         
  -5  -3  12        338.67        383.03        18.30 o                         
  -4  -3  12        263.16        255.21        13.82 o                         
  -3  -3  12       2459.90       2520.79        47.86 o                         
  -2  -3  12         28.30         36.67         4.10 o                         
  -1  -3  12        495.18        562.68        13.14 o                         
   0  -3  12        383.83        496.91        14.19 o                         
   1  -3  12        169.83        172.11         9.41 o                         
   2  -3  12        339.47        324.35        11.52 o                         
   3  -3  12       1009.20        939.03        24.52 o                         
   4  -3  12        281.96        279.07        14.54 o                         
   5  -3  12        515.54        570.32        23.86 o                         
   6  -3  12         44.37         38.27         8.16 o                         
  -7  -2  12         77.09         52.84        15.94 o                         
  -6  -2  12       1083.74       1068.60        44.22 o                         
  -5  -2  12        164.00        184.84        18.66 o                         
  -4  -2  12        913.50        972.76        27.92 o                         
  -3  -2  12        155.05        136.67         8.74 o                         
  -2  -2  12        116.64         85.55         6.43 o                         
  -1  -2  12        696.84        579.82        17.68 o                         
   0  -2  12         34.81         26.87         2.66 o                         
   1  -2  12        694.91        703.04        17.05 o                         
   2  -2  12        261.38        258.18         9.43 o                         
   3  -2  12         73.18         61.72         5.71 o                         
   4  -2  12        634.50        628.26        22.00 o                         
   5  -2  12         24.91         45.20         8.33 o                         
   6  -2  12         66.38         68.19        10.36 o                         
  -7  -1  12          3.85          8.13         6.48 o                         
  -6  -1  12         22.70         25.70         5.91 o                         
  -5  -1  12        153.01        168.08        11.96 o                         
  -4  -1  12        644.41        718.83        22.56 o                         
  -3  -1  12        234.64        237.86        11.33 o                         
  -2  -1  12       1193.39       1225.88        26.09 o                         
  -1  -1  12       1391.57       1314.34        22.55 o                         
   0  -1  12        440.02        580.74        13.30 o                         
   1  -1  12         54.87         66.98         5.49 o                         
   2  -1  12        547.85        444.91        12.93 o                         
   3  -1  12        293.61        289.97        12.51 o                         
   4  -1  12         37.85         39.97         6.52 o                         
   5  -1  12        167.13        155.72        11.43 o                         
   6  -1  12        130.42        117.89        11.93 o                         
  -7   0  12        134.42        120.64        18.87 o                         
  -6   0  12        555.20        539.03        37.90 o                         
  -5   0  12          5.33          4.58         2.50 o                         
  -4   0  12          1.15         12.17         3.22 o                         
  -3   0  12        207.95        222.30         9.57 o                         
  -2   0  12         38.89         36.65         3.29 o                         
  -1   0  12       1895.42       1857.93        26.01 o                         
   0   0  12        416.07        449.89        10.69 o                         
   1   0  12       2810.98       2722.53        36.09 o                         
   2   0  12        362.58        371.51        12.93 o                         
   3   0  12       1216.59       1123.65        23.23 o                         
   4   0  12         29.96         34.32         6.17 o                         
   5   0  12        124.63        142.84        11.47 o                         
   6   0  12          3.51          8.89         4.02 o                         
   7   0  12        116.43        122.60        24.73 o                         
  -6   1  12        267.74        265.25        26.17 o                         
  -5   1  12         84.22         64.89         8.07 o                         
  -4   1  12        233.88        237.94        18.96 o                         
  -3   1  12        103.22        100.22         6.48 o                         
  -2   1  12          4.26          5.96         1.20 o                         
  -1   1  12         76.40         66.70         3.81 o                         
   0   1  12        764.41        923.17        14.28 o                         
   1   1  12       1245.21       1272.33        20.54 o                         
   2   1  12       1240.64       1155.86        19.84 o                         
   3   1  12        908.77        888.45        17.76 o                         
   4   1  12         19.67         61.25        11.70 o                         
   5   1  12       1697.85       1795.76        40.17 o                         
   6   1  12        104.06        104.78        12.22 o                         
   7   1  12        472.97        504.21        38.05 o                         
  -6   2  12          0.83         17.96         9.05 o                         
  -5   2  12        207.67        250.66        18.26 o                         
  -4   2  12         54.08         80.99        10.38 o                         
  -3   2  12        477.03        447.46        18.15 o                         
  -2   2  12          0.73          4.11         2.77 o                         
  -1   2  12        707.40        638.42        15.85 o                         
   0   2  12         67.94         71.34         4.22 o                         
   1   2  12        370.30        337.19        10.28 o                         
   2   2  12        138.36        133.88         6.56 o                         
   3   2  12        790.57        708.48        16.96 o                         
   4   2  12       1373.11       1445.33        30.45 o                         
   5   2  12       1081.04       1140.86        31.91 o                         
   6   2  12        106.53         87.96        12.27 o                         
   7   2  12       1048.62       1038.50        45.67 o                         
  -6   3  12         69.97         74.99        13.23 o                         
  -5   3  12        127.17        122.08        11.36 o                         
  -4   3  12        162.46        194.28         8.08 o                         
  -3   3  12          8.16         12.67         3.10 o                         
  -2   3  12         92.58         77.83         6.35 o                         
  -1   3  12        156.74        136.87         9.27 o                         
   0   3  12        261.44        250.10        12.51 o                         
   1   3  12        291.26        226.99         8.54 o                         
   2   3  12        379.64        391.17        11.91 o                         
   3   3  12        231.77        235.03         9.80 o                         
   4   3  12         36.89         35.01         4.79 o                         
   5   3  12         16.04         16.12         3.93 o                         
   6   3  12        739.95        769.62        32.87 o                         
   7   3  12        388.92        406.95        28.38 o                         
  -6   4  12        110.08         95.37        25.44 o                         
  -5   4  12         22.92         47.36        11.68 o                         
  -4   4  12         80.41         92.56         7.87 o                         
  -3   4  12         93.01         88.18         6.94 o                         
  -2   4  12        456.18        480.57        17.43 o                         
  -1   4  12        933.94        983.02        33.65 o                         
   0   4  12          7.70          9.25         2.48 o                         
   1   4  12         32.06         21.00         2.99 o                         
   2   4  12        943.70        862.20        18.78 o                         
   3   4  12        891.98        823.35        18.44 o                         
   4   4  12        836.91        859.07        24.56 o                         
   5   4  12         51.92         61.57         6.89 o                         
   6   4  12        206.38        173.49        12.74 o                         
   7   4  12          2.01         29.30        13.75 o                         
  -5   5  12        256.57        283.59        19.64 o                         
  -4   5  12         24.30         41.59         5.61 o                         
  -3   5  12         21.22         18.56         3.68 o                         
  -2   5  12         32.20         45.65         5.19 o                         
  -1   5  12          9.08         19.57         5.06 o                         
   0   5  12        759.57        995.00        25.56 o                         
   1   5  12       2301.81       2335.87        31.27 o                         
   2   5  12        320.64        352.42        12.13 o                         
   3   5  12        422.24        419.98        13.35 o                         
   4   5  12        616.77        612.02        20.97 o                         
   5   5  12         23.45         34.39         5.61 o                         
   6   5  12        945.98       1034.20        27.70 o                         
   7   5  12         17.06         37.97        16.09 o                         
  -5   6  12        177.42        184.88        20.05 o                         
  -4   6  12       1350.74       1394.03        49.62 o                         
  -3   6  12        458.96        437.01        17.87 o                         
  -2   6  12        506.35        464.58        19.45 o                         
  -1   6  12        171.70        216.60        17.54 o                         
   0   6  12        334.61        382.99        17.76 o                         
   1   6  12        103.61         71.69         5.56 o                         
   2   6  12        344.36        353.11        12.58 o                         
   3   6  12        288.81        278.46        13.92 o                         
   4   6  12        580.67        644.42        21.92 o                         
   5   6  12        732.62        807.69        25.14 o                         
   6   6  12        216.83        198.42        12.60 o                         
   7   6  12         93.78         93.96        26.25 o                         
  -5   7  12        812.44        872.90        52.54 o                         
  -4   7  12         10.15         22.95         5.62 o                         
  -3   7  12         92.06         67.61         7.55 o                         
  -2   7  12        618.40        592.92        22.87 o                         
  -1   7  12       1251.69       1199.75        44.70 o                         
   0   7  12       2272.51       2849.65        64.49 o                         
   1   7  12       1509.15       1437.30        35.27 o                         
   2   7  12         48.01         38.52         5.76 o                         
   3   7  12        532.74        505.13        20.90 o                         
   4   7  12         22.50         32.72         5.41 o                         
   5   7  12        119.60        136.31        11.09 o                         
   6   7  12        175.79        206.03        13.27 o                         
  -4   8  12         66.73         51.79         8.21 o                         
  -3   8  12       1749.76       1789.33        41.27 o                         
  -2   8  12        111.53        105.91        10.80 o                         
  -1   8  12        558.30        570.94        37.13 o                         
   0   8  12         94.04        103.19        12.75 o                         
   1   8  12        229.39        206.02        19.64 o                         
   2   8  12        433.15        412.49        19.68 o                         
   3   8  12        599.04        522.48        30.46 o                         
   4   8  12        309.82        290.30        19.10 o                         
   5   8  12        419.06        451.50        19.57 o                         
   6   8  12         46.63         37.29         7.21 o                         
  -3   9  12        608.87        523.09        27.26 o                         
  -2   9  12         40.20         46.63         7.72 o                         
  -1   9  12       1441.99       1458.68        42.44 o                         
   0   9  12         38.22         55.42         8.79 o                         
   1   9  12       1801.15       1837.37        56.68 o                         
   2   9  12        524.23        457.26        21.59 o                         
   3   9  12        269.96        251.20        17.24 o                         
   4   9  12         60.50        142.71        16.38 o                         
   5   9  12        103.01        120.78        10.99 o                         
   6   9  12        420.45        435.50        27.40 o                         
  -3  10  12        254.30        191.35        23.81 o                         
  -2  10  12         64.30         54.96        10.70 o                         
  -1  10  12          2.60         11.06         5.19 o                         
   0  10  12         30.84         30.57         6.16 o                         
   1  10  12         35.42         75.13        13.27 o                         
   2  10  12         66.19         84.58        10.61 o                         
   3  10  12        737.17        764.28        27.74 o                         
   4  10  12        101.21        113.25        11.21 o                         
   5  10  12        224.11        248.05        17.12 o                         
  -2  11  12        107.57         71.54        16.48 o                         
  -1  11  12         13.09         26.15         6.71 o                         
   0  11  12          4.51          4.45         3.42 o                         
   1  11  12          1.33          8.07         4.97 o                         
   2  11  12        286.20        282.72        20.17 o                         
   3  11  12         53.03         63.82         8.67 o                         
   4  11  12          2.39          6.73         3.82 o                         
   5  11  12         10.89         40.23        18.64 o                         
   0  12  12        250.92        312.04        24.62 o                         
   1  12  12         65.21         45.86         8.84 o                         
   2  12  12        484.46        481.25        27.32 o                         
   3  12  12        111.21        103.16        13.02 o                         
  -2 -11  13        481.85        446.78        38.15 o                         
  -1 -11  13         23.01         23.15        11.55 o                         
  -4 -10  13          4.38          3.91         5.00 o                         
  -3 -10  13         15.35         29.21         8.00 o                         
  -2 -10  13         22.81         26.78         7.95 o                         
  -1 -10  13        176.56        171.40        13.65 o                         
   0 -10  13        713.05        810.95        35.89 o                         
   1 -10  13        253.00        227.78        21.79 o                         
  -4  -9  13        260.71        252.43        20.01 o                         
  -3  -9  13        248.42        234.80        22.38 o                         
  -2  -9  13         29.91         25.64         6.53 o                         
  -1  -9  13        314.43        285.86        16.81 o                         
   0  -9  13         41.22         42.82         7.27 o                         
   1  -9  13         57.13         68.41         8.90 o                         
   2  -9  13         45.13         36.67         9.72 o                         
  -5  -8  13        620.79        584.86        32.44 o                         
  -4  -8  13         11.45         38.82         9.95 o                         
  -3  -8  13        457.73        429.22        24.69 o                         
  -2  -8  13        231.56        224.81        14.87 o                         
  -1  -8  13        549.62        546.45        21.60 o                         
   0  -8  13        649.64        821.38        27.39 o                         
   1  -8  13        534.70        522.25        22.32 o                         
   2  -8  13         25.96         25.57         6.40 o                         
   3  -8  13         77.84         50.03        14.20 o                         
  -5  -7  13        680.12        644.88        30.10 o                         
  -4  -7  13         69.15         76.69        11.33 o                         
  -3  -7  13       2147.67       2048.12        52.99 o                         
  -2  -7  13        278.68        266.30        15.29 o                         
  -1  -7  13        588.05        604.23        21.97 o                         
   0  -7  13          1.83          4.92         4.32 o                         
   1  -7  13        249.92        289.08        16.42 o                         
   2  -7  13        321.38        341.73        18.30 o                         
   3  -7  13        458.37        474.38        23.78 o                         
   4  -7  13         15.66         26.37         8.45 o                         
  -6  -6  13        231.39        220.62        36.49 o                         
  -5  -6  13         18.69         33.19         8.73 o                         
  -4  -6  13        546.11        540.25        27.49 o                         
  -3  -6  13        578.79        533.89        23.07 o                         
  -2  -6  13        102.86         91.74         7.90 o                         
  -1  -6  13       1087.05       1037.13        25.02 o                         
   0  -6  13        640.70        723.10        23.77 o                         
   1  -6  13        876.15        809.93        26.43 o                         
   2  -6  13        233.14        206.55        14.87 o                         
   3  -6  13         74.71         65.54         8.87 o                         
   4  -6  13         31.52         63.02        10.38 o                         
  -6  -5  13         32.15         28.00         8.19 o                         
  -5  -5  13          3.09         16.17         6.69 o                         
  -4  -5  13        528.06        530.67        22.56 o                         
  -3  -5  13          4.85         12.49         4.42 o                         
  -2  -5  13       1399.79       1439.82        36.68 o                         
  -1  -5  13        181.00        162.29         9.69 o                         
   0  -5  13        585.58        618.85        19.40 o                         
   1  -5  13        340.14        294.14        18.06 o                         
   2  -5  13        220.86        210.03        14.78 o                         
   3  -5  13       1264.86       1209.76        36.15 o                         
   4  -5  13        263.88        274.11        17.87 o                         
   5  -5  13        135.16        105.56        18.87 o                         
  -6  -4  13        206.17        165.78        18.11 o                         
  -5  -4  13         86.27         99.01        10.21 o                         
  -4  -4  13         14.84         20.96         5.76 o                         
  -3  -4  13        155.94        162.15        11.79 o                         
  -2  -4  13         19.66         31.89         5.14 o                         
  -1  -4  13        195.15        171.83         9.10 o                         
   0  -4  13       1100.43       1321.26        29.52 o                         
   1  -4  13        644.37        643.14        21.58 o                         
   2  -4  13        807.39        695.02        29.75 o                         
   3  -4  13         10.58         10.50         3.92 o                         
   4  -4  13        132.48        108.75         9.83 o                         
   5  -4  13         83.44         94.78        12.56 o                         
  -6  -3  13          3.03          6.36         4.46 o                         
  -5  -3  13          1.85         13.61         5.30 o                         
  -4  -3  13         46.47         81.58        10.17 o                         
  -3  -3  13        405.98        382.57        17.51 o                         
  -2  -3  13         18.00         22.11         4.67 o                         
  -1  -3  13        542.68        572.50        16.52 o                         
   0  -3  13         13.68         14.23         3.22 o                         
   1  -3  13        408.60        385.17        14.21 o                         
   2  -3  13        179.77        198.50        10.58 o                         
   3  -3  13        142.48        114.91         9.46 o                         
   4  -3  13        495.87        497.71        20.92 o                         
   5  -3  13        320.88        347.70        20.09 o                         
  -6  -2  13        286.21        228.78        27.40 o                         
  -5  -2  13         17.56         40.17        11.24 o                         
  -4  -2  13       1051.96       1173.88        32.35 o                         
  -3  -2  13         57.52         53.29         7.05 o                         
  -2  -2  13         16.78         18.01         4.00 o                         
  -1  -2  13        292.58        284.34        10.24 o                         
   0  -2  13        558.93        632.83        16.15 o                         
   1  -2  13        913.15        945.91        20.52 o                         
   2  -2  13          1.22          7.48         1.79 o                         
   3  -2  13        811.55        763.07        20.85 o                         
   4  -2  13         32.00         66.23        12.10 o                         
   5  -2  13        392.90        433.73        21.24 o                         
   6  -2  13         23.44         23.95         9.09 o                         
  -6  -1  13        249.86        214.61        25.28 o                         
  -5  -1  13         19.52         25.89         8.01 o                         
  -4  -1  13       1017.34       1104.33        28.30 o                         
  -3  -1  13         32.71         15.79         4.23 o                         
  -2  -1  13       2631.07       2490.47        45.80 o                         
  -1  -1  13        257.04        243.20         9.16 o                         
   0  -1  13        194.26        212.99         8.45 o                         
   1  -1  13        347.03        323.81        11.74 o                         
   2  -1  13         12.85         10.89         2.44 o                         
   3  -1  13        973.64        888.18        22.34 o                         
   4  -1  13        232.33        214.28        13.16 o                         
   5  -1  13        498.01        510.30        20.93 o                         
   6  -1  13          7.47         21.12         6.56 o                         
  -6   0  13        169.26        146.29        21.78 o                         
  -5   0  13        138.07        135.77        19.67 o                         
  -4   0  13        426.73        435.27        27.46 o                         
  -3   0  13         23.64         23.80         3.87 o                         
  -2   0  13       1651.78       1694.49        29.42 o                         
  -1   0  13         15.90          7.41         2.27 o                         
   0   0  13       2027.89       2538.66        30.08 o                         
   1   0  13        227.69        209.00         9.22 o                         
   2   0  13       3058.17       2919.34        39.30 o                         
   3   0  13       1065.29        980.37        24.74 o                         
   4   0  13        466.77        445.94        20.45 o                         
   5   0  13        133.95        145.83        11.15 o                         
   6   0  13         26.10         40.49         7.83 o                         
  -6   1  13        254.65        254.75        30.81 o                         
  -5   1  13          0.18         18.90        10.87 o                         
  -4   1  13        274.43        234.60        27.82 o                         
  -3   1  13        955.25        894.16        24.07 o                         
  -2   1  13        891.91        852.92        25.36 o                         
  -1   1  13        502.79        489.80        13.27 o                         
   0   1  13       1906.13       2350.53        28.88 o                         
   1   1  13          4.80          8.49         1.93 o                         
   2   1  13       1980.40       1929.99        26.68 o                         
   3   1  13         37.89         24.26         2.81 o                         
   4   1  13       1820.34       1935.02        42.09 o                         
   5   1  13         87.62        106.79        10.30 o                         
   6   1  13        600.84        631.90        28.05 o                         
  -6   2  13        272.03        264.44        26.95 o                         
  -5   2  13        340.32        311.36        24.12 o                         
  -4   2  13        747.04        770.35        36.80 o                         
  -3   2  13         61.80         56.89         7.62 o                         
  -2   2  13        820.05        774.53        21.33 o                         
  -1   2  13         20.11         25.31         5.78 o                         
   0   2  13       2257.98       2671.71        31.78 o                         
   1   2  13       1297.77       1250.62        22.49 o                         
   2   2  13       1533.74       1497.85        22.86 o                         
   3   2  13        214.15        187.90        10.37 o                         
   4   2  13       1107.60       1193.13        27.45 o                         
   5   2  13         49.06         42.71         7.34 o                         
   6   2  13        316.23        286.36        21.00 o                         
  -6   3  13        401.78        348.91        31.21 o                         
  -5   3  13        265.93        253.16        21.89 o                         
  -4   3  13        337.41        322.65        18.30 o                         
  -3   3  13        191.77        142.60        12.81 o                         
  -2   3  13        639.02        609.60        24.43 o                         
  -1   3  13       1828.45       1718.12        33.44 o                         
   0   3  13       2000.53       2457.39        56.45 o                         
   1   3  13        578.27        508.17        14.01 o                         
   2   3  13        562.86        542.93        13.82 o                         
   3   3  13        475.70        440.81        13.98 o                         
   4   3  13        515.06        543.81        20.28 o                         
   5   3  13        455.10        440.91        20.48 o                         
   6   3  13        377.75        348.81        23.33 o                         
  -5   4  13        335.86        329.66        21.72 o                         
  -4   4  13        783.75        743.12        23.12 o                         
  -3   4  13        729.66        670.29        20.72 o                         
  -2   4  13        234.83        207.42        11.84 o                         
  -1   4  13        540.55        517.26        18.97 o                         
   0   4  13        405.93        431.32        18.95 o
[truncated: 61,399 more chars]
