# Supplementary material for: catena-Poly[[[bis­(aceto­nitrile-κN)(4,4′-dimeth­oxy-2,2′-bi­pyridine-κ2 N,N′)copper(II)]-μ-tri­fluoro­methane­sulfonato-κ2 O:O′] tri­fluoro­methane­sulfonate]
Source: IUCrdata. 2020 Oct 30;5(Pt 10):x201407. doi: 10.1107/S2414314620014078 (PMC9462164; doi:10.1107/S2414314620014078)
Supplement: Supplementary file 3 [file x-05-x201407-Isup3.mol]

cd1927b
  --CCDC--091720    3D                              

 59 60  0  0  0  0  0  0  0  0999 V2000
    6.6519    5.4681   11.5544 Cu     0
    3.1301    6.2170   11.3565 S      0
    4.2336    8.4732   12.1206 F      0
    2.0891    8.5302   12.0702 F      0
    3.0921    7.4901   13.6634 F      0
    1.9166    5.5401   11.7551 O      0
    4.3313    5.5455   11.7782 O      0
    3.1429    6.7268   10.0127 O      0
    6.9937    9.0829    6.6564 O      0
    6.5011    1.7740    6.6858 O      0
    6.7152    6.7786   10.0667 N      0
    6.6194    4.1869   10.0368 N      0
    6.6468    4.0451   12.9768 N      0
    6.7117    6.8510   13.0149 N      0
    6.7643    6.2329    8.8296 C      0
    6.6839    4.7498    8.8059 C      0
    6.8544    6.9995    7.6841 C      0
    6.8825    6.5895    6.8279 H      0
    6.8391    7.6216   13.8423 C      0
    6.6621    4.0075    7.6367 C      0
    6.7239    4.4321    6.7900 H      0
    3.1335    7.7542   12.3475 C      0
    6.8484    8.9577    9.0753 C      0
    6.8729    9.9008    9.1907 H      0
    6.9036    8.3954    7.8084 C      0
    6.6012    3.3193   13.8527 C      0
    6.7567    8.1112   10.1690 C      0
    6.7219    8.4977   11.0361 H      0
    6.5453    2.6180    7.7344 C      0
    6.4650    2.0390    8.9998 C      0
    6.3822    1.0969    9.0931 H      0
    6.5062    2.8455   10.1053 C      0
    6.4527    2.4400   10.9633 H      0
    7.0294    8.6101   14.8916 C      0
    7.0516    9.5065   14.4966 H      0
    7.8759    8.4365   15.3549 H      0
    6.2898    8.5539   15.5326 H      0
    6.4854    2.3793   14.9567 C      0
    6.1835    1.5113   14.6162 H      0
    5.8365    2.7188   15.6075 H      0
    7.3585    2.2750   15.3890 H      0
    6.6118    2.3281    5.3620 C      0
    6.5516    1.6076    4.6998 H      0
    7.4744    2.7846    5.2693 H      0
    5.8857    2.9693    5.2133 H      0
    7.0199   10.5173    6.7458 C      0
    7.0426   10.8999    5.8440 H      0
    7.8172   10.7988    7.2408 H      0
    6.2174   10.8296    7.2134 H      0
   -0.4485    5.4681   11.5544 Cu     0
    9.0170    5.5401   11.7551 O      0
    7.1034   11.7147   11.9519 S      0
    5.6615   13.1526   13.6114 F      0
    6.3739   14.2311   11.9006 F      0
    6.4334   10.5394   12.4477 O      0
    7.2447   11.7726   10.5175 O      0
    4.7555   12.8411   11.6993 F      0
    8.2739   12.1197   12.6716 O      0
    5.9180   13.0527   12.3031 C      0
  1  7  1
  1 11  1
  1 12  1
  1 13  1
  1 14  1
  1 51  1
  2  6  1
  2  7  1
  2  8  1
  2 22  1
  3 22  1
  4 22  1
  5 22  1
  6 50  1
  9 25  1
  9 46  1
 10 29  1
 10 42  1
 11 15  1
 11 27  1
 12 16  1
 12 32  1
 13 26  1
 14 19  1
 15 16  1
 15 17  1
 16 20  1
 17 18  1
 17 25  1
 19 34  1
 20 21  1
 20 29  1
 23 24  1
 23 25  1
 23 27  1
 26 38  1
 27 28  1
 29 30  1
 30 31  1
 30 32  1
 32 33  1
 34 35  1
 34 36  1
 34 37  1
 38 39  1
 38 40  1
 38 41  1
 42 43  1
 42 44  1
 42 45  1
 46 47  1
 46 48  1
 46 49  1
 52 55  1
 52 56  1
 52 58  1
 52 59  1
 53 59  1
 54 59  1
 57 59  1
M  END
$$$$
