# Supplementary material for: catena-Poly[[[bis­(aceto­nitrile-κN)(4,4′-dimeth­oxy-2,2′-bi­pyridine-κ2 N,N′)copper(II)]-μ-tri­fluoro­methane­sulfonato-κ2 O:O′] tri­fluoro­methane­sulfonate]
Source: IUCrdata. 2020 Oct 30;5(Pt 10):x201407. doi: 10.1107/S2414314620014078 (PMC9462164; doi:10.1107/S2414314620014078)
Supplement: Supplementary file 5 [file x-05-x201407-Isup5.mol]

cd1927b
  --CCDC--101520    3D                              

 59 60  0  0  0  0  0  0  0  0999 V2000
    6.6519    5.4678   11.5544 Cu     0
    3.1297    6.2181   11.3562 S      0
    4.2346    8.4745   12.1208 F      0
    2.0880    8.5314   12.0709 F      0
    3.0905    7.4896   13.6622 F      0
    1.9183    5.5410   11.7589 O      0
    4.3312    5.5451   11.7816 O      0
    3.1417    6.7248   10.0124 O      0
    6.9936    9.0825    6.6552 O      0
    6.5002    1.7735    6.6850 O      0
    6.7153    6.7791   10.0655 N      0
    6.6184    4.1856   10.0346 N      0
    6.6472    4.0440   12.9783 N      0
    6.7131    6.8510   13.0146 N      0
    6.7654    6.2317    8.8278 C      0
    6.6847    4.7499    8.8073 C      0
    6.8548    6.9982    7.6816 C      0
    6.8823    6.5878    6.8251 H      0
    6.8384    7.6216   13.8422 C      0
    6.6624    4.0086    7.6369 C      0
    6.7244    4.4341    6.7896 H      0
    3.1328    7.7544   12.3515 C      0
    6.8475    8.9600    9.0745 C      0
    6.8711    9.9030    9.1883 H      0
    6.9036    8.3954    7.8083 C      0
    6.6005    3.3193   13.8512 C      0
    6.7570    8.1125   10.1712 C      0
    6.7230    8.4986   11.0386 H      0
    6.5461    2.6180    7.7346 C      0
    6.4650    2.0388    8.9968 C      0
    6.3802    1.0968    9.0882 H      0
    6.5073    2.8444   10.1079 C      0
    6.4572    2.4388   10.9655 H      0
    7.0307    8.6124   14.8916 C      0
    7.0550    9.5078   14.4952 H      0
    7.8760    8.4368   15.3555 H      0
    6.2899    8.5579   15.5313 H      0
    6.4850    2.3806   14.9582 C      0
    6.1860    1.5113   14.6190 H      0
    5.8346    2.7198   15.6075 H      0
    7.3580    2.2793   15.3922 H      0
    6.6108    2.3268    5.3605 C      0
    6.5502    1.6059    4.6999 H      0
    7.4732    2.7830    5.2689 H      0
    5.8845    2.9677    5.2132 H      0
    7.0202   10.5184    6.7458 C      0
    7.0458   10.9020    5.8439 H      0
    7.8165   10.7997    7.2427 H      0
    6.2168   10.8316    7.2110 H      0
   -0.4485    5.4678   11.5544 Cu     0
    9.0187    5.5410   11.7589 O      0
    7.1027   11.7148   11.9513 S      0
    5.6611   13.1538   13.6117 F      0
    6.3739   14.2312   11.8998 F      0
    6.4327   10.5394   12.4474 O      0
    7.2437   11.7714   10.5177 O      0
    4.7555   12.8410   11.6978 F      0
    8.2746   12.1197   12.6731 O      0
    5.9172   13.0552   12.3061 C      0
  1  7  1
  1 11  1
  1 12  1
  1 13  1
  1 14  1
  1 51  1
  2  6  1
  2  7  1
  2  8  1
  2 22  1
  3 22  1
  4 22  1
  5 22  1
  6 50  1
  9 25  1
  9 46  1
 10 29  1
 10 42  1
 11 15  1
 11 27  1
 12 16  1
 12 32  1
 13 26  1
 14 19  1
 15 16  1
 15 17  1
 16 20  1
 17 18  1
 17 25  1
 19 34  1
 20 21  1
 20 29  1
 23 24  1
 23 25  1
 23 27  1
 26 38  1
 27 28  1
 29 30  1
 30 31  1
 30 32  1
 32 33  1
 34 35  1
 34 36  1
 34 37  1
 38 39  1
 38 40  1
 38 41  1
 42 43  1
 42 44  1
 42 45  1
 46 47  1
 46 48  1
 46 49  1
 52 55  1
 52 56  1
 52 58  1
 52 59  1
 53 59  1
 54 59  1
 57 59  1
M  END
$$$$
